# Supplementary material for: Moral Convictions and Meat Consumption—A Comparative Study of the Animal Ethics Orientations of Consumers of Pork in Denmark, Germany, and Sweden
Source: Animals (Basel). 2021 Jan 28;11(2):329. doi: 10.3390/ani11020329 (PMC7912257; doi:10.3390/ani11020329)
Supplement: Supplementary file 1 [file animals-11-00329-s001.zip]

Archive with 9 entries (8 files):
- supple/
- supple/Supplementary File  2.docx
- supple/Supplementary File  3.docx
- supple/Supplementary File  4.docx
- supple/Supplementary File  5 (Denmark_data).csv
- supple/Supplementary File  8 (Country specific codebook).docx
- supple/Supplementary File -6 (Germany_data).csv
- supple/Supplementary File -7 (Sweden_data).csv
- supple/Supplementary File 1.docx
