# Supplementary material for: Moral Convictions and Meat Consumption—A Comparative Study of the Animal Ethics Orientations of Consumers of Pork in Denmark, Germany, and Sweden
Source: Animals (Basel). 2021 Jan 28;11(2):329. doi: 10.3390/ani11020329 (PMC7912257; doi:10.3390/ani11020329)
Supplement: Supplementary file 1 [file animals-11-00329-s001.zip › supple/Supplementary File 5 (Denmark_data).csv]

q1;q2;q3;q4;q5;q6;q7;q8;q9;q10;q11;q12;q13;q14;q15;q16;q17;a17a;q18;q19;q20;q21;q22;q23;q24;q25;q26;q27;q28;q29;q30;q31;q32;q33;q34;q35;q36;q37;q38;q39;q40;q41;q42;q43;q44
Reported diet pattern;Whether pork is purchased to others in the household;Animal ethics statement1;Animal ethics statement2;Animal ethics statement3;Animal ethics statement4;Animal ethics statement5;Animal ethics statement6;Animal ethics statement7;Animal ethics statement8;Animal ethics statement9;Animal ethics statement10;Animal ethics statement11;Animal ethics statement12;Animal Rights scale;A…
1;.;2;4;4;4;4;3;1;1;1;1;2;2;58	33;16	67;66	67;0	00;4;2;3;2;3	00;5;4;3;1	00;1	00;0	00;2;58;2	00;0;1;1;0;0;1;0;0;1;0;0;0;0	41
1;.;2;2;2;5;4;4;3;4;3;4;4;5;25	00;83	33;83	33;58	33;5;2;3;1;3	00;1;5;2;0	00;1	00;0	00;1;64;4	00;0;0;0;0;0;0;0;0;0;0;0;0;0	38
1;.;4;5;4;4;5;4;2;3;3;2;3;3;83	33;41	67;83	33;41	67;3;1;3;2;2	00;3;2;4;0	00;0	00;1	00;2;21;5	00;1;0;0;0;1;1;0;0;0;0;0;0;0	91
1;.;2;4;3;5;2;3;2;2;2;1;1;1;50	00;0	00;58	33;25	00;4;1;2;2;4	00;6;4;4;0	00;1	00;1	00;2;41;1	00;0;0;0;0;0;0;0;0;0;0;1;0;1	82
1;.;2;4;4;4;4;4;2;2;2;2;3;2;58	33;33	33;75	00;25	00;3;2;4;3;1	00;6;6;4;0	00;0	00;1	00;2;24;3	00;1;0;0;0;1;0;0;0;0;0;0;0;0	92
1;.;1;1;1;4;4;4;4;4;4;5;5;5;0	00;100	00;75	00;75	00;2;3;4;4;0	00;1;1;5;0	00;0	00;1	00;1;22;1	00;1;0;0;1;1;0;0;0;1;1;0;0;0	70
1;.;4;4;4;2;2;2;2;1;1;1;2;2;75	00;16	67;25	00;8	33;4;1;2;2;4	00;4;4;3;1	00;1	00;0	00;2;57;5	00;1;1;0;0;0;0;0;0;0;1;0;0;0	69
1;.;3;3;4;4;4;4;3;3;3;3;4;4;58	33;66	67;75	00;50	00;3;2;3;4;1	00;3;3;4;0	00;0	00;1	00;2;50;2	00;1;1;0;1;0;1;0;0;1;0;0;0;1	28
1;.;4;4;4;3;3;3;2;1;2;2;3;3;75	00;41	67;50	00;16	67;5;2;3;4;2	00;6;6;6;0	00;0	00;0	00;2;55;4	00;0;0;1;1;0;0;1;0;1;0;0;0;0	41
1;.;1;2;1;3;4;4;3;3;3;3;3;3;8	33;50	00;66	67;50	00;3;3;4;3;0	00;3;3;3;0	00;0	00;0	00;1;51;2	00;1;0;0;1;1;1;0;0;0;0;0;0;1	14
1;.;1;2;2;4;4;4;4;4;2;1;2;2;16	67;16	67;75	00;58	33;2;1;3;3;1	00;3;3;4;0	00;0	00;1	00;1;29;2	00;1;0;0;1;0;0;0;0;0;0;0;0;0	80
1;.;2;3;2;4;4;4;4;2;2;3;4;4;33	33;66	67;75	00;41	67;3;3;3;2;1	00;2;2;4;0	00;0	00;1	00;2;75;3	00;0;0;1;0;0;1;0;0;0;0;1;0;0	40
1;.;1;1;1;5;5;5;5;2;4;4;5;5;0	00;91	67;100	00;66	67;4;2;5;2;3	00;3;3;3;0	00;0	00;0	00;1;59;4	00;0;0;1;1;0;0;1;0;0;0;1;0;0	64
1;.;1;2;1;4;5;5;5;4;4;3;4;4;8	33;66	67;91	67;83	33;2;5;5;5;0	00;6;2;5;0	00;0	00;1	00;2;35;4	00;0;1;1;1;0;0;0;0;0;0;0;0;1	75
1;.;2;3;2;4;4;4;3;2;2;2;4;4;33	33;58	33;75	00;33	33;5;2;2;4;3	00;2;3;4;0	00;0	00;1	00;1;80;3	00;1;1;0;1;0;0;0;0;1;0;0;0;0	56
1;.;2;4;4;3;4;4;2;2;2;1;1;1;58	33;0	00;66	67;25	00;4;2;2;2;4	00;4;3;2;1	00;0	00;0	00;1;66;5	00;0;0;1;0;0;0;0;0;1;1;1;0;1	3
1;.;1;5;3;5;5;1;3;3;3;3;1;3;50	00;33	33;66	67;50	00;3;3;3;4;0	00;3;3;3;0	00;0	00;0	00;1;64;5	00;1;1;0;0;1;0;0;0;0;0;0;0;1	7
1;.;2;3;3;3;3;4;2;2;2;1;3;3;41	67;33	33;58	33;25	00;5;2;2;1;4	00;5;5;2;1	00;1	00;0	00;2;74;3	00;1;0;1;0;0;0;0;0;0;0;0;0;0	68
1;.;1;2;3;3;5;5;3;2;2;2;3;5;25	00;58	33;83	33;33	33;3;3;4;4;0	00;6;6;6;0	00;0	00;0	00;2;18;5	00;0;1;0;1;1;0;0;1;0;1;0;0;0	92
1;.;3;3;3;2;4;3;2;1;2;2;2;2;50	00;25	00;50	00;16	67;4;3;2;4;2	00;6;6;6;0	00;0	00;0	00;1;27;1	00;0;0;0;0;1;1;0;0;0;0;0;1;0	72
1;.;3;3;3;3;4;5;1;1;1;1;1;1;50	00;0	00;75	00;0	00;3;2;2;4;2	00;6;3;3;0	00;0	00;0	00;2;19;1	00;1;0;0;0;1;0;0;0;0;0;0;0;5	67
1;.;2;2;3;4;4;4;3;3;3;4;4;4;33	33;75	00;75	00;50	00;2;3;4;4;0	00;3;2;5;0	00;0	00;1	00;2;54;5	00;1;1;0;1;1;0;0;0;1;0;0;0;0	45
1;.;2;3;3;4;4;4;3;3;3;2;4;5;41	67;66	67;75	00;50	00;2;3;4;3;0	00;2;4;3;0	00;1	00;0	00;1;78;5	00;0;1;0;0;0;1;0;0;0;0;1;0;1	5
1;.;2;2;2;4;5;5;3;1;2;4;4;4;25	00;75	00;91	67;25	00;1;3;3;3;0	00;3;3;3;0	00;0	00;0	00;1;52;2	00;0;0;1;0;1;1;0;0;0;0;0;0;3	46
1;.;1;3;2;4;4;4;3;3;3;1;2;3;25	00;25	00;75	00;50	00;3;1;1;4;2	00;2;3;6;0	00;0	00;0	00;2;72;2	00;0;1;0;1;0;0;0;0;0;1;0;0;1	21
1;.;3;3;3;3;3;3;3;3;3;3;3;3;50	00;50	00;50	00;50	00;1;3;3;1;1	00;6;1;6;0	00;0	00;0	00;1;80;5	00;1;0;1;1;1;0;0;0;0;0;0;0;0	34
1;.;2;3;3;3;3;3;1;1;1;2;2;3;41	67;33	33;50	00;0	00;5;1;1;1;4	00;4;4;3;1	00;1	00;0	00;2;66;1	00;0;0;1;1;0;0;0;0;0;0;1;1;0	40
1;.;4;3;2;5;3;5;4;3;3;4;4;2;50	00;58	33;83	33;58	33;4;2;3;3;2	00;4;4;3;1	00;1	00;0	00;2;72;5	00;0;1;1;0;0;1;0;0;0;1;0;0;3	67
1;.;2;3;3;4;4;4;2;2;1;1;2;3;41	67;25	00;75	00;16	67;2;2;3;5;1	00;6;6;3;0	00;0	00;0	00;1;58;2	00;1;0;0;1;1;1;0;0;0;0;0;0;1	17
1;.;3;5;5;3;2;1;1;1;1;1;1;1;83	33;0	00;25	00;0	00;5;1;1;1;4	00;4;5;2;1	00;1	00;0	00;2;57;2	00;1;0;1;0;0;0;0;0;0;1;0;1;1	36
1;.;2;3;3;4;4;4;3;2;3;3;4;5;41	67;75	00;75	00;41	67;3;5;4;4;0	00;4;3;3;1	00;0	00;0	00;2;72;5	00;0;0;1;0;0;1;0;0;0;0;1;0;0	40
1;.;1;2;2;4;5;4;2;2;2;2;2;2;16	67;25	00;83	33;25	00;3;2;2;2;3	00;3;3;3;0	00;0	00;0	00;2;39;2	00;1;1;0;1;0;0;0;1;0;0;1;0;1	3
1;.;1;1;1;5;5;5;4;4;5;3;4;5;0	00;75	00;100	00;83	33;4;2;5;3;2	00;3;3;3;0	00;0	00;0	00;1;70;3	00;0;0;1;0;0;0;0;0;1;0;1;0;0	34
1;.;3;3;1;2;3;4;1;1;1;1;1;1;33	33;0	00;50	00;0	00;2;1;1;5;2	00;3;3;5;0	00;0	00;1	00;2;20;5	00;0;0;0;1;0;1;0;0;1;0;0;0;0	92
1;.;1;1;1;3;4;4;4;4;4;2;2;2;0	00;25	00;66	67;75	00;4;3;2;2;3	00;3;2;4;0	00;0	00;1	00;1;67;5	00;0;1;1;0;0;1;0;0;1;0;1;0;1	5
1;.;2;2;2;4;4;4;4;4;4;4;4;4;25	00;75	00;75	00;75	00;4;3;4;1;2	00;4;4;2;1	00;1	00;0	00;2;77;2	00;0;0;0;1;0;1;0;0;1;0;1;0;1	24
1;.;2;3;2;4;4;4;3;2;2;3;3;3;33	33;50	00;75	00;33	33;4;2;2;3;3	00;4;3;4;1	00;0	00;1	00;1;80;1	00;0;0;1;0;0;0;0;0;0;0;1;0;0	31
1;.;2;2;2;3;4;4;4;2;2;3;3;4;25	00;58	33;66	67;41	67;3;4;2;3;1	00;5;2;3;1	00;0	00;0	00;1;71;3	00;0;0;1;1;0;1;0;0;0;1;0;0;0	95
1;.;3;5;3;5;5;5;1;1;1;1;3;2;66	67;25	00;100	00;0	00;3;1;1;4;2	00;3;2;5;0	00;0	00;1	00;2;31;3	00;1;0;0;0;0;1;0;0;1;0;0;0;1	76
1;.;2;3;3;4;4;4;3;3;3;3;4;4;41	67;66	67;75	00;50	00;4;2;3;4;2	00;5;4;1;1	00;1	00;0	00;2;42;1	00;0;0;1;0;0;0;0;0;1;0;1;0;0	90
1;.;3;3;4;3;3;3;3;2;2;2;2;3;58	33;33	33;50	00;33	33;1;4;4;5;0	00;1;2;5;0	00;0	00;1	00;2;38;1	00;1;0;0;1;1;0;0;0;0;0;0;0;1	75
1;.;3;3;3;4;4;4;2;2;2;2;2;3;50	00;33	33;75	00;25	00;4;2;3;6;2	00;3;3;3;0	00;0	00;0	00;2;67;3	00;1;0;1;1;0;1;0;0;0;0;0;0;4	3
1;.;1;3;2;2;4;5;1;1;1;3;2;3;25	00;41	67;66	67;0	00;5;1;2;4;3	00;6;3;4;0	00;0	00;1	00;2;68;2	00;0;0;1;1;1;0;0;0;1;1;0;0;0	39
1;.;2;3;3;3;2;4;2;2;3;2;3;2;41	67;33	33;50	00;33	33;3;3;3;2;1	00;4;3;4;1	00;0	00;1	00;1;59;2	00;1;0;1;0;1;1;0;0;0;1;0;0;1	7
1;.;3;4;3;3;3;3;2;2;2;2;4;4;58	33;58	33;50	00;25	00;1;2;3;2;2	00;4;3;2;1	00;0	00;0	00;1;69;3	00;0;1;1;0;0;0;0;0;0;0;1;0;0	55
1;.;1;2;2;5;5;4;4;4;2;3;5;5;16	67;83	33;91	67;58	33;2;3;4;4;0	00;4;3;3;1	00;0	00;0	00;1;64;4	00;1;1;0;1;0;1;0;0;1;0;0;0;0	64
1;.;2;3;3;3;4;4;3;2;1;2;3;3;41	67;41	67;66	67;25	00;3;2;2;6;2	00;3;3;4;0	00;0	00;1	00;2;58;5	00;0;0;1;0;0;0;1;0;1;0;1;1;0	41
1;.;1;2;2;4;4;4;4;1;2;2;5;5;16	67;75	00;75	00;33	33;1;4;2;3;1	00;1;1;5;0	00;0	00;1	00;2;46;3	00;0;0;0;1;0;1;0;0;1;0;0;0;0	92
1;.;4;5;3;3;3;5;3;3;3;3;3;3;75	00;50	00;66	67;50	00;4;2;2;3;3	00;4;4;3;1	00;1	00;0	00;1;71;1	00;0;0;1;1;1;1;0;0;0;1;0;0;1	3
1;.;2;2;2;4;4;4;2;2;2;1;3;2;25	00;25	00;75	00;25	00;2;2;2;4;2	00;6;2;5;0	00;0	00;1	00;1;55;5	00;0;0;1;1;0;1;0;0;1;0;0;0;3	80
1;.;2;3;1;4;4;4;4;4;3;2;4;4;25	00;58	33;75	00;66	67;2;5;4;4;0	00;6;2;5;0	00;0	00;1	00;1;26;2	00;1;1;0;0;1;1;0;0;1;0;0;0;1	34
1;.;2;2;2;4;4;4;2;3;2;2;3;3;25	00;41	67;75	00;33	33;3;2;2;3;2	00;6;6;4;0	00;0	00;1	00;2;44;4	00;1;0;0;0;0;0;0;0;0;0;0;0;1	88
1;.;3;5;3;3;3;3;3;3;3;3;4;4;66	67;66	67;50	00;50	00;5;4;4;4;1	00;4;3;3;1	00;0	00;0	00;1;59;1	00;1;0;1;1;0;1;0;0;0;0;0;0;3	80
1;.;2;2;2;4;4;4;2;2;2;2;4;3;25	00;50	00;75	00;25	00;3;1;1;2;3	00;3;3;3;0	00;0	00;0	00;1;55;4	00;1;0;0;1;0;0;0;0;1;0;0;0;0	64
1;.;1;1;1;5;5;5;5;3;3;5;4;4;0	00;83	33;100	00;66	67;4;3;2;4;2	00;2;3;4;0	00;0	00;1	00;1;45;5	00;0;0;1;1;0;1;0;0;1;0;1;0;0	46
1;.;3;3;3;4;4;4;2;4;3;1;1;4;50	00;25	00;75	00;50	00;1;1;3;3;1	00;6;5;2;0	00;1	00;0	00;1;66;2	00;0;0;1;1;0;0;0;0;0;0;1;0;1	5
1;.;2;2;2;4;4;4;4;4;4;4;4;4;25	00;75	00;75	00;75	00;4;3;4;2;2	00;1;4;3;0	00;1	00;0	00;1;75;2	00;0;0;1;1;0;1;0;0;0;1;1;0;1	1
1;.;1;1;1;5;4;4;3;4;3;4;4;4;0	00;75	00;83	33;58	33;3;4;3;2;1	00;6;1;5;0	00;0	00;1	00;1;85;3	00;1;0;1;1;1;0;0;0;0;0;0;0;1	3
1;.;3;3;3;4;4;4;4;4;2;3;3;3;50	00;50	00;75	00;58	33;2;2;2;4;2	00;5;3;3;1	00;0	00;0	00;1;61;2	00;0;1;1;1;0;1;1;0;0;0;0;0;1	7
1;.;2;2;2;4;4;4;2;1;1;2;2;2;25	00;25	00;75	00;8	33;5;1;2;4;3	00;4;4;3;1	00;1	00;0	00;1;72;1	00;1;0;0;0;0;1;1;0;1;0;0;0;3	37
1;.;3;4;4;4;5;4;3;2;2;3;3;3;66	67;50	00;83	33;33	33;5;2;2;1;4	00;3;5;2;0	00;1	00;0	00;2;80;5	00;0;0;1;0;0;0;0;0;0;1;1;0;0	68
1;.;1;1;1;5;5;5;5;5;5;5;5;5;0	00;100	00;100	00;100	00;1;5;5;5;0	00;1;1;5;0	00;0	00;1	00;1;66;4	00;1;0;0;1;0;1;0;0;0;0;0;0;0	95
1;.;2;2;2;5;4;4;4;4;5;3;2;4;25	00;50	00;83	33;83	33;4;2;2;3;3	00;4;4;2;1	00;1	00;0	00;2;43;2	00;0;0;0;1;0;1;0;0;0;0;0;0;0	61
1;.;1;5;5;1;1;1;1;1;1;1;1;1;66	67;0	00;0	00;0	00;5;1;3;2;3	00;3;3;3;0	00;0	00;0	00;2;44;4	00;0;0;0;0;0;0;0;1;1;1;1;0;1	2
1;.;4;4;4;3;3;4;2;2;3;2;3;3;75	00;41	67;58	33;33	33;4;2;2;4;3	00;3;3;2;0	00;0	00;0	00;1;76;2	00;0;0;1;1;0;1;0;0;0;0;0;0;1	3
1;.;3;3;3;3;3;3;3;4;4;3;3;3;50	00;50	00;50	00;66	67;1;4;4;5;0	00;3;3;4;0	00;0	00;1	00;1;68;5	00;1;0;1;1;0;1;0;0;0;0;0;0;0	57
1;.;3;3;3;4;4;4;3;3;3;3;3;3;50	00;50	00;75	00;50	00;3;4;3;3;0	00;3;3;3;0	00;0	00;0	00;1;29;1	00;0;0;0;1;1;1;0;0;0;0;0;0;1	34
1;.;3;3;3;3;3;3;3;3;3;3;3;3;50	00;50	00;50	00;50	00;6;3;3;6;0	00;6;6;3;0	00;0	00;0	00;1;56;1	00;0;0;1;1;1;0;0;0;0;1;0;1;0	38
1;.;3;3;3;3;4;3;3;3;3;3;3;3;50	00;50	00;58	33;50	00;3;3;3;4;0	00;5;3;3;1	00;0	00;0	00;1;64;2	00;0;0;0;0;0;0;0;0;1;0;0;0;0	35
1;.;3;4;3;3;3;3;1;1;1;3;2;2;58	33;33	33;50	00;0	00;5;3;3;1;2	00;3;3;3;0	00;0	00;0	00;2;20;4	00;0;0;0;0;1;1;0;0;1;0;0;0;0	89
1;.;3;3;3;4;4;4;2;3;2;3;2;2;50	00;33	33;75	00;33	33;3;3;2;3;1	00;6;6;6;0	00;0	00;0	00;2;34;1	00;0;1;1;1;0;1;0;0;0;0;0;0;1	82
1;.;3;3;3;3;3;3;3;3;3;3;3;3;50	00;50	00;50	00;50	00;4;2;2;3;3	00;1;1;5;0	00;0	00;1	00;1;59;2	00;1;0;0;1;0;0;0;0;0;0;0;0;0	38
1;.;2;3;4;4;4;5;1;1;1;1;1;2;50	00;8	33;83	33;0	00;3;1;1;3;2	00;3;3;1;0	00;0	00;0	00;1;44;2	00;0;0;0;0;0;0;0;0;1;0;1;1;1	57
1;.;1;2;1;5;5;4;4;3;5;3;4;4;8	33;66	67;91	67;75	00;2;2;4;5;1	00;1;3;3;0	00;0	00;0	00;1;28;1	00;0;0;0;1;0;1;0;1;0;0;0;0;0	47
1;.;2;3;5;3;3;3;3;3;3;3;3;2;58	33;41	67;50	00;50	00;5;1;1;4;3	00;4;2;4;1	00;0	00;1	00;1;20;1	00;0;1;0;1;1;0;0;0;0;0;0;0;0	76
1;.;3;3;3;3;3;3;3;3;3;3;3;4;50	00;58	33;50	00;50	00;2;2;2;4;2	00;2;2;5;0	00;0	00;1	00;2;47;4	00;0;0;0;0;0;1;0;0;0;0;0;0;1	88
1;.;3;4;4;3;3;3;2;2;2;2;3;3;66	67;41	67;50	00;25	00;3;3;2;4;1	00;2;1;4;0	00;0	00;1	00;2;71;1	00;1;1;0;0;0;0;0;0;1;0;1;0;0	40
1;.;3;3;3;4;4;3;2;2;2;3;3;4;50	00;58	33;66	67;25	00;1;1;3;2;2	00;4;4;4;1	00;1	00;1	00;2;78;1	00;0;0;1;1;0;0;0;0;1;1;1;0;0	40
1;.;2;3;2;3;3;4;1;1;5;4;2;3;33	33;50	00;58	33;33	33;4;2;2;4;3	00;4;4;3;1	00;1	00;0	00;2;28;2	00;1;0;1;1;0;1;0;0;1;0;0;0;0	56
1;.;1;2;2;4;4;4;4;3;2;2;3;3;16	67;41	67;75	00;50	00;4;2;2;2;4	00;3;3;2;0	00;0	00;0	00;2;56;4	00;0;0;0;1;0;0;0;0;0;0;1;1;0	45
1;.;4;4;4;4;3;3;2;2;2;2;2;2;75	00;25	00;58	33;25	00;3;3;3;2;1	00;6;3;4;0	00;0	00;1	00;1;66;3	00;1;0;0;1;0;0;0;0;1;0;1;0;1	3
1;.;1;1;1;5;5;5;3;2;3;4;5;5;0	00;91	67;100	00;41	67;1;3;4;5;0	00;3;3;4;0	00;0	00;1	00;1;25;1	00;0;1;0;1;1;0;0;0;0;0;0;0;0	43
1;.;1;1;1;5;5;5;2;1;2;3;3;3;0	00;50	00;100	00;16	67;1;3;2;4;1	00;6;2;5;0	00;0	00;1	00;1;67;2	00;1;1;0;1;0;0;0;0;1;1;0;0;0	33
1;.;3;1;3;3;5;1;1;1;5;4;4;3;33	33;66	67;50	00;33	33;3;2;5;1;2	00;1;1;3;0	00;0	00;0	00;2;53;1	00;0;0;0;1;0;1;0;0;0;0;0;0;1	31
1;.;1;2;2;5;5;5;3;3;3;4;3;4;16	67;66	67;100	00;50	00;1;3;2;4;1	00;2;2;2;0	00;0	00;0	00;1;26;2	00;1;0;0;1;1;0;0;0;0;0;0;0;0	73
1;.;4;3;2;4;3;3;2;4;4;3;3;3;50	00;50	00;58	33;58	33;2;3;4;2;1	00;2;2;4;0	00;0	00;1	00;1;39;2	00;1;0;1;0;0;0;0;0;0;0;0;0;1	57
1;.;2;4;2;4;4;4;3;2;2;3;4;4;41	67;66	67;75	00;33	33;3;2;4;4;1	00;2;2;5;0	00;0	00;1	00;2;79;5	00;0;0;0;1;0;0;0;0;0;0;0;0;0	40
1;.;2;2;2;4;4;4;1;1;1;2;1;3;25	00;25	00;75	00;0	00;4;1;3;2;3	00;3;3;3;0	00;0	00;0	00;1;56;4	00;0;0;0;1;0;1;0;0;0;0;1;0;0	64
1;.;1;1;1;1;3;3;3;1;1;2;3;3;0	00;41	67;33	33;16	67;2;5;5;4;0	00;4;4;2;1	00;1	00;0	00;2;59;5	00;0;0;1;1;0;1;0;0;0;0;0;0;0	45
1;.;2;2;3;4;3;4;2;2;2;2;2;2;33	33;25	00;66	67;25	00;4;2;2;2;4	00;4;3;3;1	00;0	00;0	00;1;26;2	00;0;1;1;0;0;0;0;0;1;0;0;0;0	47
1;.;2;3;3;3;4;4;3;2;1;3;2;4;41	67;50	00;66	67;25	00;5;5;2;3;2	00;6;2;5;0	00;0	00;1	00;2;74;5	00;0;1;1;1;0;1;0;0;1;0;0;0;0	37
1;.;2;3;2;4;4;4;3;3;2;2;4;4;33	33;58	33;75	00;41	67;4;4;3;3;1	00;4;3;3;1	00;0	00;0	00;1;53;4	00;0;0;1;1;0;0;0;0;0;0;0;0;0	38
1;.;4;4;4;3;3;3;2;2;2;2;2;3;75	00;33	33;50	00;25	00;3;2;3;3;1	00;3;3;4;0	00;0	00;1	00;2;71;5	00;0;1;0;1;0;1;0;0;1;0;1;0;3	67
1;.;1;4;2;3;4;4;2;1;1;1;2;2;33	33;16	67;66	67;8	33;2;2;1;1;3	00;2;2;2;0	00;0	00;0	00;2;61;2	00;0;0;1;1;0;0;1;0;0;0;1;0;1	39
1;.;3;4;3;3;3;4;2;2;2;3;3;3;58	33;50	00;58	33;25	00;4;2;2;4;3	00;3;3;4;0	00;0	00;1	00;1;67;2	00;0;0;1;0;0;1;0;1;0;1;0;0;0	33
1;.;2;1;1;5;5;5;4;3;3;4;4;5;8	33;83	33;100	00;58	33;3;4;4;4;0	00;6;2;4;0	00;0	00;1	00;1;76;5	00;1;1;0;1;1;1;0;0;0;0;0;0;0	34
1;.;3;3;3;4;4;4;2;2;2;2;4;4;50	00;58	33;75	00;25	00;4;2;2;3;3	00;3;3;3;0	00;0	00;0	00;2;72;2	00;0;1;1;0;0;0;0;0;0;1;1;0;0	37
1;.;5;5;5;1;1;1;1;1;1;1;1;1;100	00;0	00;0	00;0	00;5;1;1;1;4	00;1;5;1;0	00;1	00;0	00;2;44;2	00;0;0;1;0;0;0;0;0;0;0;0;1;1	86
1;.;3;3;3;3;3;3;3;3;3;3;3;3;50	00;50	00;50	00;50	00;6;3;3;6;0	00;6;6;6;0	00;0	00;0	00;2;21;5	00;1;0;1;1;1;0;0;0;1;0;0;0;0	91
1;.;3;3;4;4;3;4;3;3;3;3;3;3;58	33;50	00;66	67;50	00;2;4;4;5;0	00;2;6;1;0	00;0	00;0	00;2;75;5	00;0;0;0;0;0;1;0;0;0;0;0;0;1	14
1;.;3;3;3;3;3;3;2;2;2;2;2;2;50	00;25	00;50	00;25	00;5;2;2;3;3	00;4;4;1;1	00;1	00;0	00;2;75;2	00;1;1;1;0;0;0;0;0;0;0;1;1;1	24
1;.;1;2;2;4;4;4;3;3;3;4;4;4;16	67;75	00;75	00;50	00;4;2;2;3;3	00;3;3;4;0	00;0	00;1	00;1;76;2	00;1;1;1;0;0;1;0;0;1;0;0;0;0	56
1;.;2;3;4;3;4;3;3;1;1;1;3;4;50	00;41	67;58	33;16	67;3;3;2;4;1	00;4;4;4;1	00;1	00;1	00;2;56;3	00;1;1;1;0;0;0;0;0;0;0;0;0;0	45
1;.;3;5;5;2;5;5;2;1;1;1;1;2;83	33;8	33;75	00;8	33;2;1;1;4;2	00;6;2;5;0	00;0	00;1	00;2;54;1	00;1;1;1;0;1;0;0;0;0;0;0;0;0	45
1;.;2;3;3;4;4;4;4;3;3;3;4;4;41	67;66	67;75	00;58	33;3;3;4;2;1	00;2;6;4;0	00;0	00;1	00;1;56;2	00;0;0;1;0;1;1;0;0;0;0;0;0;1	17
1;.;3;3;3;3;3;3;3;3;3;3;3;4;50	00;58	33;50	00;50	00;4;3;2;3;2	00;3;4;3;0	00;1	00;0	00;2;69;2	00;0;0;0;0;0;0;1;0;1;0;0;0;0	40
1;.;3;4;4;4;4;4;3;3;4;3;3;3;66	67;50	00;75	00;58	33;4;3;3;3;1	00;3;4;2;0	00;1	00;0	00;2;76;2	00;0;0;1;1;0;1;0;0;0;1;0;0;0	66
1;.;3;3;3;4;3;4;1;1;2;1;3;3;50	00;33	33;66	67;8	33;3;2;3;2;2	00;4;4;2;1	00;1	00;0	00;2;75;2	00;0;0;1;1;0;0;0;0;1;0;1;0;1	16
1;.;1;1;1;5;5;5;3;2;2;2;4;5;0	00;66	67;100	00;33	33;1;3;4;1;1	00;3;1;4;0	00;0	00;1	00;1;73;4	00;1;1;1;0;1;0;0;0;1;0;0;0;0	57
1;.;3;2;2;4;4;5;4;4;2;2;2;2;33	33;25	00;83	33;58	33;4;2;2;4;3	00;6;5;2;0	00;1	00;0	00;2;51;4	00;0;0;1;0;0;0;0;0;0;0;0;0;0	45
1;.;1;2;4;3;4;4;1;2;1;2;3;3;33	33;41	67;66	67;8	33;4;1;2;3;3	00;4;3;5;1	00;0	00;1	00;1;75;5	00;0;0;0;0;1;0;0;0;1;1;1;1;0	52
1;.;2;3;3;4;4;4;2;2;2;2;3;4;41	67;50	00;75	00;25	00;1;3;4;3;0	00;4;2;5;1	00;0	00;1	00;1;55;2	00;1;1;0;1;0;1;0;0;1;0;0;0;3	80
1;.;2;2;2;2;5;4;3;3;3;3;2;4;25	00;50	00;66	67;50	00;4;2;3;3;2	00;6;4;3;0	00;1	00;0	00;2;27;3	00;0;1;1;1;0;0;1;0;0;0;0;0;0	84
1;.;2;2;2;4;4;4;2;2;2;3;4;4;25	00;66	67;75	00;25	00;5;1;2;1;4	00;2;5;1;0	00;1	00;0	00;2;70;2	00;1;0;1;0;0;1;0;0;0;0;0;0;0	40
1;.;1;1;2;4;5;5;4;4;5;4;5;4;8	33;83	33;91	67;83	33;3;5;5;5;0	00;1;1;3;0	00;0	00;0	00;1;29;1	00;1;0;0;1;0;0;0;0;0;0;0;0;0	75
1;.;2;2;3;4;4;4;2;2;2;2;2;3;33	33;33	33;75	00;25	00;2;3;3;4;0	00;6;6;6;0	00;0	00;0	00;1;53;2	00;0;1;0;0;1;0;0;0;0;0;0;0;1	17
1;.;3;2;2;4;4;4;3;2;1;2;4;4;33	33;58	33;75	00;25	00;3;3;3;4;0	00;2;3;4;0	00;0	00;1	00;1;81;2	00;0;1;1;1;1;1;0;0;0;0;0;0;0	34
1;.;3;3;3;3;3;3;4;2;2;2;2;4;50	00;41	67;50	00;41	67;3;5;4;6;0	00;1;1;4;0	00;0	00;1	00;1;74;2	00;1;0;1;1;1;0;0;0;0;1;0;0;0	33
1;.;4;4;4;5;5;5;3;3;3;1;5;5;75	00;66	67;100	00;50	00;3;1;3;4;1	00;2;2;3;0	00;0	00;0	00;2;59;3	00;1;1;0;1;0;1;0;0;0;1;0;0;0	44
1;.;2;2;2;2;2;2;1;1;1;1;1;3;25	00;16	67;25	00;0	00;5;4;2;1;3	00;5;5;1;1	00;1	00;0	00;1;86;1	00;1;1;1;0;0;0;0;0;0;1;0;0;1	5
1;.;5;5;5;5;5;5;5;5;5;5;5;5;100	00;100	00;100	00;100	00;5;5;5;5;1	00;5;5;5;1	00;1	00;1	00;1;44;5	00;1;0;0;1;1;0;0;0;0;1;0;0;4	62
1;.;2;3;3;2;4;3;1;1;1;1;2;1;41	67;8	33;50	00;0	00;3;2;2;2;3	00;6;4;2;0	00;1	00;0	00;1;54;5	00;0;1;1;0;0;0;1;0;0;0;0;1;3	46
1;.;1;2;2;5;5;4;3;3;2;4;4;4;16	67;75	00;91	67;41	67;3;3;4;4;0	00;4;3;4;1	00;0	00;1	00;1;78;3	00;1;1;1;0;0;1;0;0;1;0;0;0;0	31
1;.;1;2;2;4;2;5;1;1;2;4;3;3;16	67;58	33;66	67;8	33;4;2;3;2;3	00;3;3;2;0	00;0	00;0	00;2;52;3	00;0;0;0;0;0;1;1;1;1;0;1;0;0	44
1;.;1;1;1;5;1;5;5;5;1;4;5;5;0	00;91	67;66	67;66	67;1;5;4;2;1	00;2;2;4;0	00;0	00;1	00;1;54;3	00;0;0;0;1;1;0;0;0;1;1;0;1;1	18
1;.;1;1;1;4;4;4;3;3;4;3;4;5;0	00;75	00;75	00;58	33;5;2;2;3;3	00;2;4;2;0	00;1	00;0	00;1;40;2	00;0;0;1;1;0;0;1;0;0;0;0;0;1	57
1;.;4;4;4;4;4;4;3;3;3;3;4;3;75	00;58	33;75	00;50	00;5;3;2;5;2	00;5;3;5;1	00;0	00;1	00;1;80;1	00;0;0;0;0;0;0;0;0;0;0;0;0;0	95
1;.;2;3;4;4;4;4;4;3;2;3;3;3;50	00;50	00;75	00;50	00;3;2;3;2;2	00;4;3;3;1	00;0	00;0	00;2;41;4	00;0;1;1;0;0;1;0;0;1;0;0;0;0	59
1;.;1;2;1;4;4;4;3;2;1;2;3;3;8	33;41	67;75	00;25	00;3;3;3;4;0	00;6;3;4;0	00;0	00;1	00;1;57;3	00;0;0;1;1;0;0;0;0;1;1;1;0;0	64
1;.;2;1;1;4;4;4;2;2;2;3;4;5;8	33;75	00;75	00;25	00;3;1;1;3;2	00;6;6;6;0	00;0	00;0	00;2;83;2	00;1;1;1;0;0;0;0;0;1;0;0;1;0	40
1;.;2;2;2;4;4;4;2;4;3;3;3;4;25	00;58	33;75	00;50	00;3;4;3;3;0	00;4;2;4;1	00;0	00;1	00;1;67;3	00;1;0;1;1;0;0;0;0;0;0;1;0;1	1
1;.;4;4;4;2;2;2;2;2;2;2;2;3;75	00;33	33;25	00;25	00;5;2;2;4;3	00;3;5;1;0	00;1	00;0	00;2;28;3	00;1;0;1;0;0;0;0;0;0;0;0;1;0	84
1;.;2;3;3;4;4;4;1;1;1;1;1;1;41	67;0	00;75	00;0	00;4;1;1;4;3	00;2;3;4;0	00;0	00;1	00;2;73;1	00;0;0;0;1;0;1;0;0;0;0;0;0;0	68
1;.;3;4;3;4;5;4;3;2;2;4;4;4;58	33;75	00;83	33;33	33;2;3;3;4;0	00;5;6;2;1	00;0	00;0	00;2;52;4	00;0;0;1;1;0;1;0;0;0;0;0;0;1	41
1;.;4;4;4;4;4;4;4;4;4;4;4;4;75	00;75	00;75	00;75	00;5;3;5;4;1	00;6;6;6;0	00;0	00;0	00;1;59;1	00;0;0;1;1;1;0;0;0;0;1;0;0;3	68
1;.;5;3;5;3;3;3;1;1;1;1;1;1;83	33;0	00;50	00;0	00;1;2;1;5;2	00;2;2;5;0	00;0	00;1	00;2;29;1	00;0;0;0;1;0;0;0;0;0;0;0;0;0	57
1;.;1;2;2;5;5;5;4;5;4;2;2;3;16	67;33	33;100	00;83	33;4;3;3;2;2	00;4;4;3;1	00;1	00;0	00;1;55;4	00;1;1;1;0;0;0;0;0;0;1;0;0;3	46
1;.;1;2;2;4;4;4;4;3;1;2;4;3;16	67;50	00;75	00;41	67;4;1;1;2;4	00;3;3;3;0	00;0	00;0	00;1;25;2	00;1;0;1;0;0;0;0;0;0;0;0;0;0	43
1;.;2;2;2;4;4;4;2;3;3;3;4;4;25	00;66	67;75	00;41	67;1;4;4;3;0	00;2;2;5;0	00;0	00;1	00;2;51;4	00;1;1;0;1;1;0;0;0;0;0;0;0;1	31
1;.;1;2;1;4;5;5;3;4;3;4;5;4;8	33;83	33;91	67;58	33;3;4;3;4;0	00;3;3;4;0	00;0	00;1	00;1;49;4	00;0;0;1;0;0;0;0;0;0;0;0;0;1	43
1;.;3;5;2;5;4;4;2;2;2;3;3;3;58	33;50	00;83	33;25	00;5;2;2;2;4	00;4;3;3;1	00;0	00;0	00;2;63;3	00;0;0;0;0;0;1;0;0;0;0;1;1;0	45
1;.;2;4;4;4;4;4;3;3;3;3;3;3;58	33;50	00;75	00;50	00;2;2;3;2;2	00;2;2;4;0	00;0	00;1	00;1;27;2	00;0;0;0;1;1;0;0;0;0;0;0;0;0	43
1;.;3;5;5;3;3;3;2;2;2;3;3;3;83	33;50	00;50	00;25	00;4;1;2;3;3	00;4;3;4;1	00;0	00;1	00;2;63;5	00;0;0;1;0;0;0;0;0;1;1;1;0;1	36
1;.;3;4;3;3;4;3;2;2;2;3;2;2;58	33;33	33;58	33;25	00;3;2;3;3;1	00;4;3;3;1	00;0	00;0	00;2;78;5	00;0;0;1;0;0;0;0;0;0;1;1;0;1	21
1;.;3;3;3;3;3;3;2;2;2;3;3;4;50	00;58	33;50	00;25	00;4;3;2;3;2	00;6;6;4;0	00;0	00;1	00;1;67;5	00;0;1;0;0;0;0;0;0;0;0;0;0;3	26
1;.;3;4;4;4;4;4;2;4;3;1;4;3;66	67;41	67;75	00;50	00;5;1;1;1;4	00;3;4;2;0	00;1	00;0	00;1;59;2	00;0;0;1;1;0;0;0;0;0;0;0;1;0	38
1;.;1;1;1;1;4;4;2;1;1;2;1;2;0	00;16	67;50	00;8	33;5;1;1;1;4	00;4;3;4;1	00;0	00;1	00;2;52;4	00;0;0;1;0;0;1;1;1;0;0;0;0;0	44
1;.;1;2;1;4;4;4;4;4;4;3;4;4;8	33;66	67;75	00;75	00;3;3;4;3;0	00;3;3;3;0	00;0	00;0	00;1;43;3	00;1;0;1;0;0;0;0;0;0;1;1;0;0	75
1;.;2;3;2;4;3;4;3;2;2;1;1;3;33	33;16	67;66	67;33	33;1;2;3;5;1	00;1;1;5;0	00;0	00;1	00;2;78;1	00;0;1;0;0;0;0;0;0;0;0;0;0;0	67
1;.;1;2;2;4;4;4;4;4;4;4;4;4;16	67;75	00;75	00;75	00;2;3;3;5;0	00;3;2;4;0	00;0	00;1	00;1;78;3	00;1;1;1;0;0;1;0;0;1;0;0;0;0	33
1;.;1;2;2;4;5;5;2;3;3;1;3;2;16	67;25	00;91	67;41	67;4;1;1;1;4	00;3;3;4;0	00;0	00;1	00;2;27;2	00;0;1;0;0;1;0;0;0;0;1;1;0;0	95
1;.;1;2;2;3;4;4;3;2;2;3;2;3;16	67;41	67;66	67;33	33;3;2;3;4;1	00;2;3;4;0	00;0	00;1	00;2;66;1	00;0;0;1;0;0;1;0;0;0;0;0;0;1	24
1;.;3;3;3;4;4;4;2;2;2;2;3;3;50	00;41	67;75	00;25	00;4;2;2;3;3	00;4;4;1;1	00;1	00;0	00;1;75;5	00;1;1;1;0;0;1;0;0;1;0;0;0;1	1
1;.;2;2;2;5;5;5;3;1;1;3;3;2;25	00;41	67;100	00;16	67;3;2;2;3;2	00;6;1;5;0	00;0	00;1	00;1;75;5	00;1;0;0;0;0;0;0;0;0;0;0;0;0	33
1;.;4;4;3;3;3;4;2;2;2;2;3;4;66	67;50	00;58	33;25	00;5;2;2;2;4	00;5;5;2;1	00;1	00;0	00;1;69;1	00;1;0;1;0;0;0;0;0;1;1;0;0;3	37
1;.;2;3;3;4;4;4;1;1;1;2;2;4;41	67;41	67;75	00;0	00;4;2;3;2;3	00;3;3;3;0	00;0	00;0	00;1;74;4	00;0;0;0;0;0;1;1;0;1;1;0;0;0	34
1;.;1;1;1;5;5;5;4;3;4;3;4;4;0	00;66	67;100	00;66	67;2;3;3;5;0	00;2;2;5;0	00;0	00;1	00;1;51;4	00;1;1;0;0;1;0;0;0;0;0;0;0;0	56
1;.;5;5;5;5;5;5;3;3;3;3;3;3;100	00;50	00;100	00;50	00;1;3;3;5;0	00;2;4;4;0	00;1	00;1	00;2;41;4	00;0;1;1;1;0;1;0;0;0;0;1;0;0	61
1;.;2;3;2;5;2;5;4;5;5;1;3;4;33	33;41	67;75	00;91	67;4;1;3;3;2	00;6;6;4;0	00;0	00;1	00;1;41;4	00;0;0;0;0;1;0;0;0;1;0;0;0;0	83
1;.;1;1;1;4;4;5;2;2;2;1;2;4;0	00;33	33;83	33;25	00;1;4;4;5;0	00;3;2;4;0	00;0	00;1	00;1;80;2	00;1;0;0;1;0;0;0;0;0;1;0;0;0	31
1;.;1;3;2;4;1;1;1;2;3;3;4;4;25	00;66	67;25	00;25	00;5;1;1;1;4	00;4;3;3;1	00;0	00;0	00;1;85;1	00;1;0;1;1;0;0;0;0;1;1;0;0;0	34
1;.;1;2;2;4;4;4;3;2;2;4;4;3;16	67;66	67;75	00;33	33;2;3;4;3;0	00;4;3;3;1	00;0	00;0	00;1;72;2	00;1;0;1;1;0;1;0;0;0;0;1;0;1	5
1;.;1;1;1;4;4;4;2;2;1;3;3;4;0	00;58	33;75	00;16	67;4;3;4;3;1	00;4;5;2;1	00;1	00;0	00;1;22;1	00;0;0;0;0;0;0;0;1;0;0;1;1;0	44
1;.;3;3;3;3;3;3;3;3;3;3;3;3;50	00;50	00;50	00;50	00;3;3;3;3;0	00;3;3;3;0	00;0	00;0	00;1;55;3	00;1;1;0;1;0;0;1;0;0;0;1;0;1	18
1;.;2;2;2;4;4;5;4;4;4;3;4;5;25	00;75	00;83	33;75	00;4;4;4;3;1	00;3;4;3;0	00;1	00;0	00;1;26;3	00;1;0;1;1;0;0;0;0;0;0;0;0;0	76
1;.;1;2;2;5;5;5;3;3;2;1;3;4;16	67;41	67;100	00;41	67;2;3;4;4;0	00;3;2;4;0	00;0	00;1	00;1;18;3	00;0;0;0;1;1;0;0;1;0;1;1;0;4	74
1;.;2;3;3;4;3;3;3;2;3;4;3;3;41	67;58	33;58	33;41	67;2;4;4;2;1	00;3;3;3;0	00;0	00;0	00;1;36;5	00;0;0;0;1;0;1;0;0;0;0;0;0;0	51
1;.;2;2;2;4;4;4;3;3;3;4;4;4;25	00;75	00;75	00;50	00;3;2;3;3;1	00;3;3;3;0	00;0	00;0	00;2;75;1	00;0;1;1;0;0;1;0;0;1;0;1;0;0	40
1;.;2;4;3;4;4;4;2;2;2;2;4;4;50	00;58	33;75	00;25	00;1;2;3;4;1	00;2;2;5;0	00;0	00;1	00;2;23;1	00;1;0;0;0;1;1;0;0;0;0;0;0;0	86
1;.;3;3;3;4;4;4;2;2;2;3;4;4;50	00;66	67;75	00;25	00;3;4;3;4;0	00;6;3;6;0	00;0	00;0	00;2;66;5	00;0;0;1;1;0;1;0;0;1;0;0;0;0	37
1;.;2;2;3;4;4;4;2;2;2;2;3;3;33	33;41	67;75	00;25	00;4;2;3;4;2	00;3;4;3;0	00;1	00;0	00;2;49;2	00;0;0;0;1;0;0;1;0;0;1;1;0;0	60
1;.;1;3;2;4;4;4;2;3;3;2;3;4;25	00;50	00;75	00;41	67;3;2;2;5;2	00;6;6;5;0	00;0	00;1	00;1;62;4	00;1;0;1;1;0;0;1;0;0;1;0;0;1	7
1;.;1;1;1;4;5;5;4;1;2;4;3;4;0	00;66	67;91	67;33	33;5;1;1;1;4	00;2;5;1;0	00;1	00;0	00;2;80;1	00;0;0;0;0;0;0;1;0;0;1;0;1;3	75
1;.;2;2;2;4;4;4;2;2;2;3;3;3;25	00;50	00;75	00;25	00;2;3;3;4;0	00;6;6;5;0	00;0	00;1	00;1;72;2	00;1;0;0;1;0;0;0;0;0;0;0;0;0	55
1;.;2;3;3;4;4;4;2;3;3;2;4;4;41	67;58	33;75	00;41	67;5;2;2;2;4	00;2;3;2;0	00;0	00;0	00;1;61;4	00;1;0;0;0;0;1;0;0;0;0;0;0;0	38
1;.;3;3;2;4;4;4;3;3;3;4;4;4;41	67;75	00;75	00;50	00;3;3;4;3;0	00;6;6;3;0	00;0	00;0	00;1;54;5	00;1;0;0;1;1;1;0;0;0;0;0;0;1	7
1;.;3;3;3;3;3;3;3;4;4;3;4;4;50	00;66	67;50	00;66	67;3;6;3;5;0	00;6;6;4;0	00;0	00;1	00;2;64;2	00;0;0;1;0;0;0;0;0;1;0;1;1;1	31
1;.;2;3;3;4;4;4;2;2;2;1;3;2;41	67;25	00;75	00;25	00;5;1;1;1;4	00;1;3;1;0	00;0	00;0	00;2;31;1	00;0;0;1;0;0;0;0;0;0;0;1;1;0	87
1;.;1;1;1;5;5;1;3;3;3;2;4;5;0	00;66	67;66	67;50	00;5;1;1;2;4	00;3;3;5;0	00;0	00;1	00;1;74;1	00;0;1;1;0;0;0;0;0;1;1;0;0;1	3
1;.;3;4;4;4;4;3;3;2;1;2;3;3;66	67;41	67;66	67;25	00;4;2;3;3;2	00;2;2;3;0	00;0	00;0	00;2;22;1	00;1;0;0;1;0;1;0;1;1;0;0;0;0	92
1;.;3;3;3;3;3;3;3;3;3;3;3;3;50	00;50	00;50	00;50	00;4;3;2;2;3	00;3;2;2;0	00;0	00;0	00;2;51;1	00;0;0;1;0;0;0;0;0;0;0;0;0;4	14
1;.;2;2;1;4;4;4;4;3;3;3;3;2;16	67;41	67;75	00;58	33;1;4;2;4;1	00;2;2;5;0	00;0	00;1	00;1;71;2	00;1;0;0;0;0;1;0;0;1;0;0;0;0	31
1;.;2;3;3;2;2;3;2;2;2;2;2;3;41	67;33	33;33	33;25	00;4;3;3;4;1	00;6;6;6;0	00;0	00;0	00;1;26;1	00;1;0;0;0;1;0;1;0;0;0;1;0;0	70
1;.;1;4;3;4;4;4;2;1;2;2;2;3;41	67;33	33;75	00;16	67;2;2;3;3;1	00;6;3;4;0	00;0	00;1	00;1;65;4	00;0;1;0;1;0;1;0;0;1;0;0;0;0	33
1;.;1;1;1;4;4;4;3;3;3;2;4;3;0	00;50	00;75	00;50	00;5;2;2;3;3	00;2;5;2;0	00;1	00;0	00;2;42;5	00;0;0;1;0;0;1;0;1;1;0;0;0;0	61
1;.;3;3;3;5;5;5;3;4;3;3;3;4;50	00;58	33;100	00;58	33;3;3;3;3;0	00;3;3;3;0	00;0	00;0	00;2;53;2	00;0;0;1;1;0;1;0;0;0;0;0;0;0	45
1;.;1;1;1;4;5;5;4;4;3;4;4;4;0	00;75	00;91	67;66	67;5;1;3;2;3	00;6;5;2;0	00;1	00;0	00;2;31;4	00;0;0;0;0;0;0;1;0;0;0;1;1;0	52
1;.;4;5;4;2;2;2;2;1;1;2;2;2;83	33;25	00;25	00;8	33;4;2;2;2;4	00;4;4;2;1	00;1	00;0	00;2;30;2	00;0;0;1;1;0;0;0;0;0;0;0;0;0	56
1;.;2;3;3;4;4;3;2;2;3;2;3;4;41	67;50	00;66	67;33	33;3;2;2;3;2	00;3;3;3;0	00;0	00;0	00;1;50;4	00;0;1;0;1;0;1;0;0;0;0;0;0;1	7
1;.;2;2;2;4;4;4;2;2;2;2;3;4;25	00;50	00;75	00;25	00;4;2;2;2;4	00;3;3;3;0	00;0	00;0	00;1;77;4	00;0;0;1;0;0;0;0;1;0;1;1;1;0	31
1;.;1;3;3;4;5;5;4;5;5;2;4;5;33	33;66	67;91	67;91	67;4;2;3;2;3	00;4;4;4;1	00;1	00;1	00;1;51;4	00;1;0;0;1;0;1;0;0;0;1;1;0;0	64
1;.;2;2;2;4;4;4;3;3;2;2;3;3;25	00;41	67;75	00;41	67;3;2;2;4;2	00;2;1;5;0	00;0	00;1	00;2;58;2	00;1;1;0;1;0;1;0;0;1;0;0;0;0	44
1;.;4;4;4;2;3;3;1;1;1;1;1;1;75	00;0	00;41	67;0	00;5;1;1;2;4	00;6;6;6;0	00;0	00;0	00;2;25;1	00;0;0;1;0;0;0;0;0;0;0;0;0;0	89
1;.;3;4;3;3;3;3;3;3;3;2;2;3;58	33;33	33;50	00;50	00;3;3;3;4;0	00;2;2;4;0	00;0	00;1	00;1;59;2	00;0;0;1;0;1;0;0;0;0;0;1;1;0	38
1;.;4;4;4;1;1;1;1;1;1;1;1;1;75	00;0	00;0	00;0	00;5;1;1;1;4	00;4;5;3;1	00;1	00;0	00;2;53;1	00;0;0;1;0;0;0;0;0;0;0;1;1;4	49
1;.;2;4;4;4;4;4;2;2;2;4;3;3;58	33;58	33;75	00;25	00;5;2;2;3;3	00;2;2;4;0	00;0	00;1	00;1;77;5	00;0;0;0;0;0;0;0;0;0;1;1;0;0	34
1;.;2;3;3;4;4;4;1;1;1;1;2;4;41	67;33	33;75	00;0	00;3;1;1;3;2	00;4;1;4;1	00;0	00;1	00;2;71;5	00;0;1;1;0;1;0;0;0;1;0;1;0;0	39
1;.;1;2;3;5;4;3;4;4;4;2;4;5;25	00;66	67;75	00;75	00;3;3;4;3;0	00;3;3;4;0	00;0	00;1	00;1;77;2	00;0;1;1;0;0;0;0;0;1;0;1;0;0	55
1;.;1;1;1;5;5;5;2;2;2;4;5;4;0	00;83	33;100	00;25	00;2;2;3;4;1	00;3;3;5;0	00;0	00;1	00;1;54;2	00;1;1;0;1;1;0;0;0;1;0;0;0;0	38
1;.;2;3;3;4;4;4;4;3;3;2;2;3;41	67;33	33;75	00;58	33;4;4;2;4;2	00;4;4;4;1	00;1	00;1	00;2;70;5	00;0;0;1;0;0;1;0;0;1;0;1;0;0	40
1;.;3;3;3;3;4;4;2;3;3;4;3;3;50	00;58	33;66	67;41	67;4;4;4;2;2	00;4;4;4;1	00;1	00;1	00;2;41;4	00;0;0;0;1;0;1;0;0;0;0;1;0;0	55
1;.;1;2;2;4;4;4;3;2;2;3;3;4;16	67;58	33;75	00;33	33;1;3;4;4;0	00;3;2;4;0	00;0	00;1	00;1;70;2	00;0;0;1;1;0;1;0;0;0;0;0;0;3	33
1;.;1;1;1;5;5;5;3;2;2;1;3;3;0	00;33	33;100	00;33	33;3;2;4;1;2	00;3;2;4;0	00;0	00;1	00;2;41;3	00;0;1;0;0;0;0;0;0;0;0;0;0;0	55
1;.;3;3;1;1;3;4;1;1;1;3;3;3;33	33;50	00;41	67;0	00;3;2;2;4;2	00;6;6;4;0	00;0	00;1	00;2;69;5	00;0;0;0;0;0;1;0;0;1;1;0;0;1	24
1;.;2;2;4;4;4;4;3;2;3;3;4;3;41	67;58	33;75	00;41	67;2;2;3;6;1	00;2;3;4;0	00;0	00;1	00;1;37;3	00;0;0;0;0;1;0;0;0;1;0;1;0;0	50
1;.;3;3;4;4;4;4;2;2;2;3;3;3;58	33;50	00;75	00;25	00;1;4;3;1;1	00;4;5;3;1	00;1	00;0	00;2;74;5	00;0;1;0;1;0;0;0;0;1;1;0;0;0	40
1;.;3;4;3;4;4;5;2;3;2;3;4;4;58	33;66	67;83	33;33	33;2;3;3;3;0	00;6;3;4;0	00;0	00;1	00;1;75;2	00;0;1;1;0;0;1;0;0;1;0;0;0;0	95
1;.;3;3;3;3;3;3;3;3;3;3;3;3;50	00;50	00;50	00;50	00;3;3;3;3;0	00;4;3;6;1	00;0	00;0	00;2;22;5	00;0;0;0;0;0;0;0;0;0;0;0;0;1	60
1;.;1;2;2;5;4;5;3;3;2;4;4;4;16	67;75	00;91	67;41	67;3;4;3;5;0	00;3;3;4;0	00;0	00;1	00;1;28;3	00;1;1;1;1;0;0;0;0;1;0;0;0;1	34
1;.;1;2;3;4;4;4;4;3;2;4;5;5;25	00;91	67;75	00;50	00;4;3;4;3;1	00;6;6;4;0	00;0	00;1	00;2;61;5	00;0;0;0;1;1;0;0;0;0;0;0;0;0	45
1;.;2;2;2;5;5;4;3;2;3;3;3;3;25	00;50	00;91	67;41	67;1;2;2;5;2	00;6;6;4;0	00;0	00;1	00;2;26;2	00;0;0;0;0;1;1;0;0;0;0;0;0;0	55
1;.;3;3;3;3;4;4;3;3;2;2;3;4;50	00;50	00;66	67;41	67;5;1;1;1;4	00;3;5;2;0	00;1	00;0	00;2;72;5	00;0;0;0;0;0;0;1;1;0;0;0;0;0	40
1;.;2;5;5;3;3;3;1;1;1;1;1;1;75	00;0	00;50	00;0	00;5;1;1;1;4	00;2;2;3;0	00;0	00;0	00;2;28;1	00;0;0;0;1;0;0;0;0;0;0;0;0;0	87
1;.;1;1;1;5;5;5;3;3;2;3;2;5;0	00;58	33;100	00;41	67;5;4;3;4;1	00;3;3;4;0	00;0	00;1	00;1;77;5	00;0;0;1;1;0;0;1;0;1;0;0;0;0	57
1;.;1;1;1;5;5;5;4;4;4;4;5;4;0	00;83	33;100	00;75	00;5;3;3;1;2	00;3;2;4;0	00;0	00;1	00;2;59;5	00;0;0;1;1;0;0;0;0;1;1;1;0;0	41
1;.;1;1;1;5;5;5;4;4;5;2;2;1;0	00;16	67;100	00;83	33;4;2;3;2;3	00;3;2;2;0	00;0	00;0	00;1;50;2	00;0;1;1;1;0;1;0;0;1;0;0;0;0	38
1;.;1;1;1;5;5;5;1;1;1;3;5;5;0	00;83	33;100	00;0	00;5;5;2;1;3	00;4;2;5;1	00;0	00;1	00;1;70;3	00;0;1;1;0;1;0;0;0;0;1;0;0;0	33
1;.;1;1;1;5;5;5;4;5;5;4;5;5;0	00;91	67;100	00;91	67;4;5;5;2;2	00;3;4;4;0	00;1	00;1	00;2;39;4	00;0;0;1;1;0;1;0;0;0;0;1;0;1	3
1;.;1;1;1;5;1;5;4;5;5;5;5;4;0	00;91	67;66	67;91	67;2;2;4;4;1	00;2;2;1;0	00;0	00;0	00;1;67;3	00;0;0;1;0;0;1;0;0;1;1;0;0;1	5
1;.;2;2;2;4;3;4;2;3;3;3;3;3;25	00;50	00;66	67;41	67;3;1;2;3;2	00;3;3;4;0	00;0	00;1	00;1;51;3	00;0;0;0;0;0;0;0;0;1;1;1;0;0	35
1;.;3;3;3;3;3;3;3;3;3;3;3;3;50	00;50	00;50	00;50	00;6;3;3;6;0	00;6;6;6;0	00;0	00;0	00;1;59;5	00;0;0;1;0;0;0;0;0;0;0;0;0;0	62
1;.;5;5;5;1;1;1;1;1;1;1;2;5;100	00;41	67;0	00;0	00;5;1;1;1;4	00;4;4;3;1	00;1	00;0	00;2;57;5	00;0;0;1;0;0;1;0;0;1;0;0;0;0	41
1;.;3;3;3;4;4;4;4;3;2;3;3;3;50	00;50	00;75	00;50	00;3;3;2;4;1	00;4;3;1;1	00;0	00;0	00;2;35;5	00;0;0;0;0;0;0;0;0;1;1;1;0;0	55
1;.;1;2;2;5;5;5;2;2;2;2;4;4;16	67;58	33;100	00;25	00;2;1;1;4;2	00;4;4;4;1	00;1	00;1	00;2;56;5	00;1;1;0;0;0;1;0;0;0;1;0;0;1	41
1;.;2;1;1;4;4;5;4;4;3;2;4;5;8	33;66	67;83	33;66	67;1;2;3;5;1	00;6;6;4;0	00;0	00;1	00;2;73;2	00;1;1;0;0;0;1;0;0;0;0;0;0;1	25
1;.;2;3;3;4;4;4;3;2;2;2;3;3;41	67;41	67;75	00;33	33;2;3;3;5;0	00;2;2;3;0	00;0	00;0	00;2;24;2	00;1;0;0;1;1;0;0;0;0;0;0;0;0	52
1;.;2;5;4;4;4;4;2;1;1;1;1;4;66	67;25	00;75	00;8	33;4;2;2;4;3	00;4;2;5;1	00;0	00;1	00;1;74;2	00;0;1;1;1;1;1;0;0;0;0;0;0;0	95
1;.;3;4;3;5;3;4;2;3;1;1;1;3;58	33;16	67;75	00;25	00;5;2;2;2;4	00;2;4;2;0	00;1	00;0	00;1;42;4	00;0;0;1;1;0;0;1;0;0;0;0;0;0	51
1;.;3;3;3;3;3;3;3;3;3;3;3;3;50	00;50	00;50	00;50	00;3;3;3;3;0	00;3;1;3;0	00;0	00;0	00;1;40;5	00;1;0;0;1;0;0;0;0;0;0;0;0;1	52
1;.;3;3;3;4;4;4;2;2;2;3;4;4;50	00;66	67;75	00;25	00;4;3;3;4;1	00;3;3;2;0	00;0	00;0	00;1;72;1	00;0;0;1;1;0;1;0;0;1;0;1;0;1	5
1;.;3;5;3;4;4;4;4;1;1;2;3;2;66	67;33	33;75	00;25	00;4;2;2;4;3	00;5;1;1;1	00;0	00;0	00;2;84;2	00;1;0;1;0;0;0;0;0;0;0;1;1;0	62
1;.;2;4;4;1;3;2;2;1;1;2;2;2;58	33;25	00;25	00;8	33;5;1;1;1;4	00;4;4;3;1	00;1	00;0	00;2;47;2	00;0;0;1;0;0;0;0;0;0;1;1;0;0	60
3;2;3;3;3;4;3;3;1;1;1;1;2;2;50	00;16	67;58	33;0	00;4;1;2;2;4	00;2;5;1;0	00;1	00;0	00;2;56;2	00;0;1;1;0;0;0;0;0;0;0;0;0;0	41
1;.;1;2;2;4;4;5;3;2;2;1;2;2;16	67;16	67;83	33;33	33;3;2;4;4;1	00;6;3;4;0	00;0	00;1	00;1;25;1	00;1;0;0;1;1;0;0;0;0;0;0;0;0	47
1;.;2;3;3;4;4;4;2;2;2;2;3;4;41	67;50	00;75	00;25	00;2;3;3;4;0	00;2;2;5;0	00;0	00;1	00;1;65;3	00;1;1;0;0;0;1;0;0;0;0;0;0;1	5
1;.;2;3;3;4;4;4;2;3;3;3;3;4;41	67;58	33;75	00;41	67;5;2;2;2;4	00;4;4;3;1	00;1	00;0	00;2;67;2	00;1;1;0;0;0;1;0;0;0;0;0;0;0	37
1;.;1;2;1;5;5;5;4;4;4;4;5;5;8	33;91	67;100	00;75	00;3;5;4;3;0	00;4;2;4;1	00;0	00;1	00;1;45;5	00;1;1;1;1;0;0;0;0;0;0;0;0;0	46
1;.;4;4;4;3;3;3;3;3;3;2;3;3;75	00;41	67;50	00;50	00;3;3;3;3;0	00;4;4;3;1	00;1	00;0	00;1;77;3	00;1;1;1;1;0;1;0;0;0;0;0;0;0	33
1;.;3;4;4;3;3;3;3;3;2;2;4;3;66	67;50	00;50	00;41	67;2;4;3;4;0	00;3;6;5;0	00;0	00;1	00;2;20;1	00;1;0;0;1;1;0;0;0;0;0;0;0;5	67
1;.;4;5;4;4;4;4;3;4;2;3;2;3;83	33;41	67;75	00;50	00;3;3;3;4;0	00;4;4;4;1	00;1	00;1	00;1;37;2	00;0;0;1;1;0;1;0;0;0;0;0;0;5	2
1;.;2;3;2;4;4;4;2;2;2;3;3;3;33	33;50	00;75	00;25	00;4;2;2;2;4	00;3;3;3;0	00;0	00;0	00;2;64;5	00;0;0;1;0;0;0;0;0;0;0;0;0;0	42
2;2;5;4;5;3;3;2;1;1;1;1;3;4;91	67;41	67;41	67;0	00;4;1;1;2;4	00;6;3;4;0	00;0	00;1	00;2;39;4	00;1;0;0;0;0;0;0;0;0;1;1;0;1	71
1;.;3;4;4;3;5;3;1;1;1;1;1;3;66	67;16	67;66	67;0	00;1;1;1;5;2	00;6;6;5;0	00;0	00;1	00;2;28;1	00;1;1;0;0;1;0;0;0;0;0;0;0;0	53
1;.;5;3;3;3;3;3;3;3;3;3;3;3;66	67;50	00;50	00;50	00;3;3;3;3;0	00;2;3;4;0	00;0	00;1	00;1;29;2	00;0;0;0;0;0;0;0;0;0;0;0;0;0	73
1;.;2;2;2;5;5;5;3;3;3;3;4;4;25	00;66	67;100	00;50	00;2;2;3;1;2	00;6;3;4;0	00;0	00;1	00;2;70;3	00;0;0;0;0;0;1;1;0;1;1;1;0;0	40
1;.;3;3;3;3;3;3;3;3;3;3;3;3;50	00;50	00;50	00;50	00;4;3;3;5;1	00;3;3;3;0	00;0	00;0	00;1;44;2	00;1;0;0;0;1;0;0;0;0;0;0;0;0	82
1;.;1;1;1;5;5;5;5;4;4;5;5;5;0	00;100	00;100	00;83	33;1;5;2;5;1	00;2;1;4;0	00;0	00;1	00;2;57;3	00;0;0;1;0;0;0;0;0;0;0;0;0;0	77
1;.;3;3;3;4;4;4;3;3;3;3;3;3;50	00;50	00;75	00;50	00;4;4;4;4;1	00;3;3;3;0	00;0	00;0	00;2;61;5	00;0;1;1;1;0;0;0;0;0;0;0;0;0	70
1;.;4;4;4;4;4;4;3;4;4;4;4;3;75	00;66	67;75	00;66	67;3;4;3;4;0	00;4;4;4;1	00;1	00;1	00;1;66;3	00;0;1;1;0;0;0;0;0;0;0;0;0;0	97
1;.;4;4;4;4;4;4;4;4;4;4;4;4;75	00;75	00;75	00;75	00;3;3;4;3;0	00;3;2;3;0	00;0	00;0	00;2;58;4	00;1;0;0;1;1;1;0;0;0;0;1;0;0	42
1;.;1;4;2;4;4;4;4;3;4;3;4;4;33	33;66	67;75	00;66	67;1;2;3;4;1	00;3;2;4;0	00;0	00;1	00;1;59;3	00;1;1;0;1;1;0;0;0;1;0;0;0;0	38
1;.;3;4;3;4;5;4;3;3;2;4;4;5;58	33;83	33;83	33;41	67;4;3;2;3;2	00;3;2;4;0	00;0	00;1	00;2;71;2	00;0;1;0;1;0;1;1;0;1;0;0;0;3	67
1;.;2;2;2;4;4;5;4;2;3;3;4;4;25	00;66	67;83	33;50	00;2;3;3;3;0	00;3;3;4;0	00;0	00;1	00;2;57;3	00;1;1;1;1;0;1;0;0;0;0;0;0;1	28
1;.;2;2;3;5;1;5;3;4;3;3;4;4;33	33;66	67;66	67;58	33;2;1;2;3;2	00;3;3;3;0	00;0	00;0	00;2;33;5	00;1;0;0;0;1;0;0;0;0;1;0;0;0	56
1;.;3;4;3;4;4;4;2;2;2;2;3;4;58	33;50	00;75	00;25	00;4;1;2;3;3	00;3;4;3;0	00;1	00;0	00;2;49;4	00;0;0;1;0;0;0;0;0;0;0;1;0;1	3
1;.;3;4;4;4;4;3;2;2;1;2;2;2;66	67;25	00;66	67;16	67;2;3;4;5;0	00;2;2;4;0	00;0	00;1	00;1;42;3	00;0;1;1;1;0;1;0;0;0;0;0;0;1	43
1;.;1;1;1;5;5;5;3;4;5;3;4;4;0	00;66	67;100	00;75	00;4;1;1;3;3	00;6;5;1;0	00;1	00;0	00;1;36;4	00;0;0;0;1;0;0;1;1;0;0;1;0;0	78
1;.;4;4;4;2;4;4;2;2;2;2;2;2;75	00;25	00;58	33;25	00;3;2;2;4;2	00;2;2;4;0	00;0	00;1	00;1;74;1	00;1;0;0;0;1;0;0;0;0;0;0;0;0	95
1;.;3;3;3;3;4;4;3;3;2;3;3;3;50	00;50	00;66	67;41	67;2;6;4;5;0	00;2;2;2;0	00;0	00;0	00;1;53;5	00;1;0;0;1;1;1;0;0;0;0;0;0;1	18
1;.;2;3;2;3;4;4;2;2;3;3;3;3;33	33;50	00;66	67;33	33;4;2;3;4;2	00;3;3;3;0	00;0	00;0	00;1;23;2	00;0;0;0;0;0;0;0;0;0;0;0;0;0	70
1;.;1;1;1;4;4;4;1;2;1;2;2;2;0	00;25	00;75	00;8	33;5;1;1;1;4	00;4;4;3;1	00;1	00;0	00;2;71;2	00;0;0;1;0;0;0;0;0;0;0;1;1;0	40
1;.;3;4;4;4;4;4;3;4;3;3;3;3;66	67;50	00;75	00;58	33;5;2;3;2;3	00;2;4;2;0	00;1	00;0	00;2;22;1	00;0;0;0;0;0;0;1;1;0;0;1;0;0	92
1;.;2;3;3;3;4;4;2;3;2;4;3;3;41	67;58	33;66	67;33	33;1;3;4;1;1	00;6;6;6;0	00;0	00;0	00;1;25;1	00;0;0;0;0;1;0;0;0;0;0;0;0;0	72
1;.;3;3;3;3;3;3;3;3;1;3;2;3;50	00;41	67;50	00;33	33;3;2;1;4;2	00;2;1;5;0	00;0	00;1	00;2;66;5	00;0;1;1;1;0;0;0;0;0;0;1;0;0	40
1;.;2;3;3;4;4;4;3;2;2;2;3;3;41	67;41	67;75	00;33	33;4;2;2;2;4	00;2;4;2;0	00;1	00;0	00;1;74;2	00;1;0;0;0;0;0;0;0;1;0;0;1;3	37
1;.;1;1;1;5;5;5;5;4;4;5;5;5;0	00;100	00;100	00;83	33;2;4;4;5;0	00;2;2;5;0	00;0	00;1	00;1;26;3	00;0;0;0;1;0;0;0;0;0;0;0;0;0	79
1;.;1;1;1;5;5;5;5;2;2;4;5;4;0	00;83	33;100	00;50	00;4;2;2;4;3	00;3;4;3;0	00;1	00;0	00;1;44;3	00;0;0;1;1;0;0;0;0;0;0;0;1;0	49
1;.;2;2;2;4;4;4;3;1;1;1;4;4;25	00;50	00;75	00;16	67;1;2;4;2;2	00;2;5;2;0	00;1	00;0	00;1;27;5	00;0;0;1;1;0;0;0;0;0;0;1;0;0	47
1;.;1;1;1;3;4;4;2;3;2;3;4;4;0	00;66	67;66	67;33	33;6;4;5;4;0	00;2;5;2;0	00;1	00;0	00;1;80;2	00;0;1;0;1;0;0;0;0;0;0;0;1;0	57
1;.;1;3;3;1;4;4;3;3;3;3;3;4;33	33;58	33;50	00;50	00;4;3;4;3;1	00;3;3;1;0	00;0	00;0	00;1;29;2	00;0;0;1;0;0;0;0;0;1;0;0;0;0	43
1;.;1;1;1;4;4;4;3;3;3;3;3;4;0	00;58	33;75	00;50	00;5;2;3;1;3	00;2;3;4;0	00;0	00;1	00;1;72;2	00;0;0;0;0;0;0;1;1;0;0;0;0;0	33
1;.;1;1;1;5;5;5;5;1;1;3;3;5;0	00;66	67;100	00;33	33;3;2;2;4;2	00;2;3;4;0	00;0	00;1	00;1;66;4	00;1;1;0;1;1;1;0;0;0;0;0;0;0	57
1;.;2;2;2;4;4;4;1;1;1;1;1;1;25	00;0	00;75	00;0	00;3;2;2;3;2	00;3;2;4;0	00;0	00;1	00;2;56;3	00;1;1;1;0;0;0;0;0;0;1;0;0;0	45
1;.;2;2;2;5;5;4;2;2;2;2;2;1;25	00;16	67;91	67;25	00;3;2;1;4;2	00;3;3;3;0	00;0	00;0	00;2;52;1	00;0;1;1;0;0;0;0;0;0;0;0;0;1	36
1;.;1;3;2;4;3;3;2;2;1;1;4;4;25	00;50	00;58	33;16	67;5;3;3;3;1	00;1;5;1;0	00;1	00;0	00;1;54;5	00;0;0;0;0;0;0;0;0;0;0;0;0;0	38
1;.;2;3;2;4;4;4;3;3;2;2;2;3;33	33;33	33;75	00;41	67;4;2;3;2;3	00;2;2;2;0	00;0	00;0	00;1;25;1	00;0;1;1;1;0;0;1;0;1;0;0;0;0	77
1;.;1;1;2;4;4;4;4;4;4;1;4;4;8	33;50	00;75	00;75	00;2;2;5;4;1	00;2;5;3;0	00;1	00;0	00;1;33;4	00;0;0;1;1;0;0;0;1;0;0;1;0;0	47
1;.;3;3;3;3;3;3;3;3;3;3;3;3;50	00;50	00;50	00;50	00;4;3;3;3;1	00;6;6;6;0	00;0	00;0	00;2;57;5	00;0;0;0;1;0;0;0;0;0;0;0;0;0	74
1;.;2;4;2;4;4;3;2;1;2;2;2;2;41	67;25	00;66	67;16	67;2;4;4;3;0	00;2;1;3;0	00;0	00;0	00;2;54;3	00;1;0;1;1;0;0;0;0;0;0;0;0;4	14
1;.;2;2;2;4;4;4;1;1;2;2;4;4;25	00;58	33;75	00;8	33;5;1;3;1;3	00;1;4;1;0	00;1	00;0	00;2;40;5	00;0;0;1;0;0;0;0;0;0;0;0;0;0	60
1;.;2;2;2;4;2;4;4;4;3;4;4;4;25	00;75	00;58	33;66	67;3;2;4;3;1	00;4;4;4;1	00;1	00;1	00;1;69;3	00;1;0;0;0;0;0;0;0;0;0;0;0;0	56
1;.;3;4;3;2;4;4;4;2;1;3;3;3;58	33;50	00;58	33;33	33;3;3;3;3;0	00;6;4;3;0	00;1	00;0	00;2;21;1	00;1;0;0;0;0;0;0;1;1;0;0;0;1	60
1;.;3;3;3;2;4;4;4;3;3;3;3;3;50	00;50	00;58	33;58	33;5;2;4;3;2	00;6;2;4;0	00;0	00;1	00;1;49;3	00;0;0;1;0;0;0;0;0;0;0;0;0;0	50
1;.;5;5;5;2;2;2;2;2;2;2;2;3;100	00;33	33;25	00;25	00;2;2;2;4;2	00;2;2;5;0	00;0	00;1	00;2;46;3	00;1;0;0;1;0;1;0;0;0;0;0;0;5	64
1;.;2;4;3;4;4;4;4;3;4;2;3;2;50	00;33	33;75	00;66	67;4;2;4;4;2	00;3;2;4;0	00;0	00;1	00;2;45;4	00;0;0;0;0;0;1;0;0;0;0;0;0;1	86
1;.;3;4;2;3;3;4;3;3;3;2;2;2;50	00;25	00;58	33;50	00;2;2;2;4;2	00;6;2;4;0	00;0	00;1	00;2;34;1	00;0;0;0;0;1;0;0;0;0;0;0;0;0	61
1;.;1;3;1;5;5;5;4;4;5;3;4;4;16	67;66	67;100	00;83	33;3;3;3;4;0	00;3;4;5;0	00;1	00;1	00;2;76;1	00;1;1;0;0;1;0;0;0;1;0;0;0;0	40
1;.;1;1;1;5;5;5;3;4;4;3;3;4;0	00;58	33;100	00;66	67;3;1;1;3;2	00;3;4;4;0	00;1	00;1	00;1;78;5	00;1;0;1;1;0;1;0;0;0;0;1;0;0	51
1;.;1;3;3;3;3;3;1;1;2;1;2;3;33	33;25	00;50	00;8	33;4;3;2;1;3	00;3;3;6;0	00;0	00;0	00;2;32;5	00;0;0;1;1;0;0;0;0;1;1;1;0;1	76
1;.;2;4;3;4;3;4;2;4;4;3;4;4;50	00;66	67;66	67;58	33;2;3;2;3;1	00;2;2;4;0	00;0	00;1	00;1;59;2	00;1;0;1;0;1;1;0;0;0;0;0;0;3	68
1;.;3;4;3;4;3;4;3;3;3;3;3;4;58	33;58	33;66	67;50	00;4;2;2;2;4	00;3;3;3;0	00;0	00;0	00;1;75;1	00;0;0;0;1;1;0;0;0;0;0;0;0;0	31
1;.;3;5;5;1;1;1;1;1;1;1;1;1;83	33;0	00;0	00;0	00;4;1;1;4;3	00;4;4;1;1	00;1	00;0	00;2;27;4	00;0;0;0;0;0;0;0;0;0;0;0;0;0	87
1;.;2;3;2;4;4;4;2;1;1;2;3;3;33	33;41	67;75	00;8	33;4;2;1;2;4	00;6;4;3;0	00;1	00;0	00;2;32;3	00;1;0;1;1;0;0;0;0;1;0;0;0;0	91
1;.;3;4;5;3;2;3;1;1;1;1;1;1;75	00;0	00;41	67;0	00;4;1;1;3;3	00;4;3;4;1	00;0	00;1	00;1;75;1	00;0;1;1;0;1;0;0;0;0;0;0;0;1	5
1;.;2;2;2;3;3;3;1;1;1;1;2;3;25	00;25	00;50	00;0	00;3;3;2;1;2	00;3;2;3;0	00;0	00;0	00;1;63;2	00;0;0;1;1;1;0;0;0;1;0;1;0;1	7
1;.;2;2;2;4;5;4;3;4;4;2;4;4;25	00;58	33;83	33;66	67;5;2;5;2;3	00;3;3;3;0	00;0	00;0	00;1;33;4	00;0;0;1;0;0;0;0;0;0;1;0;0;0	43
1;.;3;3;2;4;4;4;3;3;3;3;3;3;41	67;50	00;75	00;50	00;3;3;3;2;1	00;4;4;4;1	00;1	00;1	00;1;44;1	00;0;0;0;0;1;0;0;0;1;1;1;0;0	50
1;.;2;3;3;5;5;5;3;3;3;3;3;3;41	67;50	00;100	00;50	00;5;2;3;1;3	00;5;4;1;1	00;1	00;0	00;2;53;5	00;0;0;1;0;0;0;0;1;0;0;0;1;0	45
1;.;2;3;2;5;5;5;2;3;4;2;2;4;33	33;41	67;100	00;50	00;3;2;2;4;2	00;6;6;4;0	00;0	00;1	00;2;21;5	00;1;0;1;1;0;0;1;0;0;0;1;0;0	89
1;.;1;2;2;4;4;4;4;2;2;3;4;3;16	67;58	33;75	00;41	67;4;4;3;2;2	00;3;2;4;0	00;0	00;1	00;1;70;2	00;1;0;1;1;0;1;0;0;0;0;0;0;0	31
1;.;2;2;2;5;4;4;2;2;2;4;4;4;25	00;75	00;83	33;25	00;2;3;2;4;1	00;6;1;5;0	00;0	00;1	00;1;21;1	00;0;0;0;0;1;0;0;0;0;0;0;0;0	44
1;.;1;3;2;4;3;5;5;4;4;2;4;4;25	00;58	33;75	00;83	33;4;2;2;2;4	00;6;4;4;0	00;1	00;1	00;1;33;1	00;0;0;0;1;0;0;1;0;0;1;0;0;1	47
1;.;3;4;4;4;4;4;4;4;4;2;4;4;66	67;58	33;75	00;75	00;3;3;3;2;1	00;3;3;5;0	00;0	00;1	00;2;77;1	00;0;0;1;0;1;0;0;0;0;1;1;0;0	39
1;.;1;2;1;4;4;4;2;1;1;4;4;4;8	33;75	00;75	00;8	33;2;6;4;1;1	00;6;3;4;0	00;0	00;1	00;1;28;2	00;1;1;1;1;0;0;0;0;0;0;0;0;1	47
1;.;3;3;3;3;3;3;3;3;3;3;3;3;50	00;50	00;50	00;50	00;6;3;3;6;0	00;6;6;6;0	00;0	00;0	00;2;67;5	00;0;0;0;0;0;0;0;0;0;0;0;0;1	25
1;.;4;5;5;2;3;3;2;2;2;2;2;3;91	67;33	33;41	67;25	00;1;4;4;5;0	00;3;3;4;0	00;0	00;1	00;2;78;1	00;0;0;1;0;0;0;0;0;0;0;0;0;1	24
1;.;4;3;3;5;4;4;4;3;4;2;4;5;58	33;66	67;83	33;66	67;3;2;2;3;2	00;6;6;4;0	00;0	00;1	00;1;78;3	00;1;0;1;0;0;1;0;0;0;0;0;0;0	57
1;.;3;3;3;2;3;3;2;1;1;1;1;1;50	00;0	00;41	67;8	33;1;3;2;4;1	00;3;2;4;0	00;0	00;1	00;2;19;5	00;1;1;0;0;1;0;0;0;0;0;0;0;0	91
1;.;3;3;3;3;3;3;3;3;3;3;3;3;50	00;50	00;50	00;50	00;2;6;6;4;0	00;6;6;6;0	00;0	00;0	00;2;26;5	00;0;0;0;1;1;0;0;0;0;0;0;0;0	84
1;.;2;5;3;4;5;4;2;2;2;2;2;3;58	33;33	33;83	33;25	00;4;2;2;6;3	00;3;4;1;0	00;1	00;0	00;2;37;5	00;1;0;0;0;0;0;0;0;0;1;0;0;0	61
1;.;1;3;1;5;4;5;4;3;3;3;4;4;16	67;66	67;91	67;58	33;2;2;3;5;1	00;6;6;5;0	00;0	00;1	00;1;67;2	00;0;1;0;0;1;0;0;0;1;0;0;0;0	34
1;.;2;2;1;5;3;5;2;2;2;3;5;5;16	67;83	33;83	33;25	00;4;2;3;2;3	00;4;4;3;1	00;1	00;0	00;1;58;4	00;0;0;0;1;0;0;0;0;1;1;0;0;0	35
1;.;1;1;1;4;4;4;4;4;4;3;4;4;0	00;66	67;75	00;75	00;4;1;2;2;4	00;6;6;6;0	00;0	00;0	00;1;71;4	00;0;0;0;0;0;0;0;0;0;0;0;0;0	33
1;.;1;2;2;4;4;4;4;3;3;2;3;4;16	67;50	00;75	00;58	33;4;3;4;3;1	00;3;3;3;0	00;0	00;0	00;1;52;2	00;1;1;1;1;0;1;0;0;0;0;0;0;1	17
1;.;2;3;2;4;4;4;4;2;2;3;4;3;33	33;58	33;75	00;41	67;2;3;3;4;0	00;2;2;4;0	00;0	00;1	00;1;68;2	00;1;0;0;1;0;0;0;0;1;1;0;0;0	33
1;.;1;5;5;4;4;4;1;5;2;1;1;1;66	67;0	00;75	00;41	67;5;1;1;1;4	00;3;5;1;0	00;1	00;0	00;2;45;5	00;0;0;0;0;0;0;1;0;1;0;1;0;1	2
1;.;1;2;1;5;5;4;4;3;4;2;5;5;8	33;75	00;91	67;66	67;4;2;2;2;4	00;3;4;4;0	00;1	00;1	00;1;59;4	00;0;0;1;1;0;0;0;0;0;0;0;1;0	38
1;.;1;3;3;4;4;4;3;3;3;3;3;3;33	33;50	00;75	00;50	00;4;3;3;1;2	00;4;3;5;1	00;0	00;1	00;2;70;2	00;0;1;1;0;0;1;0;0;0;0;0;0;0	40
1;.;4;4;4;2;2;2;2;1;2;1;1;3;75	00;16	67;25	00;16	67;3;1;1;3;2	00;3;6;4;0	00;0	00;1	00;1;67;5	00;1;0;1;0;0;0;0;0;0;1;0;0;3	37
1;.;1;1;1;4;4;4;1;1;1;1;1;1;0	00;0	00;75	00;0	00;5;2;1;3;3	00;3;2;5;0	00;0	00;1	00;2;55;1	00;0;1;0;0;0;0;0;0;0;0;0;0;1	39
1;.;3;4;4;5;4;4;2;1;1;1;2;2;66	67;16	67;83	33;8	33;5;1;1;2;4	00;3;2;5;0	00;0	00;1	00;1;65;1	00;1;0;1;0;1;0;0;0;1;0;0;0;3	26
1;.;2;2;1;4;4;4;2;2;2;3;4;4;16	67;66	67;75	00;25	00;4;2;2;3;3	00;3;3;4;0	00;0	00;1	00;1;76;3	00;1;0;1;0;0;1;0;0;1;1;0;0;0	33
1;.;1;1;2;4;4;4;4;2;2;4;4;4;8	33;75	00;75	00;41	67;2;1;2;4;2	00;3;3;3;0	00;0	00;0	00;1;31;4	00;1;0;0;1;1;0;0;0;1;0;0;0;0	47
1;.;2;4;3;3;4;4;2;2;2;2;2;3;50	00;33	33;66	67;25	00;3;3;2;4;1	00;2;2;2;0	00;0	00;0	00;2;23;3	00;0;0;0;0;1;1;1;0;0;1;0;0;0	91
1;.;1;2;2;5;5;5;3;2;2;3;4;4;16	67;66	67;100	00;33	33;4;3;4;2;2	00;3;3;2;0	00;0	00;0	00;2;65;3	00;0;0;0;0;0;1;1;1;0;0;1;0;0	40
1;.;1;4;3;4;4;4;2;4;3;3;3;3;41	67;50	00;75	00;50	00;3;3;2;3;1	00;3;3;3;0	00;0	00;0	00;1;56;3	00;0;0;1;1;0;0;0;0;0;0;0;0;3	46
1;.;3;3;3;3;3;3;3;3;3;3;3;3;50	00;50	00;50	00;50	00;3;4;3;5;0	00;4;2;6;1	00;0	00;0	00;1;75;1	00;1;0;0;1;0;0;0;0;1;0;1;1;1	5
1;.;4;5;5;3;3;3;1;1;1;1;1;1;91	67;0	00;50	00;0	00;4;2;2;2;4	00;4;6;3;1	00;0	00;0	00;2;72;1	00;0;0;1;1;0;0;0;1;1;0;0;0;1	25
1;.;3;4;4;4;4;4;1;1;1;1;2;2;66	67;16	67;75	00;0	00;4;2;3;2;3	00;4;4;3;1	00;1	00;0	00;2;20;1	00;1;1;0;0;1;0;0;1;0;0;0;0;0	86
1;.;2;2;2;5;4;4;3;3;3;3;3;4;25	00;58	33;83	33;50	00;4;4;4;3;1	00;6;6;4;0	00;0	00;1	00;2;41;1	00;1;0;0;0;0;0;0;0;0;0;0;0;1	88
1;.;4;4;4;4;4;4;2;2;2;2;2;4;75	00;41	67;75	00;25	00;5;2;2;2;4	00;5;5;2;1	00;1	00;0	00;2;66;1	00;0;0;0;0;0;0;0;0;1;1;0;0;0	39
1;.;2;3;3;4;4;4;4;2;2;3;3;3;41	67;50	00;75	00;41	67;3;4;3;5;0	00;1;3;4;0	00;0	00;1	00;2;42;4	00;1;1;0;0;0;1;0;0;0;0;0;0;5	87
1;.;3;3;3;3;3;3;3;3;3;3;3;3;50	00;50	00;50	00;50	00;6;3;3;6;0	00;6;6;6;0	00;0	00;0	00;1;34;2	00;0;0;0;0;1;0;0;0;0;0;0;0;0	46
1;.;2;2;3;4;4;4;2;2;2;3;4;4;33	33;66	67;75	00;25	00;4;3;3;2;2	00;2;1;3;0	00;0	00;0	00;2;78;1	00;1;1;1;0;0;0;0;0;1;0;0;0;3	67
1;.;3;4;3;2;3;3;1;1;1;2;2;2;58	33;25	00;41	67;0	00;4;1;1;2;4	00;2;2;2;0	00;0	00;0	00;2;20;5	00;0;0;0;0;0;0;1;0;1;0;1;0;0	91
1;.;1;3;1;2;2;2;1;1;1;1;3;3;16	67;33	33;25	00;0	00;1;2;2;5;2	00;3;2;5;0	00;0	00;1	00;1;63;5	00;1;1;1;0;0;0;0;0;1;0;1;0;1	7
1;.;2;2;2;4;4;4;3;3;3;2;3;3;25	00;41	67;75	00;50	00;3;2;3;3;1	00;3;3;3;0	00;0	00;0	00;2;38;4	00;1;1;0;1;0;0;1;0;1;0;0;0;0	90
1;.;1;2;2;5;4;5;4;4;3;4;5;5;16	67;91	67;91	67;66	67;1;4;4;4;0	00;2;2;5;0	00;0	00;1	00;1;27;2	00;1;0;0;0;1;0;0;0;0;0;0;0;0	43
1;.;4;4;4;4;4;3;2;2;3;2;2;2;75	00;25	00;66	67;33	33;5;3;3;2;2	00;4;5;1;1	00;1	00;0	00;2;19;5	00;0;0;1;0;0;0;0;0;0;0;0;0;5	67
1;.;2;1;1;4;4;4;3;1;1;1;1;3;8	33;16	67;75	00;16	67;3;1;1;3;2	00;3;2;3;0	00;0	00;0	00;1;67;5	00;0;0;0;1;0;0;0;0;1;0;0;0;0	33
1;.;1;2;2;5;5;5;4;3;4;4;5;5;16	67;91	67;100	00;66	67;5;1;2;4;3	00;2;4;1;0	00;1	00;0	00;2;48;2	00;0;0;1;1;0;0;0;0;0;0;0;0;0	59
1;.;3;4;2;5;5;5;1;1;3;3;4;4;50	00;66	67;100	00;16	67;3;4;4;3;0	00;6;1;4;0	00;0	00;1	00;1;74;2	00;0;1;1;1;0;1;0;0;0;1;0;0;0	31
1;.;2;3;3;3;4;4;1;1;1;2;2;2;41	67;25	00;66	67;0	00;4;2;2;3;3	00;6;1;5;0	00;0	00;1	00;1;57;5	00;1;0;1;1;1;0;0;0;0;0;0;0;1	18
1;.;2;4;4;3;4;4;2;1;1;1;1;3;58	33;16	67;66	67;8	33;4;1;2;2;4	00;4;3;4;1	00;0	00;1	00;2;58;2	00;0;0;1;0;0;0;1;0;1;1;0;0;4	14
1;.;3;3;3;3;3;3;3;3;3;3;4;4;50	00;66	67;50	00;50	00;3;3;3;3;0	00;6;2;5;0	00;0	00;1	00;1;68;5	00;1;1;0;1;0;0;0;0;0;0;0;0;1	3
1;.;3;2;3;4;2;4;2;2;2;2;2;2;41	67;25	00;58	33;25	00;3;1;3;4;1	00;6;6;6;0	00;0	00;0	00;1;27;3	00;1;0;0;0;1;0;0;0;0;0;0;0;0	77
1;.;3;3;2;4;4;4;3;3;2;3;3;3;41	67;50	00;75	00;41	67;4;2;3;2;3	00;4;3;5;1	00;0	00;1	00;1;25;3	00;0;0;1;1;0;0;0;0;1;0;1;0;0	77
1;.;2;2;2;4;4;4;3;3;3;2;3;3;25	00;41	67;75	00;50	00;4;2;2;2;4	00;3;3;3;0	00;0	00;0	00;1;50;1	00;0;1;0;1;0;0;0;0;1;0;1;0;0	64
1;.;1;1;1;5;5;4;4;4;3;2;4;3;0	00;50	00;91	67;66	67;5;2;3;3;2	00;4;5;2;1	00;1	00;0	00;2;41;5	00;0;0;1;0;0;0;0;0;0;0;0;0;0	61
1;.;2;4;3;4;4;4;4;2;2;3;2;3;50	00;41	67;75	00;41	67;4;3;3;3;1	00;3;2;4;0	00;0	00;1	00;2;59;2	00;0;1;0;1;0;1;0;0;0;0;0;0;0	42
1;.;3;3;3;3;3;3;3;3;3;3;4;4;50	00;66	67;50	00;50	00;1;2;6;2;2	00;4;1;4;1	00;0	00;1	00;1;44;4	00;0;0;1;0;1;1;1;0;0;1;0;0;1	55
1;.;3;3;3;3;3;3;3;3;3;3;3;5;50	00;66	67;50	00;50	00;1;5;3;5;0	00;6;6;6;0	00;0	00;0	00;2;55;3	00;0;0;0;1;1;0;0;0;0;0;0;0;0	45
1;.;3;2;2;4;4;4;2;3;2;3;2;4;33	33;50	00;75	00;33	33;3;2;3;2;2	00;3;3;4;0	00;0	00;1	00;2;33;4	00;0;1;1;1;0;1;0;0;0;1;0;0;0	56
1;.;2;2;2;2;4;5;1;1;1;1;1;1;25	00;0	00;66	67;0	00;2;1;1;2;3	00;2;3;3;0	00;0	00;0	00;2;64;1	00;1;0;1;0;1;0;0;0;0;0;0;0;4	40
1;.;2;3;3;4;4;4;2;2;2;2;2;3;41	67;33	33;75	00;25	00;4;2;2;2;4	00;4;3;2;1	00;0	00;0	00;2;75;3	00;0;0;1;0;0;0;0;0;1;0;1;0;0	40
1;.;1;1;1;5;5;5;5;4;4;5;4;5;0	00;91	67;100	00;83	33;1;3;2;5;1	00;2;2;4;0	00;0	00;1	00;2;58;5	00;0;0;0;1;0;1;0;0;1;1;1;0;0	45
1;.;3;3;3;2;4;5;3;3;3;3;3;4;50	00;58	33;66	67;50	00;3;3;3;3;0	00;2;6;3;0	00;0	00;0	00;1;43;2	00;0;0;1;0;0;0;0;0;0;0;1;1;1	43
1;.;1;1;1;4;4;4;3;1;2;2;3;4;0	00;50	00;75	00;25	00;5;2;2;2;4	00;4;4;1;1	00;1	00;0	00;2;81;2	00;1;0;0;1;0;0;0;0;0;0;1;0;0	40
1;.;2;2;2;4;4;4;2;1;1;3;4;4;25	00;66	67;75	00;8	33;3;3;3;3;0	00;2;3;3;0	00;0	00;0	00;2;72;1	00;0;0;1;1;0;0;0;0;0;1;0;0;1	25
1;.;3;3;3;5;4;4;5;5;4;3;4;5;50	00;75	00;83	33;91	67;4;3;4;1;2	00;3;3;4;0	00;0	00;1	00;2;73;2	00;0;1;1;0;0;0;0;0;1;0;1;1;0	40
1;.;4;4;4;4;2;2;2;2;2;2;2;3;75	00;33	33;41	67;25	00;4;2;2;2;4	00;3;4;2;0	00;1	00;0	00;2;55;1	00;0;1;1;1;0;0;0;0;1;0;0;0;1	36
1;.;3;3;4;4;4;4;3;2;1;2;2;2;58	33;25	00;75	00;25	00;3;1;2;2;3	00;3;3;4;0	00;0	00;1	00;1;22;1	00;0;0;1;1;0;0;1;0;0;0;0;0;0	72
1;.;1;3;3;3;3;2;2;2;3;3;3;4;33	33;58	33;41	67;33	33;5;3;2;2;3	00;4;4;4;1	00;1	00;1	00;1;83;2	00;0;0;1;1;0;1;0;0;1;0;0;1;3	13
1;.;1;1;1;5;5;5;5;5;5;3;5;5;0	00;83	33;100	00;100	00;3;5;5;3;0	00;3;2;4;0	00;0	00;1	00;2;47;4	00;1;0;0;0;1;1;0;0;0;0;0;0;0	60
1;.;1;2;2;4;4;4;2;2;2;3;4;4;16	67;66	67;75	00;25	00;2;4;2;5;1	00;3;2;4;0	00;0	00;1	00;1;70;3	00;1;1;1;1;0;0;0;0;0;0;0;0;0	95
1;.;2;2;2;4;4;4;2;2;2;2;3;3;25	00;41	67;75	00;25	00;5;2;2;2;4	00;3;4;5;0	00;1	00;1	00;2;42;4	00;0;0;1;1;0;0;0;0;1;0;1;0;0	99
1;.;1;2;3;4;4;5;2;2;2;3;4;2;25	00;50	00;83	33;25	00;5;1;2;4;3	00;3;3;4;0	00;0	00;1	00;2;37;3	00;0;0;0;1;0;1;0;0;1;0;1;0;0	61
1;.;3;5;5;4;4;4;5;1;1;5;5;5;83	33;100	00;75	00;33	33;6;3;3;3;0	00;3;4;2;0	00;1	00;0	00;2;80;2	00;1;0;1;0;0;1;0;0;0;1;0;0;0	40
1;.;2;2;2;4;4;4;3;3;3;4;4;4;25	00;75	00;75	00;50	00;3;4;3;2;1	00;3;2;5;0	00;0	00;1	00;2;76;2	00;1;1;1;1;1;0;0;0;0;0;0;0;0	37
1;.;1;1;1;5;4;4;3;4;4;3;4;3;0	00;58	33;83	33;66	67;4;2;3;4;2	00;3;4;2;0	00;1	00;0	00;1;46;4	00;0;0;1;0;0;0;0;0;0;0;0;0;1	55
1;.;1;1;1;5;5;5;2;5;2;5;4;5;0	00;91	67;100	00;50	00;5;2;2;2;4	00;4;3;5;1	00;0	00;1	00;2;69;2	00;1;1;1;0;0;1;0;0;1;0;0;0;1	21
1;.;1;2;1;5;5;5;2;1;1;4;4;4;8	33;75	00;100	00;8	33;4;2;2;2;4	00;4;5;2;1	00;1	00;0	00;2;56;3	00;0;0;1;0;0;1;0;0;1;0;1;0;0	45
1;.;1;2;2;5;5;5;4;4;4;2;5;4;16	67;66	67;100	00;75	00;4;2;3;2;3	00;2;3;4;0	00;0	00;1	00;1;19;1	00;0;0;1;1;1;0;0;0;0;0;1;0;4	32
1;.;1;2;2;4;4;5;3;2;2;2;2;2;16	67;25	00;83	33;33	33;4;4;3;3;1	00;2;2;5;0	00;0	00;1	00;1;49;1	00;1;1;0;1;1;0;0;0;0;1;0;0;1	43
1;.;2;3;2;4;3;4;2;1;1;3;2;3;33	33;41	67;66	67;8	33;6;2;1;3;2	00;3;1;3;0	00;0	00;0	00;2;67;5	00;0;0;1;0;0;1;0;0;1;0;1;0;4	3
1;.;3;4;4;2;2;2;1;1;1;1;2;2;66	67;16	67;25	00;0	00;5;1;2;1;4	00;3;3;3;0	00;0	00;0	00;2;53;1	00;0;0;1;0;0;0;0;0;1;1;1;0;0	42
1;.;2;4;2;4;4;5;1;1;2;1;2;2;41	67;16	67;83	33;8	33;5;2;2;1;4	00;5;5;1;1	00;1	00;0	00;1;69;2	00;0;0;1;0;0;1;0;0;1;0;0;0;0	95
1;.;2;4;3;4;4;4;2;1;1;2;2;3;50	00;33	33;75	00;8	33;4;2;2;4;3	00;4;4;4;1	00;1	00;1	00;2;58;4	00;0;0;1;1;0;1;0;0;1;0;0;0;0	45
1;.;2;2;3;3;4;4;4;3;3;3;4;4;33	33;66	67;66	67;58	33;4;1;3;4;2	00;6;6;6;0	00;0	00;0	00;2;20;5	00;0;0;0;0;0;0;1;0;0;0;0;0;0	92
1;.;1;1;1;5;5;5;5;4;4;5;5;5;0	00;100	00;100	00;83	33;4;5;4;5;1	00;3;2;5;0	00;0	00;1	00;1;65;3	00;1;0;1;0;0;0;0;0;0;0;0;0;0	95
1;.;1;3;3;5;5;5;4;4;4;4;4;4;33	33;75	00;100	00;75	00;2;4;4;5;0	00;3;3;4;0	00;0	00;1	00;1;26;2	00;1;0;1;1;1;0;0;0;1;0;0;0;1	47
1;.;1;4;2;4;4;4;3;4;3;1;4;4;33	33;50	00;75	00;58	33;4;2;2;4;3	00;2;3;5;0	00;0	00;1	00;1;73;3	00;0;0;1;1;0;1;0;0;1;0;0;0;0	56
1;.;2;3;3;4;4;4;3;2;1;3;2;3;41	67;41	67;75	00;25	00;3;2;2;2;3	00;3;3;3;0	00;0	00;0	00;1;51;1	00;0;0;0;1;0;1;0;1;1;1;0;0;3	76
1;.;1;1;1;5;5;5;5;5;5;5;5;5;0	00;100	00;100	00;100	00;1;5;5;5;0	00;1;1;5;0	00;0	00;1	00;1;58;4	00;1;0;0;1;1;0;0;0;0;0;0;0;0	38
1;.;5;4;4;2;2;2;3;2;2;2;2;2;83	33;25	00;25	00;33	33;4;2;2;3;3	00;4;2;4;1	00;0	00;1	00;1;44;3	00;0;1;1;1;0;0;0;0;0;0;0;0;1	46
1;.;1;1;1;5;5;4;3;4;4;3;4;4;0	00;66	67;91	67;66	67;3;4;5;4;0	00;4;4;4;1	00;1	00;1	00;2;45;4	00;0;0;1;1;0;1;0;0;0;0;0;0;0	55
1;.;2;3;3;4;4;4;2;3;2;2;3;4;41	67;50	00;75	00;33	33;3;2;2;4;2	00;5;1;1;1	00;0	00;0	00;2;58;3	00;0;0;1;1;0;0;0;0;0;0;0;0;1	28
1;.;2;4;3;4;4;4;2;2;2;2;2;3;50	00;33	33;75	00;25	00;4;2;2;3;3	00;6;5;4;0	00;1	00;1	00;1;82;2	00;1;0;1;1;0;1;0;0;0;0;0;0;0	34
1;.;1;1;1;5;5;5;3;4;4;3;4;3;0	00;58	33;100	00;66	67;2;4;5;4;0	00;2;2;5;0	00;0	00;1	00;1;27;1	00;1;0;1;0;1;0;0;0;0;0;1;0;0	47
1;.;4;5;5;5;5;5;2;2;2;1;2;4;91	67;33	33;100	00;25	00;4;2;2;4;3	00;6;4;2;0	00;1	00;0	00;1;65;3	00;0;0;0;0;0;0;0;0;1;1;1;0;0	57
1;.;2;3;3;3;4;4;2;1;1;1;2;2;41	67;16	67;66	67;8	33;4;2;2;3;3	00;2;4;3;0	00;1	00;0	00;2;56;5	00;1;1;1;0;0;0;0;0;0;0;1;0;0	45
1;.;1;1;1;5;5;5;1;1;2;4;5;5;0	00;91	67;100	00;8	33;4;2;4;3;2	00;3;2;4;0	00;0	00;1	00;2;59;4	00;1;0;1;0;0;1;0;0;1;0;0;0;0	72
1;.;2;2;2;4;4;4;4;3;3;3;4;4;25	00;66	67;75	00;58	33;2;3;3;5;0	00;6;2;5;0	00;0	00;1	00;2;54;4	00;1;0;0;1;0;0;0;0;0;0;0;0;0	44
1;.;1;1;1;4;5;4;2;3;2;3;1;2;0	00;25	00;83	33;33	33;1;2;1;4;2	00;6;3;4;0	00;0	00;1	00;1;37;4	00;1;0;1;0;1;0;0;0;0;0;0;0;0	51
1;.;1;1;1;5;5;5;5;3;3;4;4;4;0	00;75	00;100	00;66	67;2;3;3;5;0	00;6;6;2;0	00;0	00;0	00;2;70;5	00;1;0;0;0;0;1;0;0;0;0;0;0;0	39
1;.;1;3;3;4;4;4;2;2;2;4;4;4;33	33;75	00;75	00;25	00;1;4;2;4;1	00;2;1;5;0	00;0	00;1	00;1;51;1	00;0;1;1;1;1;1;0;0;0;0;0;0;1	10
1;.;2;5;4;4;4;4;2;2;2;1;2;2;66	67;16	67;75	00;25	00;5;1;1;3;3	00;5;5;3;1	00;1	00;0	00;2;67;1	00;0;0;1;0;0;0;0;0;1;1;1;0;0	37
1;.;1;2;2;4;4;4;3;2;1;1;3;3;16	67;33	33;75	00;25	00;4;1;2;3;3	00;4;4;1;1	00;1	00;0	00;1;58;4	00;0;1;1;0;0;1;0;0;0;0;0;0;0	64
1;.;1;2;2;4;4;4;4;4;4;4;5;5;16	67;91	67;75	00;75	00;4;2;1;3;3	00;3;4;2;0	00;1	00;0	00;2;62;2	00;0;0;1;1;0;1;0;0;1;0;0;0;1	36
2;1;4;4;4;2;2;2;1;1;1;2;3;3;75	00;41	67;25	00;0	00;2;2;2;1;3	00;3;3;4;0	00;0	00;1	00;2;78;2	00;0;0;0;0;0;1;1;0;0;0;1;1;0	63
1;.;3;3;3;3;3;2;3;4;3;3;4;4;50	00;66	67;41	67;58	33;4;3;3;5;1	00;4;3;3;1	00;0	00;0	00;1;47;1	00;1;1;0;0;1;0;0;0;1;1;0;0;1	52
1;.;3;4;3;4;3;4;2;3;2;2;4;3;58	33;50	00;66	67;33	33;2;2;2;3;2	00;2;3;4;0	00;0	00;1	00;2;22;1	00;1;0;0;0;1;0;0;0;0;0;0;0;0	91
1;.;3;3;3;3;3;3;1;1;1;1;2;1;50	00;8	33;50	00;0	00;5;1;1;4;3	00;1;3;1;0	00;0	00;0	00;2;59;5	00;0;0;1;0;0;0;1;0;0;1;1;1;0	45
1;.;2;2;2;4;4;4;4;2;2;4;4;4;25	00;75	00;75	00;41	67;4;2;3;4;2	00;3;3;3;0	00;0	00;0	00;2;64;4	00;0;0;1;0;0;1;0;0;1;0;1;0;1	28
1;.;3;3;3;3;3;3;3;3;3;3;3;3;50	00;50	00;50	00;50	00;4;3;3;6;1	00;4;4;3;1	00;1	00;0	00;2;74;1	00;1;1;0;1;0;0;0;0;1;0;0;0;1	14
1;.;3;3;3;3;3;3;3;3;3;3;3;3;50	00;50	00;50	00;50	00;3;3;3;3;0	00;3;3;3;0	00;0	00;0	00;1;50;3	00;0;0;0;0;1;0;0;0;0;0;0;0;1	14
3;2;3;1;5;5;3;1;1;1;1;1;1;1;50	00;0	00;50	00;0	00;3;1;1;3;2	00;6;3;5;0	00;0	00;1	00;2;65;1	00;1;0;0;0;0;1;0;0;1;0;1;0;1	24
1;.;3;5;4;3;5;5;2;2;2;2;2;2;75	00;25	00;83	33;25	00;4;4;2;3;2	00;2;2;4;0	00;0	00;1	00;2;37;5	00;0;0;0;0;0;1;0;0;0;0;0;0;0	59
1;.;2;2;2;4;4;4;2;1;2;1;3;4;25	00;41	67;75	00;16	67;5;1;3;1;3	00;4;5;2;1	00;1	00;0	00;1;61;4	00;0;0;1;0;0;1;0;0;0;0;0;1;0	64
1;.;1;1;1;1;5;5;4;2;2;4;4;3;0	00;66	67;66	67;41	67;2;3;2;4;1	00;1;4;4;0	00;1	00;1	00;1;54;3	00;1;1;0;1;0;0;0;0;0;1;0;0;1	18
1;.;2;2;2;4;4;4;3;3;4;3;4;5;25	00;75	00;75	00;58	33;1;2;2;3;2	00;2;2;5;0	00;0	00;1	00;2;58;1	00;1;1;0;0;1;0;0;0;0;0;0;0;1	39
1;.;2;2;2;4;4;4;2;2;2;4;3;4;25	00;66	67;75	00;25	00;3;2;4;4;1	00;3;2;3;0	00;0	00;0	00;2;57;1	00;1;0;1;0;0;1;0;0;0;0;1;1;0	45
1;.;1;1;1;4;4;4;5;4;4;4;5;5;0	00;91	67;75	00;83	33;6;6;5;5;0	00;6;6;3;0	00;0	00;0	00;1;41;4	00;1;0;0;1;0;0;0;0;0;0;0;0;0	78
1;.;3;3;3;2;4;4;3;3;3;3;3;3;50	00;50	00;58	33;50	00;3;3;3;2;1	00;3;3;4;0	00;0	00;1	00;1;59;4	00;1;0;1;1;0;0;0;0;1;0;1;0;0	58
1;.;2;5;5;5;5;5;2;1;1;1;3;4;75	00;41	67;100	00;8	33;3;1;1;3;2	00;3;3;4;0	00;0	00;1	00;2;50;4	00;1;1;1;1;0;1;0;0;0;0;0;0;0	44
1;.;2;3;3;4;3;4;2;2;3;3;3;3;41	67;50	00;66	67;33	33;3;6;6;3;0	00;3;6;3;0	00;0	00;0	00;2;85;1	00;0;0;1;1;0;0;0;0;1;1;1;0;1	25
1;.;2;3;2;4;4;4;4;3;3;3;4;4;33	33;66	67;75	00;58	33;2;3;3;3;0	00;4;3;3;1	00;0	00;0	00;1;82;2	00;1;0;1;1;0;0;0;0;0;0;0;0;0	34
1;.;1;1;1;5;5;5;1;1;1;5;5;5;0	00;100	00;100	00;0	00;4;3;4;2;2	00;3;3;3;0	00;0	00;0	00;2;55;4	00;0;0;0;1;0;0;0;0;0;0;0;0;0	70
1;.;3;3;3;3;3;4;3;3;3;3;3;3;50	00;50	00;58	33;50	00;3;2;2;3;2	00;3;3;3;0	00;0	00;0	00;1;68;1	00;0;0;0;0;0;0;0;0;0;0;0;0;1	5
3;1;1;1;1;5;5;5;5;5;5;3;5;3;0	00;66	67;100	00;100	00;3;5;4;5;0	00;6;6;3;0	00;0	00;0	00;2;46;5	00;0;1;0;0;0;1;0;0;0;0;0;0;0	61
1;.;2;4;4;4;4;4;1;3;3;1;2;3;58	33;25	00;75	00;33	33;1;1;2;2;3	00;6;2;4;0	00;0	00;1	00;2;30;1	00;1;1;0;1;0;0;0;0;0;0;0;0;0	52
1;.;1;1;1;5;4;5;2;2;3;1;4;4;0	00;50	00;91	67;33	33;2;2;2;2;3	00;3;4;4;0	00;1	00;1	00;2;42;4	00;1;0;1;0;1;0;0;0;0;0;1;0;0	61
1;.;1;1;1;5;5;5;5;5;5;3;3;3;0	00;50	00;100	00;100	00;3;4;3;2;1	00;3;3;2;0	00;0	00;0	00;2;41;1	00;0;0;1;0;0;1;0;1;0;0;0;1;0	60
1;.;2;2;2;4;2;2;2;3;5;3;4;3;25	00;58	33;41	67;58	33;4;2;3;1;3	00;4;3;4;1	00;0	00;1	00;2;40;1	00;0;0;1;0;0;1;0;0;1;1;1;0;0	60
1;.;1;2;2;5;1;5;2;2;2;4;5;4;16	67;83	33;66	67;25	00;3;2;2;4;2	00;3;3;2;0	00;0	00;0	00;2;61;1	00;1;0;1;0;0;0;0;0;0;1;1;0;0	41
1;.;1;2;3;3;4;4;1;2;2;3;2;3;25	00;41	67;66	67;16	67;3;3;2;5;1	00;6;1;4;0	00;0	00;1	00;1;67;1	00;1;1;0;1;0;0;0;0;1;0;0;0;1	1
1;.;1;2;2;5;4;5;3;2;2;5;5;5;16	67;100	00;91	67;33	33;1;4;4;5;0	00;6;6;6;0	00;0	00;0	00;2;21;5	00;1;0;0;0;1;0;0;0;0;0;0;0;0	91
1;.;1;2;2;5;4;4;4;2;2;1;2;2;16	67;16	67;83	33;41	67;4;3;4;2;2	00;2;3;3;0	00;0	00;0	00;1;40;2	00;1;0;1;1;1;0;0;0;0;0;0;0;1	46
1;.;1;2;1;4;4;4;3;3;1;1;1;2;8	33;8	33;75	00;33	33;5;1;1;2;4	00;3;4;1;0	00;1	00;0	00;2;40;1	00;1;0;1;1;0;1;0;0;0;0;0;0;0	55
1;.;1;1;1;3;2;3;3;3;3;3;3;3;0	00;50	00;41	67;50	00;5;2;1;1;4	00;3;3;3;0	00;0	00;0	00;1;43;2	00;0;0;0;0;0;0;0;0;0;0;1;0;0	50
1;.;3;4;4;3;3;3;3;3;3;2;3;3;66	67;41	67;50	00;50	00;4;2;3;4;2	00;3;3;3;0	00;0	00;0	00;2;27;4	00;1;1;1;0;0;0;0;0;1;0;0;0;0	96
1;.;3;3;2;3;4;4;1;1;1;1;1;2;41	67;8	33;66	67;0	00;2;4;2;5;1	00;3;3;3;0	00;0	00;0	00;2;33;2	00;1;1;1;0;1;1;0;0;0;0;0;0;1	63
1;.;2;2;2;4;4;4;3;3;3;3;4;3;25	00;58	33;75	00;50	00;2;2;3;3;1	00;3;3;3;0	00;0	00;0	00;1;34;1	00;0;0;0;1;1;1;0;0;0;0;0;0;0	75
1;.;3;3;2;4;4;3;3;3;3;3;3;4;41	67;58	33;66	67;50	00;3;3;3;4;0	00;3;3;4;0	00;0	00;1	00;1;46;4	00;0;0;0;1;0;0;0;0;0;0;0;0;0	46
1;.;3;2;3;4;4;4;2;2;2;2;3;4;41	67;50	00;75	00;25	00;4;3;3;3;1	00;3;4;3;0	00;1	00;0	00;1;71;2	00;1;0;1;0;0;0;0;0;0;0;0;0;0	31
1;.;1;1;1;4;4;5;3;3;3;4;3;4;0	00;66	67;83	33;50	00;3;2;2;3;2	00;6;3;3;0	00;0	00;0	00;1;44;2	00;0;0;1;1;0;0;0;0;0;0;0;0;1	43
1;.;4;4;4;3;3;3;2;2;2;2;3;3;75	00;41	67;50	00;25	00;3;2;3;4;1	00;6;6;3;0	00;0	00;0	00;2;24;5	00;1;1;0;1;1;0;0;0;0;0;0;0;0	89
1;.;4;4;4;2;2;2;2;1;1;1;2;2;75	00;16	67;25	00;8	33;4;2;2;1;4	00;4;2;4;1	00;0	00;1	00;1;29;2	00;1;0;1;0;0;0;0;0;1;1;0;0;1	45
1;.;3;3;3;3;3;3;2;2;2;2;2;2;50	00;25	00;50	00;25	00;2;3;3;2;1	00;2;2;2;0	00;0	00;0	00;1;46;2	00;0;0;0;0;0;0;0;0;0;0;0;0;0	85
1;.;1;1;1;5;5;5;4;3;3;4;5;4;0	00;83	33;100	00;58	33;4;2;2;2;4	00;6;3;5;0	00;0	00;1	00;1;58;4	00;0;0;1;1;0;1;0;1;0;0;0;0;0	38
1;.;1;3;1;3;4;5;1;1;1;1;1;1;16	67;0	00;75	00;0	00;4;1;1;3;3	00;3;3;3;0	00;0	00;0	00;2;22;3	00;0;0;0;0;1;0;0;0;0;0;0;0;0	91
1;.;1;2;2;4;4;4;3;3;3;3;4;4;16	67;66	67;75	00;50	00;5;2;3;2;3	00;4;4;3;1	00;1	00;0	00;1;57;2	00;0;0;1;0;0;0;1;0;0;0;0;1;0	38
1;.;3;2;2;4;4;4;2;2;2;2;3;3;33	33;41	67;75	00;25	00;5;2;1;2;4	00;1;1;5;0	00;0	00;1	00;2;47;2	00;0;0;1;0;0;0;0;0;0;1;0;0;0	56
1;.;1;2;2;5;4;5;2;1;1;3;3;3;16	67;50	00;91	67;8	33;5;1;1;6;3	00;6;3;2;0	00;0	00;0	00;2;75;3	00;0;0;0;1;0;0;1;0;0;0;1;0;0	67
1;.;3;3;3;3;3;3;4;4;5;4;5;5;50	00;91	67;50	00;83	33;4;3;4;3;1	00;3;2;5;0	00;0	00;1	00;2;70;1	00;1;1;1;1;1;0;0;0;0;0;0;0;0	66
1;.;1;1;1;5;5;5;5;5;5;5;5;5;0	00;100	00;100	00;100	00;1;2;5;3;1	00;1;2;5;0	00;0	00;1	00;1;28;1	00;1;0;1;0;1;0;0;0;0;0;0;0;0	73
1;.;2;2;2;4;4;5;3;3;4;1;1;3;25	00;16	67;83	33;58	33;5;3;3;3;1	00;3;3;3;0	00;0	00;0	00;2;49;3	00;1;0;1;0;0;1;0;0;0;0;0;0;0	60
1;.;1;4;4;1;5;5;2;2;2;2;4;4;50	00;58	33;66	67;25	00;2;4;4;5;0	00;4;6;4;1	00;0	00;1	00;2;43;2	00;1;0;0;1;1;0;0;0;0;0;0;0;0	61
1;.;2;3;2;3;4;4;2;2;2;2;3;4;33	33;50	00;66	67;25	00;3;2;3;3;1	00;3;3;3;0	00;0	00;0	00;1;63;2	00;1;1;0;1;1;0;0;0;0;0;0;0;3	76
1;.;3;3;3;3;3;3;2;1;1;2;3;2;50	00;33	33;50	00;8	33;4;1;1;3;3	00;6;6;6;0	00;0	00;0	00;2;47;2	00;0;0;0;0;0;0;0;0;1;0;1;0;1	88
1;.;2;2;2;4;4;4;3;2;3;3;4;4;25	00;66	67;75	00;41	67;2;2;4;4;1	00;3;3;3;0	00;0	00;0	00;2;55;4	00;1;1;1;0;0;0;0;1;0;0;0;0;1	41
1;.;2;3;3;4;4;4;2;2;2;2;2;3;41	67;33	33;75	00;25	00;6;2;3;6;1	00;6;6;6;0	00;0	00;0	00;2;28;5	00;1;0;0;1;0;1;0;0;0;0;0;0;0	53
1;.;3;4;4;2;3;4;3;1;1;2;2;3;66	67;33	33;50	00;16	67;4;2;3;3;2	00;3;3;5;0	00;0	00;1	00;2;23;2	00;0;0;0;1;1;0;0;0;0;0;0;0;0	91
1;.;5;5;5;2;2;2;1;1;1;1;1;1;100	00;0	00;25	00;0	00;5;1;1;2;4	00;3;3;5;0	00;0	00;1	00;2;33;1	00;1;1;0;0;1;0;0;0;0;0;0;0;1	63
1;.;1;3;2;4;4;4;3;3;3;3;4;4;25	00;66	67;75	00;50	00;2;2;2;4;2	00;3;3;4;0	00;0	00;1	00;2;58;4	00;0;1;1;1;0;0;0;0;0;0;0;0;0	70
1;.;2;4;5;4;5;5;4;4;4;1;4;4;66	67;50	00;91	67;75	00;4;2;1;4;3	00;3;4;3;0	00;1	00;0	00;1;77;3	00;0;1;0;0;0;1;1;0;0;1;0;0;0	31
1;.;2;2;2;4;4;5;2;2;2;2;2;2;25	00;25	00;83	33;25	00;4;2;3;5;2	00;4;3;5;1	00;0	00;1	00;2;44;4	00;1;1;1;0;0;0;0;0;0;1;0;0;0	56
1;.;1;2;2;4;4;4;2;2;3;4;4;3;16	67;66	67;75	00;33	33;4;3;3;4;1	00;6;3;4;0	00;0	00;1	00;1;69;5	00;0;1;1;0;0;0;0;0;0;1;1;0;0	34
1;.;1;1;1;5;5;5;2;1;1;2;2;2;0	00;25	00;100	00;8	33;4;4;3;3;1	00;1;1;4;0	00;0	00;1	00;1;71;2	00;0;0;1;1;1;0;0;0;0;0;0;0;0	31
1;.;1;1;1;4;4;4;4;2;1;4;3;3;0	00;58	33;75	00;33	33;4;1;2;3;3	00;2;2;4;0	00;0	00;1	00;1;29;2	00;1;1;1;1;0;0;0;0;0;0;0;0;0	46
1;.;1;3;3;5;5;5;3;3;3;1;3;3;33	33;33	33;100	00;50	00;3;5;3;5;0	00;1;1;5;0	00;0	00;1	00;1;85;2	00;1;0;1;1;0;0;0;0;0;0;0;0;0	56
1;.;1;1;1;5;5;4;3;2;2;3;5;5;0	00;83	33;91	67;33	33;1;5;4;5;0	00;2;1;5;0	00;0	00;1	00;1;78;3	00;1;1;0;1;1;0;0;0;1;0;0;0;0	31
1;.;1;2;2;3;3;4;2;1;1;1;4;3;16	67;41	67;58	33;8	33;3;1;2;5;2	00;1;4;3;0	00;1	00;0	00;1;25;1	00;1;0;0;1;1;0;0;0;0;0;0;0;0	47
1;.;4;4;4;2;2;4;1;1;1;1;1;2;75	00;8	33;41	67;0	00;5;1;4;1;3	00;1;1;1;0	00;0	00;0	00;1;48;2	00;0;0;0;0;0;0;0;0;0;0;0;0;0	47
1;.;2;3;2;3;4;4;2;2;3;2;3;4;33	33;50	00;66	67;33	33;1;3;4;2;1	00;3;2;4;0	00;0	00;1	00;2;30;2	00;1;1;0;1;1;0;0;0;0;1;0;0;0	52
1;.;5;3;3;4;4;5;4;1;2;2;3;3;66	67;41	67;83	33;33	33;4;3;3;5;1	00;3;2;4;0	00;0	00;1	00;1;74;2	00;1;0;1;0;0;0;0;0;1;1;1;0;0	95
1;.;2;3;3;4;4;3;4;4;4;2;3;3;41	67;41	67;66	67;75	00;2;2;3;3;1	00;2;3;2;0	00;0	00;0	00;1;54;3	00;1;1;1;0;0;0;0;0;0;0;0;0;1	7
1;.;1;3;1;4;4;4;3;4;4;5;3;3;16	67;66	67;75	00;66	67;2;3;3;4;0	00;1;2;3;0	00;0	00;0	00;1;43;3	00;0;0;0;0;0;0;0;0;0;0;0;0;0	85
1;.;1;3;3;4;4;4;3;2;3;2;3;3;33	33;41	67;75	00;41	67;3;3;3;3;0	00;3;3;5;0	00;0	00;1	00;1;43;5	00;0;0;1;0;0;0;0;0;1;1;0;1;1	55
1;.;1;2;1;2;4;4;3;2;2;1;4;4;8	33;50	00;58	33;33	33;3;2;2;4;2	00;4;4;2;1	00;1	00;0	00;1;74;4	00;1;1;0;0;0;0;1;0;0;1;0;0;0	57
1;.;1;1;1;1;1;1;3;3;3;3;3;3;0	00;50	00;0	00;50	00;6;3;3;6;0	00;6;6;6;0	00;0	00;0	00;1;77;5	00;0;0;0;0;0;0;0;0;0;0;0;0;0	34
1;.;2;2;2;4;4;4;4;4;4;3;3;4;25	00;58	33;75	00;75	00;1;3;4;5;0	00;6;6;6;0	00;0	00;0	00;1;33;2	00;0;0;0;0;0;1;0;0;0;0;0;0;0	47
1;.;3;4;4;4;4;4;1;1;1;4;1;3;66	67;41	67;75	00;0	00;2;1;1;5;2	00;2;2;4;0	00;0	00;1	00;1;68;2	00;0;1;1;0;0;1;0;0;0;0;0;0;0	97
1;.;2;4;2;4;4;4;2;2;2;1;2;2;41	67;16	67;75	00;25	00;3;3;2;3;1	00;4;4;4;1	00;1	00;1	00;1;41;5	00;0;1;0;1;0;1;0;0;0;1;1;0;1	55
1;.;1;2;1;4;4;4;4;4;4;3;4;4;8	33;66	67;75	00;75	00;3;2;4;4;1	00;4;6;3;1	00;0	00;0	00;1;42;4	00;0;0;1;1;1;0;1;0;0;0;1;0;0	50
1;.;1;1;1;2;5;5;3;1;1;1;1;4;0	00;25	00;75	00;16	67;3;4;1;3;1	00;2;2;5;0	00;0	00;1	00;1;54;2	00;1;0;1;1;0;1;0;0;0;0;1;0;3	80
1;.;1;1;1;5;5;5;5;5;5;1;5;5;0	00;66	67;100	00;100	00;4;3;4;5;1	00;3;5;3;0	00;1	00;0	00;2;62;1	00;0;0;0;0;1;0;0;0;1;0;0;0;0	76
1;.;2;4;4;4;4;4;2;1;1;2;2;2;58	33;25	00;75	00;8	33;3;2;2;3;2	00;2;2;5;0	00;0	00;1	00;2;43;3	00;1;0;0;0;1;0;0;0;0;0;0;0;0	60
1;.;2;4;3;3;4;4;1;1;1;2;3;3;50	00;41	67;66	67;0	00;5;1;2;2;4	00;4;4;2;1	00;1	00;0	00;2;62;1	00;0;0;1;1;0;0;0;0;1;0;0;0;0	44
1;.;3;4;4;4;4;4;1;1;1;1;2;2;66	67;16	67;75	00;0	00;4;1;1;1;4	00;3;4;2;0	00;1	00;0	00;1;64;3	00;0;0;1;1;0;1;0;0;1;0;0;0;1	7
1;.;3;4;3;4;4;4;2;2;2;4;4;3;58	33;66	67;75	00;25	00;4;2;2;1;4	00;3;3;3;0	00;0	00;0	00;2;78;2	00;0;0;0;1;0;1;0;0;1;1;1;0;0	40
1;.;2;2;2;2;2;2;3;3;2;3;4;4;25	00;66	67;25	00;41	67;4;3;3;3;1	00;6;6;6;0	00;0	00;0	00;2;20;5	00;0;1;0;1;0;0;0;0;0;1;0;0;0	89
3;2;2;3;2;5;4;4;5;4;4;2;2;3;33	33;33	33;83	33;83	33;2;2;4;4;1	00;6;6;3;0	00;0	00;0	00;2;23;1	00;1;1;0;0;1;0;0;0;1;0;0;0;1	74
1;.;3;3;4;2;4;4;2;2;2;2;2;2;58	33;25	00;58	33;25	00;5;1;1;3;3	00;4;3;4;1	00;0	00;1	00;2;64;2	00;0;0;1;0;0;0;0;0;1;0;1;0;0	45
1;.;3;3;3;3;3;3;3;3;3;3;3;3;50	00;50	00;50	00;50	00;3;4;3;4;0	00;3;3;4;0	00;0	00;1	00;2;66;5	00;1;1;1;0;0;0;0;0;0;0;1;0;0	39
1;.;2;3;3;4;4;4;1;1;1;1;4;2;41	67;33	33;75	00;0	00;2;1;3;4;1	00;2;2;5;0	00;0	00;1	00;1;21;2	00;0;1;0;1;1;1;0;0;0;0;0;0;0	70
1;.;3;3;3;4;5;4;1;1;1;3;4;4;50	00;66	67;83	33;0	00;3;3;3;4;0	00;3;4;2;0	00;1	00;0	00;2;73;1	00;0;0;0;0;0;0;0;1;1;1;1;0;0	40
1;.;4;4;4;4;4;3;2;1;1;3;3;3;75	00;50	00;66	67;8	33;3;2;2;3;2	00;3;3;4;0	00;0	00;1	00;1;63;3	00;1;0;0;1;0;0;0;0;0;0;1;0;3	76
1;.;4;3;3;3;3;3;2;2;2;2;2;2;58	33;25	00;50	00;25	00;5;2;2;1;4	00;2;4;4;0	00;1	00;1	00;2;73;2	00;0;0;1;0;1;1;0;0;0;0;1;0;1	21
1;.;2;3;2;3;4;3;1;1;1;1;1;3;33	33;16	67;58	33;0	00;2;2;2;4;2	00;2;2;5;0	00;0	00;1	00;2;66;2	00;1;1;0;1;0;0;0;0;1;0;1;0;0	39
1;.;3;3;3;4;3;4;2;1;1;1;1;1;50	00;0	00;66	67;8	33;4;1;1;1;4	00;4;4;3;1	00;1	00;0	00;1;69;1	00;1;0;1;0;1;1;0;0;0;0;0;0;3	13
1;.;2;2;2;4;4;4;3;1;1;2;3;3;25	00;41	67;75	00;16	67;4;2;2;2;4	00;6;6;4;0	00;0	00;1	00;2;74;1	00;0;0;0;0;0;1;0;0;1;1;1;0;0	40
1;.;1;3;2;5;4;4;2;1;1;4;3;4;25	00;66	67;83	33;8	33;4;2;3;4;2	00;3;3;3;0	00;0	00;0	00;2;71;5	00;1;1;1;0;0;1;0;0;0;0;0;0;0	39
1;.;1;2;2;5;4;4;3;3;3;3;3;4;16	67;58	33;83	33;50	00;4;2;3;2;3	00;3;3;4;0	00;0	00;1	00;1;41;5	00;0;1;0;1;0;0;0;0;0;0;0;0;0	80
1;.;2;3;3;5;4;4;2;3;4;3;3;3;41	67;50	00;83	33;50	00;4;3;3;3;1	00;6;4;4;0	00;1	00;1	00;1;56;4	00;0;0;1;0;0;1;0;0;0;0;0;0;0	64
1;.;2;2;1;3;4;5;2;1;1;4;3;3;16	67;58	33;75	00;8	33;5;3;3;3;1	00;4;4;4;1	00;1	00;1	00;1;31;5	00;0;1;1;1;0;0;0;0;0;0;1;0;0	43
1;.;2;2;2;4;4;4;4;4;4;1;3;3;25	00;33	33;75	00;75	00;4;2;3;2;3	00;2;5;2;0	00;1	00;0	00;1;33;4	00;0;1;1;0;0;0;0;0;0;0;1;0;0	80
1;.;3;3;3;5;5;5;1;1;1;1;4;4;50	00;50	00;100	00;0	00;1;4;4;5;0	00;4;1;5;1	00;0	00;1	00;2;68;2	00;0;1;0;0;1;1;0;0;0;0;0;0;1	24
1;.;3;3;3;3;3;4;1;2;1;2;2;3;50	00;33	33;58	33;8	33;4;2;2;4;3	00;6;2;2;0	00;0	00;0	00;2;27;1	00;0;0;1;0;0;0;1;1;0;0;1;0;0	53
1;.;2;3;2;3;4;4;2;4;3;3;3;4;33	33;58	33;66	67;50	00;3;2;2;3;2	00;2;3;4;0	00;0	00;1	00;1;44;2	00;0;0;1;1;1;0;0;0;0;0;0;0;0	75
1;.;3;3;3;2;3;3;2;1;1;1;1;1;50	00;0	00;41	67;8	33;3;1;1;4;2	00;2;2;5;0	00;0	00;1	00;1;65;2	00;1;0;1;1;0;0;0;0;0;0;0;0;1	3
1;.;3;3;3;3;3;3;3;3;3;3;3;3;50	00;50	00;50	00;50	00;3;3;3;3;0	00;2;2;4;0	00;0	00;1	00;1;37;2	00;0;0;0;0;1;0;0;0;0;0;0;0;0	47
1;.;3;4;3;4;4;4;4;2;2;3;4;4;58	33;66	67;75	00;41	67;4;2;3;2;3	00;3;3;3;0	00;0	00;0	00;2;33;3	00;1;1;0;0;0;0;0;0;0;0;0;0;0	96
1;.;1;1;1;5;5;5;2;1;1;5;3;4;0	00;75	00;100	00;8	33;3;2;3;4;1	00;6;3;4;0	00;0	00;1	00;2;36;4	00;0;0;1;0;0;0;0;0;0;0;1;0;0	55
3;1;3;3;3;4;3;3;2;2;2;2;2;3;50	00;33	33;58	33;25	00;4;2;3;2;3	00;6;2;5;0	00;0	00;1	00;2;26;1	00;0;0;0;0;0;1;0;0;0;1;1;0;0	57
1;.;1;1;1;5;4;4;4;4;5;3;4;4;0	00;66	67;83	33;83	33;2;3;3;4;0	00;2;2;4;0	00;0	00;1	00;1;22;1	00;1;1;0;1;0;0;0;0;0;0;0;0;0	77
1;.;2;2;2;4;4;4;3;3;3;2;4;4;25	00;58	33;75	00;50	00;5;4;2;3;2	00;4;4;4;1	00;1	00;1	00;1;72;2	00;1;0;0;1;0;1;0;0;1;0;0;0;0	53
1;.;3;4;4;3;4;4;3;3;2;3;2;3;66	67;41	67;66	67;41	67;5;2;3;1;3	00;4;4;3;1	00;1	00;0	00;2;20;2	00;0;0;1;0;0;0;1;1;0;0;0;0;0	91
1;.;1;2;2;4;4;4;2;2;2;1;2;3;16	67;25	00;75	00;25	00;3;2;3;4;1	00;6;2;5;0	00;0	00;1	00;1;71;2	00;0;1;1;0;1;1;0;0;0;0;0;0;0	97
1;.;3;3;3;3;3;3;1;1;1;1;2;2;50	00;16	67;50	00;0	00;3;1;2;2;3	00;1;4;2;0	00;1	00;0	00;1;62;2	00;0;0;0;1;1;0;0;0;0;1;1;0;0	61
1;.;1;1;1;5;5;5;4;4;4;4;3;5;0	00;75	00;100	00;75	00;4;2;4;3;2	00;3;4;2;0	00;1	00;0	00;2;70;5	00;0;0;1;0;0;0;0;0;1;0;1;0;1	14
1;.;1;2;2;5;5;5;2;2;2;1;3;3;16	67;33	33;100	00;25	00;4;4;3;2;2	00;3;3;3;0	00;0	00;0	00;1;27;3	00;0;0;1;0;0;0;0;0;1;1;1;0;0	47
1;.;2;3;2;4;4;4;4;4;3;3;4;4;33	33;66	67;75	00;66	67;3;4;4;2;1	00;2;3;6;0	00;0	00;0	00;1;83;1	00;0;1;1;0;0;0;1;0;0;1;0;0;0	97
1;.;1;1;1;5;5;5;3;3;4;1;4;4;0	00;50	00;100	00;58	33;5;3;3;4;1	00;2;5;1;0	00;1	00;0	00;2;46;4	00;1;0;1;0;0;0;0;0;0;0;1;1;0	96
1;.;2;4;4;3;4;4;2;3;2;2;4;4;58	33;58	33;66	67;33	33;4;2;2;3;3	00;2;2;2;0	00;0	00;0	00;1;29;1	00;1;0;1;0;0;0;0;0;1;0;0;0;4	59
1;.;2;3;2;4;4;4;2;3;3;2;3;3;33	33;41	67;75	00;41	67;5;2;3;2;3	00;6;6;5;0	00;0	00;1	00;2;22;1	00;1;0;0;0;1;1;0;0;0;0;0;0;0	52
1;.;1;2;2;5;4;5;4;4;2;4;5;5;16	67;91	67;91	67;58	33;2;2;4;4;1	00;2;2;4;0	00;0	00;1	00;2;66;1	00;1;0;1;0;0;0;0;0;1;0;0;0;0	37
1;.;1;2;1;3;3;4;2;2;2;4;3;4;8	33;66	67;58	33;25	00;3;2;3;4;1	00;4;3;4;1	00;0	00;1	00;1;43;3	00;1;1;0;0;0;1;0;0;0;0;0;0;1	55
1;.;1;3;3;4;5;5;3;2;2;3;4;5;33	33;75	00;91	67;33	33;1;3;4;5;0	00;6;6;5;0	00;0	00;1	00;2;71;2	00;0;1;0;0;0;0;0;0;0;0;0;0;0	62
1;.;1;1;1;5;5;5;5;4;4;4;5;5;0	00;91	67;100	00;83	33;4;3;3;4;1	00;6;6;3;0	00;0	00;0	00;2;47;1	00;0;0;0;0;0;0;0;0;0;0;0;1;0	93
1;.;4;4;4;1;3;3;1;1;1;1;1;3;75	00;16	67;33	33;0	00;5;1;1;3;3	00;5;5;2;1	00;1	00;0	00;2;69;5	00;0;0;0;0;0;0;0;0;1;1;1;0;0	66
1;.;2;3;2;3;4;4;3;2;2;1;4;5;33	33;58	33;66	67;33	33;3;2;3;2;2	00;3;3;3;0	00;0	00;0	00;2;43;5	00;0;0;1;0;0;1;0;0;1;0;1;0;1	3
1;.;3;4;3;4;4;3;3;2;2;2;3;3;58	33;41	67;66	67;33	33;4;2;2;2;4	00;4;4;2;1	00;1	00;0	00;2;60;4	00;0;0;1;0;0;0;1;0;0;0;1;1;0	45
1;.;2;4;2;5;4;4;4;4;4;4;4;4;41	67;75	00;83	33;75	00;2;5;4;4;0	00;2;3;4;0	00;0	00;1	00;1;42;4	00;1;1;1;1;1;0;0;0;0;0;0;0;0	78
3;1;5;5;5;5;5;5;4;3;3;3;3;4;100	00;58	33;100	00;58	33;5;3;3;2;2	00;4;4;1;1	00;1	00;0	00;2;28;1	00;0;0;1;0;0;0;0;0;0;0;0;0;0	93
1;.;3;3;3;3;3;3;3;3;3;3;3;3;50	00;50	00;50	00;50	00;4;3;3;4;1	00;2;2;3;0	00;0	00;0	00;1;53;5	00;0;0;0;1;0;0;0;1;0;0;1;0;1	17
1;.;1;2;1;4;4;4;4;3;2;1;3;4;8	33;41	67;75	00;50	00;2;6;4;3;0	00;6;2;3;0	00;0	00;0	00;1;72;2	00;1;1;1;0;0;1;0;0;1;0;0;0;0	34
1;.;2;2;2;4;4;4;3;2;1;3;3;4;25	00;58	33;75	00;25	00;3;3;4;4;0	00;1;1;5;0	00;0	00;1	00;1;44;2	00;1;0;0;1;0;0;0;0;0;0;0;0;0	46
1;.;5;4;4;4;2;2;2;2;2;1;2;2;83	33;16	67;41	67;25	00;5;1;1;1;4	00;1;5;2;0	00;1	00;0	00;1;51;2	00;0;0;1;1;0;0;0;0;0;0;1;0;1	10
1;.;2;3;4;3;3;3;3;3;3;3;3;3;50	00;50	00;50	00;50	00;3;3;3;3;0	00;6;1;4;0	00;0	00;1	00;2;97;1	00;1;1;1;1;0;0;0;0;0;0;0;0;3	75
1;.;1;2;4;4;4;4;2;3;2;3;4;2;33	33;50	00;75	00;33	33;3;2;2;3;2	00;3;1;4;0	00;0	00;1	00;1;52;4	00;1;0;0;1;0;1;0;0;0;0;0;0;0	64
1;.;2;2;2;4;4;4;3;3;3;2;4;4;25	00;58	33;75	00;50	00;2;4;4;4;0	00;6;6;6;0	00;0	00;0	00;2;27;1	00;0;0;0;1;1;0;0;0;0;0;0;0;0	57
1;.;2;2;2;4;4;4;4;2;3;4;3;3;25	00;58	33;75	00;50	00;2;4;3;5;0	00;3;2;5;0	00;0	00;1	00;2;30;4	00;1;0;1;0;1;0;0;0;0;0;0;0;1	60
1;.;2;4;2;2;4;2;3;3;3;2;3;5;41	67;58	33;41	67;50	00;3;2;2;1;3	00;4;4;3;1	00;1	00;0	00;2;27;3	00;0;0;0;1;0;1;0;0;1;0;0;0;0	56
1;.;3;3;3;5;5;5;4;4;5;3;3;3;50	00;50	00;100	00;83	33;3;2;2;2;3	00;3;3;4;0	00;0	00;1	00;1;48;5	00;1;1;1;0;0;1;0;0;0;0;0;0;0	86
1;.;2;3;3;4;4;3;2;3;2;2;3;3;41	67;41	67;66	67;33	33;3;2;1;4;2	00;2;2;5;0	00;0	00;1	00;2;40;2	00;1;1;1;0;0;1;0;0;1;0;0;0;1	75
1;.;1;2;2;4;4;4;2;2;2;3;3;3;16	67;50	00;75	00;25	00;4;1;2;2;4	00;3;3;3;0	00;0	00;0	00;2;68;5	00;1;0;1;0;0;0;0;0;0;1;1;0;0	37
1;.;3;3;2;4;4;4;2;2;2;2;3;3;41	67;41	67;75	00;25	00;4;2;2;1;4	00;4;4;4;1	00;1	00;1	00;2;73;2	00;1;1;1;0;0;0;0;0;0;0;0;0;0	40
1;.;2;3;2;4;4;4;4;2;2;3;4;4;33	33;66	67;75	00;41	67;2;4;4;4;0	00;1;1;5;0	00;0	00;1	00;1;77;5	00;0;0;0;1;1;0;0;0;0;0;0;0;0	34
1;.;2;3;3;4;4;4;3;3;3;3;3;3;41	67;50	00;75	00;50	00;4;2;3;2;3	00;3;4;3;0	00;1	00;0	00;2;54;2	00;0;0;1;1;0;0;0;1;0;0;1;0;0	45
1;.;1;2;2;4;4;4;2;4;4;1;1;2;16	67;8	33;75	00;58	33;2;2;2;2;3	00;4;3;4;1	00;0	00;1	00;1;23;2	00;0;1;0;1;1;1;0;0;0;1;0;0;0	76
1;.;3;3;3;3;3;3;4;4;4;4;4;4;50	00;75	00;50	00;75	00;3;6;6;3;0	00;6;2;6;0	00;0	00;0	00;2;82;1	00;0;0;0;0;1;0;0;0;0;0;0;0;4	3
1;.;2;2;2;4;4;4;4;3;3;2;4;4;25	00;58	33;75	00;58	33;2;3;4;4;0	00;4;4;4;1	00;1	00;1	00;1;55;4	00;1;0;1;1;0;0;0;0;0;0;0;0;0	38
1;.;1;1;1;5;5;5;4;4;4;5;5;5;0	00;100	00;100	00;75	00;2;5;5;5;0	00;2;3;4;0	00;0	00;1	00;1;68;5	00;0;0;1;0;0;0;0;0;0;0;0;0;0	97
1;.;2;2;2;1;4;4;4;4;4;4;5;5;25	00;91	67;50	00;75	00;3;4;4;3;0	00;4;3;5;1	00;0	00;1	00;1;46;5	00;0;0;1;0;1;0;0;0;0;0;0;0;1	43
1;.;2;2;2;4;3;4;1;2;2;2;2;4;25	00;41	67;66	67;16	67;5;2;2;1;4	00;4;4;3;1	00;1	00;0	00;2;43;5	00;1;0;1;0;0;0;0;0;0;0;1;0;0	61
1;.;2;3;3;4;4;4;4;3;3;3;4;3;41	67;58	33;75	00;58	33;4;2;3;3;2	00;2;4;2;0	00;1	00;0	00;2;31;4	00;0;0;0;1;0;0;0;0;0;0;0;0;0	52
1;.;1;1;1;5;5;5;5;4;5;5;2;3;0	00;58	33;100	00;91	67;4;1;1;1;4	00;6;5;2;0	00;1	00;0	00;1;32;4	00;0;0;1;0;0;1;0;0;0;1;0;0;0	73
1;.;3;3;3;3;3;3;3;2;2;3;4;3;50	00;58	33;50	00;33	33;3;4;6;6;0	00;5;2;6;1	00;0	00;0	00;1;74;1	00;0;0;1;0;1;0;0;0;0;0;0;0;0	95
1;.;3;4;4;4;5;3;1;2;3;1;2;3;66	67;25	00;75	00;25	00;1;2;3;3;1	00;4;5;2;1	00;1	00;0	00;2;29;4	00;0;0;0;1;0;0;0;0;0;0;0;0;0	57
1;.;4;4;4;3;3;4;2;1;1;1;1;2;75	00;8	33;58	33;8	33;4;1;1;2;4	00;3;4;4;0	00;1	00;1	00;2;55;3	00;1;0;1;0;0;0;1;0;1;1;0;0;0	44
1;.;1;3;2;5;5;5;4;4;3;2;4;4;25	00;58	33;100	00;66	67;3;4;4;4;0	00;3;2;5;0	00;0	00;1	00;2;66;2	00;1;1;1;0;0;1;0;0;0;0;1;0;1	24
1;.;4;3;3;5;3;4;5;3;3;3;3;4;58	33;58	33;75	00;66	67;3;3;3;3;0	00;3;3;3;0	00;0	00;0	00;2;21;1	00;0;0;0;0;0;1;0;0;0;0;0;0;5	67
1;.;2;2;3;5;5;5;3;2;2;2;2;3;33	33;33	33;100	00;33	33;2;3;3;3;0	00;6;2;4;0	00;0	00;1	00;2;62;3	00;1;0;1;1;0;1;0;0;1;0;0;0;4	49
1;.;2;3;2;4;4;4;1;4;3;2;2;2;33	33;25	00;75	00;41	67;1;3;4;5;0	00;3;3;3;0	00;0	00;0	00;2;38;1	00;0;0;0;1;1;1;0;0;0;0;0;0;5	52
1;.;2;3;4;3;3;3;2;2;2;2;2;2;50	00;25	00;50	00;25	00;4;1;2;2;4	00;2;2;2;0	00;0	00;0	00;2;38;2	00;0;0;1;0;0;1;0;0;0;0;0;0;0	99
1;.;3;3;3;4;4;4;4;4;4;1;1;4;50	00;25	00;75	00;75	00;1;1;2;4;2	00;1;2;4;0	00;0	00;1	00;1;22;1	00;0;0;0;0;1;0;0;0;0;0;0;0;0	76
1;.;3;4;4;5;5;5;5;3;5;3;4;4;66	67;66	67;100	00;83	33;3;2;2;3;2	00;3;3;3;0	00;0	00;0	00;2;67;2	00;1;0;1;0;0;0;0;1;1;1;0;0;0	39
1;.;3;3;3;3;3;3;3;3;4;4;3;3;50	00;58	33;50	00;58	33;3;3;5;3;0	00;2;3;3;0	00;0	00;0	00;1;52;1	00;0;0;0;0;1;0;0;0;0;0;0;0;3	46
1;.;1;5;2;5;4;4;4;1;1;1;1;2;41	67;8	33;83	33;25	00;1;1;3;4;1	00;1;1;5;0	00;0	00;1	00;2;57;1	00;0;0;0;0;1;0;0;0;0;0;0;0;0	45
1;.;3;4;4;4;4;3;1;1;5;1;1;1;66	67;0	00;66	67;33	33;3;3;4;5;0	00;6;6;6;0	00;0	00;0	00;1;24;5	00;0;0;0;0;1;0;1;1;0;0;1;0;0	76
1;.;1;1;1;5;5;5;3;4;3;2;4;4;0	00;58	33;100	00;58	33;5;3;3;2;2	00;6;6;2;0	00;0	00;0	00;2;61;4	00;0;0;1;0;0;0;0;0;0;0;0;0;0	42
1;.;1;1;1;5;5;5;4;5;5;3;4;4;0	00;66	67;100	00;91	67;1;4;4;4;0	00;6;6;5;0	00;0	00;1	00;1;53;2	00;0;1;0;1;1;0;0;0;1;1;0;0;0	64
1;.;3;3;3;3;3;3;3;3;3;3;3;3;50	00;50	00;50	00;50	00;2;3;3;4;0	00;3;3;3;0	00;0	00;0	00;1;29;5	00;0;1;1;0;1;0;0;0;0;0;0;0;1	37
1;.;2;2;2;4;4;4;3;3;3;3;3;4;25	00;58	33;75	00;50	00;4;2;2;1;4	00;3;2;4;0	00;0	00;1	00;1;76;2	00;0;0;1;0;0;0;0;0;1;1;1;0;1	3
1;.;2;2;3;4;4;4;1;1;1;2;2;2;33	33;25	00;75	00;0	00;3;2;2;3;2	00;3;2;5;0	00;0	00;1	00;2;35;2	00;0;1;1;0;0;0;0;0;1;0;0;0;0	55
1;.;2;3;3;4;4;4;3;3;3;4;4;4;41	67;75	00;75	00;50	00;3;2;3;3;1	00;4;3;3;1	00;0	00;0	00;2;52;4	00;0;0;1;1;0;1;0;0;0;1;1;0;1	31
1;.;2;2;2;4;4;4;4;4;4;4;4;4;25	00;75	00;75	00;75	00;4;3;3;1;2	00;4;4;3;1	00;1	00;0	00;1;47;4	00;0;0;0;1;0;0;0;1;1;0;1;0;0	85
1;.;2;3;2;4;4;4;3;2;3;2;4;4;33	33;58	33;75	00;41	67;3;3;3;3;0	00;3;3;3;0	00;0	00;0	00;1;52;2	00;1;0;0;1;0;1;0;0;0;1;0;0;3	76
1;.;1;1;1;4;4;4;4;4;4;4;4;4;0	00;75	00;75	00;75	00;4;4;4;4;1	00;1;1;5;0	00;0	00;1	00;1;69;2	00;0;0;1;0;0;0;0;0;0;0;0;0;0	31
1;.;3;3;3;4;3;3;2;3;2;3;3;2;50	00;41	67;58	33;33	33;4;2;2;4;3	00;3;5;3;0	00;1	00;0	00;2;29;3	00;0;0;0;0;0;0;0;0;0;0;0;0;0	57
1;.;1;2;1;4;4;4;3;3;3;3;4;4;8	33;66	67;75	00;50	00;1;4;4;2;1	00;3;3;3;0	00;0	00;0	00;1;60;2	00;0;0;0;0;0;0;1;1;0;1;1;1;0	38
1;.;4;5;5;4;4;3;1;1;1;2;3;3;91	67;41	67;66	67;0	00;4;2;4;5;2	00;1;1;1;0	00;0	00;0	00;2;29;1	00;0;0;1;0;1;1;0;0;0;0;0;0;1	60
1;.;3;3;3;3;3;3;3;2;3;3;3;3;50	00;50	00;50	00;41	67;1;3;4;5;0	00;6;6;6;0	00;0	00;0	00;2;43;1	00;1;0;0;0;1;0;0;0;0;0;0;0;1	88
1;.;1;4;4;4;4;4;2;2;1;1;4;4;50	00;50	00;75	00;16	67;6;2;1;6;2	00;6;4;4;0	00;1	00;1	00;1;81;2	00;0;0;0;0;1;1;0;0;0;0;0;0;0	33
1;.;1;2;3;5;5;5;2;3;1;2;3;3;25	00;41	67;100	00;25	00;1;3;4;5;0	00;6;6;5;0	00;0	00;1	00;2;40;4	00;1;1;0;1;1;1;0;0;0;0;0;0;0	61
1;.;1;1;1;5;5;5;5;5;5;5;5;5;0	00;100	00;100	00;100	00;2;4;4;3;0	00;4;4;2;1	00;1	00;0	00;1;40;4	00;0;0;1;0;0;0;1;0;0;0;1;1;0	85
1;.;2;3;3;4;4;4;3;2;1;1;3;3;41	67;33	33;75	00;25	00;2;2;4;4;1	00;3;3;2;0	00;0	00;0	00;1;52;5	00;0;0;1;1;0;1;0;0;0;0;0;0;0	38
1;.;2;2;1;1;4;4;1;1;1;1;1;1;16	67;0	00;50	00;0	00;5;1;1;1;4	00;6;3;4;0	00;0	00;1	00;1;41;2	00;0;0;0;0;0;0;0;0;0;0;0;0;0	75
1;.;3;3;3;4;4;4;4;4;4;3;4;3;50	00;58	33;75	00;75	00;4;4;4;4;1	00;5;2;5;1	00;0	00;1	00;1;73;1	00;1;1;1;0;1;1;0;0;0;0;0;0;1	1
1;.;2;3;3;4;4;4;3;3;2;3;4;4;41	67;66	67;75	00;41	67;2;4;4;5;0	00;6;1;5;0	00;0	00;1	00;1;62;5	00;0;0;1;1;1;1;0;0;1;0;0;0;1	17
1;.;4;4;4;4;4;4;3;3;3;3;3;3;75	00;50	00;75	00;50	00;4;2;2;3;3	00;3;3;3;0	00;0	00;0	00;2;56;5	00;1;0;0;1;0;0;0;0;1;1;1;0;0	41
1;.;2;2;2;4;4;4;4;2;2;3;4;3;25	00;58	33;75	00;41	67;2;2;2;4;2	00;3;3;3;0	00;0	00;0	00;2;61;2	00;1;0;0;0;0;1;0;0;0;0;1;0;0	67
1;.;2;4;3;4;4;4;3;4;3;3;4;4;50	00;66	67;75	00;58	33;2;3;3;4;0	00;2;2;5;0	00;0	00;1	00;2;24;1	00;1;1;0;0;1;1;0;0;0;0;0;0;0	56
1;.;2;3;3;4;4;4;3;2;2;1;3;4;41	67;41	67;75	00;33	33;4;2;2;2;4	00;6;3;2;0	00;0	00;0	00;2;68;2	00;0;0;1;0;0;0;0;0;0;1;1;0;0	40
1;.;3;5;5;4;4;4;2;1;1;1;2;5;83	33;41	67;75	00;8	33;4;1;1;2;4	00;6;4;3;0	00;1	00;0	00;1;28;1	00;0;0;0;0;1;0;0;0;0;0;0;0;0	43
1;.;1;1;1;5;5;5;3;3;3;3;4;4;0	00;66	67;100	00;50	00;3;2;2;4;2	00;4;5;2;1	00;1	00;0	00;2;34;4	00;1;0;1;1;0;0;0;0;1;0;0;0;1	3
1;.;1;1;2;4;5;4;4;2;3;1;4;3;8	33;41	67;83	33;50	00;3;3;3;5;0	00;6;2;5;0	00;0	00;1	00;1;76;4	00;1;0;0;0;0;0;0;0;1;1;1;0;0	57
1;.;1;1;1;4;4;4;4;1;4;4;5;5;0	00;91	67;75	00;50	00;2;2;4;4;1	00;3;3;3;0	00;0	00;0	00;1;41;4	00;1;0;1;0;0;1;1;1;0;0;0;0;0	46
1;.;2;3;2;4;4;4;1;1;1;2;3;3;33	33;41	67;75	00;0	00;2;3;4;5;0	00;1;2;4;0	00;0	00;1	00;1;73;1	00;0;1;0;1;1;0;0;0;1;0;0;0;3	37
1;.;4;5;4;2;4;4;1;1;1;1;1;1;83	33;0	00;58	33;0	00;5;1;1;2;4	00;3;4;3;0	00;1	00;0	00;2;39;2	00;1;0;1;0;0;0;0;0;0;0;0;0;0	60
1;.;2;4;4;2;4;4;1;1;2;2;2;4;58	33;41	67;58	33;8	33;4;2;2;3;3	00;3;4;5;0	00;1	00;1	00;2;49;1	00;0;0;0;0;1;0;0;0;0;0;0;0;0	60
1;.;3;3;3;3;3;3;3;3;3;3;3;3;50	00;50	00;50	00;50	00;2;3;3;4;0	00;6;1;5;0	00;0	00;1	00;1;44;3	00;0;0;1;1;1;0;0;0;0;0;0;0;0	51
1;.;3;3;3;3;3;3;2;2;2;2;3;4;50	00;50	00;50	00;25	00;3;6;6;6;0	00;6;6;6;0	00;0	00;0	00;2;43;2	00;1;0;0;0;0;0;0;0;0;0;0;0;1	3
1;.;1;1;1;5;4;4;4;2;1;2;4;4;0	00;58	33;83	33;33	33;3;4;4;4;0	00;4;3;3;1	00;0	00;0	00;1;52;4	00;1;0;0;0;0;0;0;0;0;0;0;0;0	60
1;.;1;1;1;4;4;4;5;2;5;5;5;5;0	00;100	00;75	00;75	00;1;2;4;4;1	00;6;1;5;0	00;0	00;1	00;1;57;2	00;1;1;0;1;1;1;0;0;0;0;0;0;0	37
1;.;3;3;3;3;3;3;3;3;3;3;3;3;50	00;50	00;50	00;50	00;6;6;6;6;0	00;6;6;6;0	00;0	00;0	00;1;76;5	00;0;1;1;0;0;0;0;0;1;1;0;0;0	33
1;.;1;1;1;4;4;4;4;4;4;3;3;4;0	00;58	33;75	00;75	00;4;3;6;2;2	00;4;4;4;1	00;1	00;1	00;2;75;1	00;0;0;0;1;0;1;0;0;1;1;0;0;0	37
1;.;2;2;2;5;5;5;2;2;2;4;5;4;25	00;83	33;100	00;25	00;2;2;3;2;2	00;3;2;5;0	00;0	00;1	00;2;45;2	00;1;0;1;0;1;0;0;0;1;1;0;0;0	61
1;.;1;1;1;5;5;5;4;4;5;3;4;4;0	00;66	67;100	00;83	33;1;3;3;6;0	00;2;2;5;0	00;0	00;1	00;1;62;3	00;0;1;0;0;0;0;0;0;0;0;0;0;0	64
1;.;3;3;3;4;4;4;3;2;3;3;3;3;50	00;50	00;75	00;41	67;3;2;2;4;2	00;4;3;3;1	00;0	00;0	00;2;68;2	00;0;0;1;1;0;0;0;0;0;0;0;1;0	39
1;.;4;4;4;1;1;1;1;1;1;1;1;2;75	00;8	33;0	00;0	00;2;3;2;4;1	00;3;2;4;0	00;0	00;1	00;1;66;1	00;1;1;1;1;0;0;0;0;1;0;0;0;0	95
1;.;2;2;2;4;4;4;1;2;1;1;1;2;25	00;8	33;75	00;8	33;2;2;2;3;2	00;3;3;4;0	00;0	00;1	00;1;63;1	00;0;1;1;0;1;0;0;0;0;1;0;1;1	18
1;.;5;5;4;4;4;4;2;2;2;1;2;3;91	67;25	00;75	00;25	00;5;1;1;1;4	00;3;3;2;0	00;0	00;0	00;2;68;4	00;0;0;1;0;0;1;0;0;0;0;1;0;0	40
1;.;1;2;2;4;4;5;3;1;1;1;5;4;16	67;58	33;83	33;16	67;1;5;2;1;2	00;2;2;5;0	00;0	00;1	00;2;51;4	00;1;1;0;1;1;0;0;0;1;0;0;0;0	45
1;.;1;2;2;4;4;4;2;2;2;3;3;3;16	67;50	00;75	00;25	00;2;1;1;2;3	00;3;3;2;0	00;0	00;0	00;2;55;2	00;0;0;1;0;0;1;0;0;0;0;0;0;0	45
1;.;5;4;4;2;2;2;1;1;1;2;2;3;83	33;33	33;25	00;0	00;5;2;1;6;3	00;1;2;2;0	00;0	00;0	00;2;56;5	00;0;0;1;0;0;0;0;0;0;0;1;1;0	42
1;.;1;1;1;5;5;5;4;3;2;3;5;5;0	00;83	33;100	00;50	00;2;2;1;2;3	00;2;1;4;0	00;0	00;1	00;2;75;2	00;1;1;1;0;0;1;0;0;0;0;0;0;0	64
1;.;2;2;2;2;4;4;3;4;4;3;4;4;25	00;66	67;58	33;66	67;2;3;2;2;2	00;4;3;4;1	00;0	00;1	00;1;54;4	00;0;0;1;1;0;0;0;0;1;0;1;0;0	38
1;.;1;1;1;5;5;4;4;4;4;3;4;4;0	00;66	67;91	67;75	00;5;2;2;2;4	00;2;5;2;0	00;1	00;0	00;2;28;5	00;0;0;0;0;0;0;0;0;0;0;1;0;0	89
1;.;1;2;2;4;4;4;4;2;2;2;2;3;16	67;33	33;75	00;41	67;2;3;3;4;0	00;2;2;3;0	00;0	00;0	00;2;21;1	00;1;1;1;0;0;0;0;0;0;0;0;0;0	86
1;.;2;2;2;4;4;4;4;2;4;3;2;3;25	00;41	67;75	00;58	33;3;3;3;3;0	00;3;3;4;0	00;0	00;1	00;1;50;5	00;1;1;0;1;0;0;1;0;0;0;1;0;0	35
1;.;3;4;4;4;3;4;2;2;1;3;2;2;66	67;33	33;66	67;16	67;4;2;2;3;3	00;4;2;2;1	00;0	00;0	00;2;25;3	00;0;0;0;1;1;1;0;0;0;0;0;0;0	57
1;.;3;4;4;3;3;3;2;2;2;1;3;3;66	67;33	33;50	00;25	00;4;2;2;2;4	00;4;3;4;1	00;0	00;1	00;2;50;1	00;0;0;0;0;0;0;1;1;0;1;1;0;0	45
1;.;4;4;3;4;3;4;3;3;3;2;3;3;66	67;41	67;66	67;50	00;3;1;2;3;2	00;4;4;3;1	00;1	00;0	00;1;75;2	00;1;0;1;1;0;0;0;0;1;0;0;0;0	33
1;.;3;3;1;3;4;3;3;2;2;4;3;3;33	33;58	33;58	33;33	33;3;3;2;1;2	00;2;2;5;0	00;0	00;1	00;2;40;5	00;1;0;1;0;1;0;0;0;1;0;0;0;0	59
1;.;1;2;1;5;5;5;4;4;4;2;4;4;8	33;58	33;100	00;75	00;3;2;4;4;1	00;4;2;3;1	00;0	00;0	00;2;32;5	00;0;0;0;0;0;0;0;0;1;0;0;0;0	87
1;.;5;5;5;1;1;1;5;1;1;1;1;3;100	00;16	67;0	00;33	33;3;1;1;3;2	00;4;3;4;1	00;0	00;1	00;2;58;5	00;1;0;0;0;1;1;0;0;0;0;1;0;1	39
1;.;1;1;1;4;4;4;5;5;5;5;5;5;0	00;100	00;75	00;100	00;3;5;5;4;0	00;2;5;2;0	00;1	00;0	00;1;21;4	00;0;0;1;1;0;0;0;0;0;0;0;0;0	77
1;.;1;3;3;1;1;1;2;2;2;2;2;2;33	33;25	00;0	00;25	00;1;4;2;5;1	00;4;5;5;1	00;1	00;1	00;2;38;4	00;0;0;0;1;0;0;0;0;0;0;0;0;0	93
1;.;1;2;2;4;4;4;3;3;3;1;2;4;16	67;33	33;75	00;50	00;5;2;3;2;3	00;3;3;4;0	00;0	00;1	00;1;58;3	00;0;0;1;1;0;0;0;1;0;0;0;1;1	14
1;.;1;3;1;3;4;4;2;3;1;4;4;4;16	67;75	00;66	67;25	00;2;3;3;4;0	00;3;3;3;0	00;0	00;0	00;2;57;3	00;0;1;0;1;0;1;0;0;0;1;0;0;0	41
1;.;3;3;4;4;4;4;2;3;3;2;3;2;58	33;33	33;75	00;41	67;2;1;3;2;2	00;4;4;2;1	00;1	00;0	00;2;63;2	00;0;0;1;0;0;1;0;0;1;0;1;0;0	45
1;.;2;3;3;4;4;4;3;2;2;2;3;3;41	67;41	67;75	00;33	33;4;1;1;3;3	00;3;3;4;0	00;0	00;1	00;1;42;1	00;0;0;0;1;1;1;0;0;0;1;1;0;0	46
1;.;2;3;3;4;3;3;2;2;2;3;3;3;41	67;50	00;58	33;25	00;4;3;3;4;1	00;3;3;3;0	00;0	00;0	00;1;59;5	00;0;0;1;1;0;1;0;0;0;0;1;0;1	17
1;.;1;2;1;4;4;4;4;3;3;3;4;4;8	33;66	67;75	00;58	33;1;3;2;4;1	00;2;6;5;0	00;0	00;1	00;1;70;4	00;1;0;1;1;0;1;0;0;0;0;0;0;0	33
1;.;2;2;2;3;4;4;3;4;3;3;3;3;25	00;50	00;66	67;58	33;3;3;3;5;0	00;3;3;4;0	00;0	00;1	00;1;31;5	00;0;0;0;0;0;0;1;1;0;1;1;0;0	78
1;.;3;3;3;3;4;4;4;3;3;3;3;3;50	00;50	00;66	67;58	33;3;2;2;4;2	00;5;3;3;1	00;0	00;0	00;2;73;1	00;1;0;1;0;0;1;0;0;1;0;1;0;0	66
1;.;3;2;2;5;5;1;4;3;4;3;3;3;33	33;50	00;66	67;66	67;4;2;2;2;4	00;4;5;4;1	00;1	00;1	00;1;53;3	00;0;0;0;1;1;0;0;0;0;0;0;0;0	35
2;1;5;4;4;2;4;2;3;1;2;3;4;3;83	33;58	33;41	67;25	00;4;1;2;6;3	00;3;3;6;0	00;0	00;0	00;2;37;4	00;0;1;0;0;1;1;0;1;0;0;0;0;1	3
1;.;2;3;3;2;4;2;4;4;3;2;3;4;41	67;50	00;41	67;66	67;2;4;3;5;0	00;3;1;3;0	00;0	00;0	00;1;69;2	00;1;1;1;0;0;0;0;0;0;1;0;0;1	5
1;.;5;5;5;5;5;5;2;1;1;1;1;1;100	00;0	00;100	00;8	33;5;1;1;1;4	00;4;3;1;1	00;0	00;0	00;2;33;2	00;0;0;0;0;0;0;0;0;0;1;1;0;1	74
1;.;2;3;2;5;5;5;4;3;2;4;4;3;33	33;66	67;100	00;50	00;5;2;2;2;4	00;2;4;3;0	00;1	00;0	00;2;44;4	00;0;0;1;1;0;0;0;1;0;0;0;0;0	95
1;.;1;1;1;4;4;4;4;4;4;4;4;4;0	00;75	00;75	00;75	00;1;4;5;1;1	00;1;1;5;0	00;0	00;1	00;1;72;2	00;1;1;0;1;1;0;0;0;1;0;0;0;0	57
1;.;1;1;1;5;5;5;5;5;5;5;5;5;0	00;100	00;100	00;100	00;1;5;5;5;0	00;6;2;4;0	00;0	00;1	00;1;19;4	00;0;0;0;1;1;1;0;0;0;0;0;0;0	72
1;.;1;3;3;4;4;2;2;2;2;4;4;4;33	33;75	00;58	33;25	00;1;3;3;4;0	00;3;3;4;0	00;0	00;1	00;1;50;2	00;0;1;0;1;0;1;0;0;0;0;0;0;1	17
1;.;3;3;3;3;3;3;1;1;1;3;3;3;50	00;50	00;50	00;0	00;1;3;3;6;0	00;3;3;5;0	00;0	00;1	00;2;37;5	00;0;1;1;1;0;1;0;0;0;0;0;0;1	86
1;.;1;2;2;4;4;4;3;2;2;2;3;3;16	67;41	67;75	00;33	33;3;3;3;2;1	00;6;6;5;0	00;0	00;1	00;1;29;1	00;1;0;0;1;1;0;0;0;0;0;0;0;0	76
1;.;2;2;2;4;4;4;3;3;3;3;3;4;25	00;58	33;75	00;50	00;5;2;2;1;4	00;6;4;6;0	00;1	00;0	00;2;69;5	00;0;0;1;0;0;0;1;1;0;0;1;0;0	40
1;.;3;3;3;2;2;3;1;1;1;1;1;3;50	00;16	67;33	33;0	00;5;1;1;4;3	00;1;3;2;0	00;0	00;0	00;2;47;1	00;1;0;0;0;0;0;1;1;0;0;1;0;0	60
3;2;3;3;3;4;4;4;2;2;2;2;2;3;50	00;33	33;75	00;25	00;5;2;2;2;4	00;3;5;1;0	00;1	00;0	00;2;71;5	00;0;0;1;0;0;0;0;1;0;0;1;1;0	40
1;.;1;1;1;5;5;5;4;2;4;3;5;5;0	00;83	33;100	00;58	33;4;2;2;5;3	00;3;3;3;0	00;0	00;0	00;1;59;4	00;1;0;1;1;0;0;0;0;0;1;0;0;1	7
1;.;2;3;3;4;4;4;3;2;3;4;4;4;41	67;75	00;75	00;41	67;4;1;2;2;4	00;3;3;2;0	00;0	00;0	00;2;64;5	00;0;0;1;0;0;1;0;0;0;0;0;0;0	41
1;.;3;4;4;4;4;4;2;1;2;3;1;3;66	67;33	33;75	00;16	67;2;1;2;4;2	00;3;3;4;0	00;0	00;1	00;2;29;3	00;1;0;0;1;1;1;0;0;0;0;0;0;0	91
1;.;1;1;1;4;4;4;3;3;3;3;4;4;0	00;66	67;75	00;50	00;3;2;2;1;3	00;3;2;4;0	00;0	00;1	00;1;65;1	00;1;1;1;1;0;1;0;0;0;0;0;0;1	5
1;.;2;3;3;4;4;4;3;4;4;2;2;2;41	67;25	00;75	00;66	67;4;3;2;3;2	00;3;4;3;0	00;1	00;0	00;1;56;3	00;0;1;0;1;0;0;0;0;0;0;1;0;0	64
1;.;2;3;2;4;4;4;4;1;1;1;4;4;33	33;50	00;75	00;25	00;5;2;2;2;4	00;1;5;1;0	00;1	00;0	00;2;90;1	00;0;0;0;0;0;0;0;0;0;0;0;0;0	37
1;.;1;2;3;2;1;4;2;2;2;2;2;1;25	00;16	67;33	33;25	00;4;1;4;5;2	00;1;1;4;0	00;0	00;1	00;1;44;3	00;1;0;1;1;1;0;0;0;0;0;0;0;0	49
1;.;3;3;3;3;3;3;3;2;3;4;2;4;50	00;58	33;50	00;41	67;6;3;3;6;0	00;6;3;6;0	00;0	00;0	00;1;75;1	00;0;0;0;0;0;0;0;0;1;0;1;0;1	1
1;.;1;1;1;5;5;5;4;3;3;1;4;5;0	00;58	33;100	00;58	33;2;4;3;5;0	00;2;2;5;0	00;0	00;1	00;1;76;4	00;0;0;1;1;1;0;0;0;1;0;0;0;0	33
1;.;4;4;4;3;3;3;2;2;3;2;3;3;75	00;41	67;50	00;33	33;4;4;2;4;2	00;3;2;5;0	00;0	00;1	00;2;67;2	00;0;0;0;0;0;1;0;0;0;0;0;0;3	67
1;.;1;2;1;5;4;4;2;4;4;3;3;3;8	33;50	00;83	33;58	33;5;2;3;1;3	00;3;4;2;0	00;1	00;0	00;1;70;3	00;0;1;1;0;0;0;1;0;0;0;0;0;0	57
1;.;1;2;1;1;5;5;3;3;1;3;2;3;8	33;41	67;66	67;33	33;3;4;3;4;0	00;6;3;3;0	00;0	00;0	00;1;72;3	00;1;0;1;1;0;0;0;0;1;0;0;1;0	95
1;.;2;3;3;4;4;4;2;2;2;2;3;3;41	67;41	67;75	00;25	00;3;3;4;4;0	00;3;3;4;0	00;0	00;1	00;2;57;4	00;0;0;0;1;0;0;0;0;0;0;0;0;1	36
1;.;2;3;3;2;3;4;2;2;2;2;3;2;41	67;33	33;50	00;25	00;4;2;3;2;3	00;3;3;3;0	00;0	00;0	00;2;33;2	00;0;0;1;1;0;0;0;0;0;1;0;1;5	27
1;.;3;3;1;4;4;5;1;1;4;1;2;4;33	33;33	33;83	33;25	00;5;1;1;1;4	00;2;5;3;0	00;1	00;0	00;2;60;2	00;0;0;1;0;0;0;1;1;0;1;0;0;0	44
1;.;4;3;3;3;3;3;2;2;2;3;3;4;58	33;58	33;50	00;25	00;3;2;2;2;3	00;1;2;3;0	00;0	00;0	00;1;62;4	00;0;0;1;1;0;0;0;0;0;1;1;0;0	37
1;.;2;2;2;4;4;4;3;3;3;3;3;3;25	00;50	00;75	00;50	00;2;3;3;5;0	00;3;3;5;0	00;0	00;1	00;2;39;2	00;0;0;0;0;1;0;0;0;0;0;0;0;0	61
1;.;2;4;4;2;2;4;1;1;1;3;3;3;58	33;50	00;41	67;0	00;4;2;2;4;3	00;6;6;4;0	00;0	00;1	00;1;56;5	00;1;0;1;0;0;1;0;0;0;0;0;0;1	17
1;.;1;1;1;5;5;5;4;2;3;3;4;5;0	00;75	00;100	00;50	00;2;5;4;4;0	00;3;1;5;0	00;0	00;1	00;2;51;2	00;1;1;0;1;1;1;0;0;0;0;0;0;0	45
1;.;1;2;2;5;5;5;4;1;3;3;4;5;16	67;75	00;100	00;41	67;5;2;2;2;4	00;3;4;2;0	00;1	00;0	00;1;73;4	00;1;0;0;0;0;1;1;0;0;0;0;0;0	33
1;.;3;4;4;4;4;4;1;1;1;1;1;1;66	67;0	00;75	00;0	00;5;1;2;1;4	00;4;4;3;1	00;1	00;0	00;1;41;1	00;0;0;0;1;0;0;0;0;1;0;1;0;5	2
1;.;4;4;4;1;3;3;1;1;1;1;1;3;75	00;16	67;33	33;0	00;4;3;2;1;3	00;3;4;2;0	00;1	00;0	00;2;67;4	00;0;1;0;0;0;0;1;1;0;1;0;0;0	40
1;.;4;5;5;1;4;4;1;1;1;1;1;1;91	67;0	00;50	00;0	00;5;1;1;1;4	00;4;5;3;1	00;1	00;0	00;2;67;4	00;0;0;1;0;0;0;1;1;1;0;0;0;1	25
1;.;3;3;3;4;4;4;2;2;1;2;2;3;50	00;33	33;75	00;16	67;5;1;3;3;2	00;6;6;4;0	00;0	00;1	00;1;24;1	00;0;0;0;0;1;0;0;0;0;0;0;0;0	76
1;.;2;4;4;3;4;4;2;1;2;1;3;3;58	33;33	33;66	67;16	67;5;1;1;4;3	00;3;3;4;0	00;0	00;1	00;2;71;1	00;0;0;1;1;0;0;0;0;1;0;1;0;0	68
1;.;1;2;3;4;4;4;2;1;1;4;3;3;25	00;58	33;75	00;8	33;4;3;3;3;1	00;1;1;2;0	00;0	00;0	00;2;76;5	00;1;0;0;0;0;0;0;0;1;1;1;0;0	40
1;.;2;2;2;4;4;4;4;3;3;3;3;3;25	00;50	00;75	00;58	33;4;2;2;2;4	00;3;3;3;0	00;0	00;0	00;1;56;4	00;0;1;0;0;0;1;0;1;0;0;0;0;3	80
1;.;1;1;1;5;1;4;3;2;1;4;4;5;0	00;83	33;58	33;25	00;1;4;4;4;0	00;6;6;6;0	00;0	00;0	00;1;22;1	00;1;0;0;1;1;0;0;0;0;0;0;0;4	59
1;.;1;1;1;5;5;5;4;3;3;3;3;4;0	00;58	33;100	00;58	33;3;3;4;4;0	00;2;2;2;0	00;0	00;0	00;1;55;4	00;1;1;1;1;1;0;0;0;0;0;0;0;0	38
1;.;2;3;2;4;4;4;4;2;2;2;4;4;33	33;58	33;75	00;41	67;4;2;2;2;4	00;3;4;2;0	00;1	00;0	00;2;75;1	00;0;0;1;0;0;1;0;0;1;0;0;0;0	40
1;.;1;1;1;5;5;5;5;5;5;3;5;5;0	00;83	33;100	00;100	00;2;5;5;1;1	00;4;4;4;1	00;1	00;1	00;1;63;3	00;1;0;0;0;0;0;0;0;1;0;0;0;1	7
1;.;2;2;2;4;3;4;4;3;3;3;4;3;25	00;58	33;66	67;58	33;5;1;2;2;4	00;4;4;3;1	00;1	00;0	00;2;45;1	00;0;0;1;0;0;0;1;0;0;0;1;0;0	61
2;2;2;2;2;4;4;4;2;2;2;1;2;4;25	00;33	33;75	00;25	00;4;2;2;2;4	00;3;3;2;0	00;0	00;0	00;2;33;4	00;0;1;0;0;0;0;0;0;0;0;1;0;0	52
1;.;1;1;1;3;3;3;4;4;4;4;5;4;0	00;83	33;50	00;75	00;3;4;5;5;0	00;6;1;4;0	00;0	00;1	00;2;71;2	00;1;0;1;1;0;0;0;0;0;0;0;0;0	37
1;.;2;5;2;5;5;4;3;2;3;3;3;2;50	00;41	67;91	67;41	67;2;6;2;4;1	00;3;3;4;0	00;0	00;1	00;1;72;3	00;1;1;0;0;0;1;0;0;1;0;1;0;0	34
1;.;1;2;3;2;4;4;2;1;1;1;1;3;25	00;16	67;58	33;8	33;5;2;2;2;4	00;3;4;4;0	00;1	00;1	00;1;29;1	00;0;0;1;0;0;0;0;0;1;1;0;0;0	70
1;.;1;1;1;4;4;5;2;1;1;1;3;3;0	00;33	33;83	33;8	33;5;2;2;3;3	00;2;5;2;0	00;1	00;0	00;2;58;3	00;1;1;1;1;0;0;0;0;0;0;0;0;0	77
1;.;1;1;1;5;5;5;3;1;1;3;3;3;0	00;50	00;100	00;16	67;4;3;3;1;2	00;2;1;5;0	00;0	00;1	00;2;38;3	00;1;1;1;0;0;0;0;0;0;0;0;0;0	99
1;.;1;1;1;4;4;4;4;3;3;5;4;2;0	00;66	67;75	00;58	33;2;5;5;5;0	00;2;2;4;0	00;0	00;1	00;1;43;3	00;0;0;1;0;1;0;0;0;1;0;0;0;0	80
1;.;2;2;2;4;4;4;3;4;3;4;4;4;25	00;75	00;75	00;58	33;3;1;2;3;2	00;4;3;4;1	00;0	00;1	00;2;30;4	00;0;0;1;1;0;0;0;0;1;0;1;0;0	93
1;.;1;2;2;3;4;4;2;2;2;3;3;3;16	67;50	00;66	67;25	00;2;2;2;5;2	00;6;6;6;0	00;0	00;0	00;1;43;2	00;0;0;0;1;0;0;0;0;0;0;0;0;0	51
1;.;4;4;4;2;3;3;1;1;1;2;2;1;75	00;16	67;41	67;0	00;5;2;1;1;4	00;4;3;4;1	00;0	00;1	00;2;71;5	00;0;0;1;0;0;0;0;0;0;1;0;0;0	39
1;.;3;3;3;4;4;3;2;1;1;4;4;4;50	00;75	00;66	67;8	33;2;3;3;3;0	00;6;2;4;0	00;0	00;1	00;2;23;5	00;1;1;0;1;0;1;0;0;1;0;0;0;0	92
1;.;1;1;1;5;5;5;5;5;5;5;5;5;0	00;100	00;100	00;100	00;4;2;5;3;2	00;3;3;4;0	00;0	00;1	00;1;44;4	00;1;1;0;1;0;1;0;0;0;0;0;0;0	86
1;.;3;3;3;4;4;4;2;3;2;3;3;3;50	00;50	00;75	00;33	33;3;3;3;3;0	00;3;2;4;0	00;0	00;1	00;1;44;4	00;1;0;1;1;1;0;0;0;0;0;0;0;0	50
1;.;3;3;3;3;3;3;3;3;3;3;3;3;50	00;50	00;50	00;50	00;2;3;4;4;0	00;3;3;3;0	00;0	00;0	00;1;32;4	00;0;0;0;0;0;0;0;0;0;0;0;0;4	74
1;.;5;5;5;5;5;5;5;5;5;5;5;5;100	00;100	00;100	00;100	00;6;6;6;6;0	00;6;6;6;0	00;0	00;0	00;1;41;5	00;0;0;0;0;0;0;0;0;0;0;0;0;4	91
1;.;3;3;3;3;4;3;2;2;3;2;3;4;50	00;50	00;58	33;33	33;4;2;3;3;2	00;3;3;3;0	00;0	00;0	00;2;38;1	00;0;1;1;0;0;1;0;0;0;0;0;0;0	95
1;.;3;4;4;4;4;4;3;2;2;4;4;4;66	67;75	00;75	00;33	33;3;3;3;5;0	00;2;2;5;0	00;0	00;1	00;2;53;2	00;0;0;0;1;1;0;0;0;0;0;0;0;1	41
1;.;3;3;3;3;3;3;3;3;3;3;3;3;50	00;50	00;50	00;50	00;6;3;3;6;0	00;6;6;6;0	00;0	00;0	00;1;19;5	00;0;0;0;0;0;0;0;0;0;0;0;0;1	45
1;.;1;1;1;5;5;5;4;2;1;3;3;3;0	00;50	00;100	00;33	33;4;2;2;3;3	00;3;3;3;0	00;0	00;0	00;2;59;5	00;0;0;1;0;1;1;0;0;0;0;0;0;0	77
1;.;2;3;2;3;4;4;4;2;2;2;3;3;33	33;41	67;66	67;41	67;3;2;2;5;2	00;2;2;5;0	00;0	00;1	00;1;69;2	00;1;1;1;0;0;1;0;0;1;0;0;0;1	5
1;.;3;3;4;3;4;4;3;3;3;3;3;3;58	33;50	00;66	67;50	00;2;2;2;1;3	00;4;3;4;1	00;0	00;1	00;2;74;1	00;0;1;0;0;0;0;0;0;0;1;0;0;1	24
1;.;1;2;4;5;5;5;4;4;4;3;3;3;33	33;50	00;100	00;75	00;5;3;3;1;2	00;1;3;1;0	00;0	00;0	00;1;72;2	00;1;1;1;0;0;0;0;0;0;0;0;0;0	34
1;.;2;2;2;4;4;4;4;2;2;2;2;2;25	00;25	00;75	00;41	67;1;6;2;4;1	00;4;4;4;1	00;1	00;1	00;2;54;3	00;1;1;0;0;0;1;0;0;0;1;0;0;0	44
1;.;1;1;1;4;4;3;3;2;2;1;3;4;0	00;41	67;66	67;33	33;4;1;1;3;3	00;2;3;3;0	00;0	00;0	00;1;74;1	00;0;0;1;0;1;0;1;0;1;0;1;0;0	31
1;.;3;3;3;3;3;4;1;1;1;3;4;4;50	00;66	67;58	33;0	00;1;6;2;5;1	00;6;6;4;0	00;0	00;1	00;1;73;1	00;0;1;0;1;1;1;0;0;0;0;1;0;3	33
3;1;3;4;4;4;4;4;3;3;2;1;1;3;66	67;16	67;75	00;41	67;5;2;2;3;3	00;3;3;1;0	00;0	00;0	00;2;29;2	00;1;0;0;0;0;1;0;0;1;0;0;0;0	52
1;.;3;3;2;4;5;5;2;3;3;1;2;2;41	67;16	67;91	67;41	67;2;3;2;5;1	00;1;1;5;0	00;0	00;1	00;1;43;4	00;1;0;0;1;0;0;0;0;1;0;0;0;0	86
1;.;1;1;1;5;5;5;4;4;4;1;3;3;0	00;33	33;100	00;75	00;2;4;2;4;1	00;2;2;5;0	00;0	00;1	00;1;32;4	00;0;0;0;1;1;0;0;0;0;0;0;0;0	47
1;.;3;3;3;3;3;3;5;5;5;5;3;5;50	00;83	33;50	00;100	00;1;5;5;5;0	00;1;2;4;0	00;0	00;1	00;1;26;2	00;1;0;0;1;1;0;0;0;1;0;0;0;1	34
1;.;2;4;5;4;4;4;1;1;1;1;1;1;66	67;0	00;75	00;0	00;3;1;2;1;3	00;5;2;5;1	00;0	00;1	00;1;71;1	00;0;1;0;0;0;1;0;0;0;1;0;1;1	5
1;.;1;1;1;4;4;4;1;1;1;1;2;1;0	00;8	33;75	00;0	00;5;1;5;1;3	00;1;4;2;0	00;1	00;0	00;1;43;4	00;0;0;0;1;0;0;0;0;0;0;0;0;0	49
1;.;2;1;1;4;3;4;3;4;3;3;4;4;8	33;66	67;66	67;58	33;4;3;3;3;1	00;3;3;3;0	00;0	00;0	00;2;59;5	00;0;0;1;1;0;1;0;0;0;0;1;0;0	45
1;.;4;4;4;5;4;5;2;5;5;4;4;5;75	00;83	33;91	67;75	00;5;1;2;1;4	00;3;4;2;0	00;1	00;0	00;2;64;4	00;0;0;1;0;0;0;0;0;1;0;0;1;0	76
1;.;3;3;3;3;3;3;3;4;4;3;2;4;50	00;50	00;50	00;66	67;3;3;3;4;0	00;2;2;3;0	00;0	00;0	00;1;37;3	00;0;0;0;0;0;0;0;0;1;0;1;0;0	46
1;.;1;1;1;5;5;5;3;2;2;5;5;3;0	00;83	33;100	00;33	33;1;4;4;4;0	00;6;2;3;0	00;0	00;0	00;1;26;5	00;0;0;1;0;1;0;0;0;0;0;0;0;0	73
1;.;1;3;1;1;3;5;4;3;3;4;5;5;16	67;91	67;50	00;58	33;6;3;3;5;0	00;6;6;4;0	00;0	00;1	00;1;42;4	00;0;0;0;1;1;0;0;0;0;0;0;0;0	77
1;.;1;2;1;4;4;4;3;3;3;3;4;4;8	33;66	67;75	00;50	00;3;3;2;2;2	00;3;3;3;0	00;0	00;0	00;2;62;3	00;1;1;1;0;0;1;0;0;1;0;0;0;0	45
1;.;2;2;2;3;4;4;2;1;1;2;2;4;25	00;41	67;66	67;8	33;3;3;3;4;0	00;4;2;3;1	00;0	00;0	00;2;24;1	00;0;0;0;0;1;0;0;0;0;0;1;0;0	56
1;.;5;5;5;5;5;5;2;2;2;2;2;2;100	00;25	00;100	00;25	00;5;2;2;1;4	00;4;4;1;1	00;1	00;0	00;2;66;2	00;0;0;0;0;0;0;0;0;1;1;0;1;0	40
1;.;2;3;3;4;4;4;3;2;3;3;4;4;41	67;66	67;75	00;41	67;3;3;3;4;0	00;3;4;2;0	00;1	00;0	00;2;66;2	00;0;1;0;0;0;1;0;0;1;0;0;0;0	40
1;.;2;3;3;4;4;4;2;2;3;3;3;4;41	67;58	33;75	00;33	33;4;4;2;2;3	00;2;2;4;0	00;0	00;1	00;2;67;5	00;0;0;0;0;0;0;0;0;1;0;0;0;0	37
1;.;1;2;2;3;4;4;2;3;4;3;3;3;16	67;50	00;66	67;50	00;2;3;3;3;0	00;2;4;3;0	00;1	00;0	00;1;36;2	00;0;0;0;1;0;0;0;0;0;0;0;0;0	75
1;.;1;3;3;4;3;5;2;1;1;1;2;3;33	33;25	00;75	00;8	33;4;2;1;2;4	00;3;4;2;0	00;1	00;0	00;1;44;3	00;0;0;1;0;0;1;1;0;0;0;0;1;1	52
1;.;1;1;1;3;4;1;4;4;4;4;4;4;0	00;75	00;41	67;75	00;5;3;3;5;1	00;6;6;6;0	00;0	00;0	00;1;27;5	00;0;0;0;0;0;1;0;0;0;0;0;0;1	42
1;.;1;1;1;4;4;4;5;5;5;3;5;4;0	00;75	00;75	00;100	00;5;1;1;1;4	00;3;4;2;0	00;1	00;0	00;1;73;4	00;1;0;0;1;0;1;0;0;1;0;1;0;0	33
1;.;1;3;2;2;2;2;2;2;2;2;2;2;25	00;25	00;25	00;25	00;3;5;5;2;1	00;3;3;2;0	00;0	00;0	00;1;39;4	00;0;0;1;0;0;0;0;0;0;0;0;0;5	7
1;.;2;2;2;4;4;4;2;1;2;2;2;3;25	00;33	33;75	00;16	67;5;1;1;1;4	00;5;1;1;1	00;0	00;0	00;2;35;5	00;0;0;1;0;0;0;0;1;1;0;0;0;1	3
3;2;3;3;3;3;4;4;2;2;2;3;3;3;50	00;50	00;66	67;25	00;4;2;2;1;4	00;3;4;2;0	00;1	00;0	00;2;63;4	00;0;0;0;1;0;1;0;0;1;0;1;0;0	45
1;.;1;1;1;4;5;5;3;3;3;4;3;3;0	00;58	33;91	67;50	00;2;3;2;5;1	00;1;1;3;0	00;0	00;0	00;1;49;2	00;1;1;0;1;0;1;0;0;0;0;0;0;0	51
1;.;1;1;1;4;4;4;3;4;4;4;4;4;0	00;75	00;75	00;66	67;3;2;2;4;2	00;6;5;2;0	00;1	00;0	00;1;73;2	00;0;0;0;0;0;1;0;0;0;0;0;1;0	34
1;.;2;2;2;5;4;4;4;4;4;4;5;5;25	00;91	67;83	33;75	00;4;4;5;4;1	00;3;2;4;0	00;0	00;1	00;1;24;1	00;1;0;0;1;0;0;0;1;1;0;0;0;0	77
1;.;3;4;4;3;3;4;2;2;1;2;2;2;66	67;25	00;58	33;16	67;4;2;2;6;3	00;3;2;4;0	00;0	00;1	00;2;66;1	00;1;0;1;1;0;1;0;0;0;0;0;0;0	60
1;.;2;3;3;4;4;4;3;2;2;2;4;3;41	67;50	00;75	00;33	33;2;3;2;4;1	00;6;2;4;0	00;0	00;1	00;1;65;3	00;1;0;0;0;1;0;0;0;0;0;1;1;0	97
1;.;2;4;2;4;4;4;3;4;3;3;3;4;41	67;58	33;75	00;58	33;5;2;2;2;4	00;2;5;1;0	00;1	00;0	00;1;75;5	00;0;0;1;1;0;0;0;0;0;0;1;0;0	95
1;.;1;1;1;4;5;5;5;5;5;5;5;5;0	00;100	00;91	67;100	00;1;5;4;5;0	00;1;2;3;0	00;0	00;0	00;1;42;4	00;0;0;0;1;1;1;0;0;0;0;0;0;0	78
1;.;1;2;2;5;5;4;4;2;3;4;3;3;16	67;58	33;91	67;50	00;3;3;3;3;0	00;4;3;4;1	00;0	00;1	00;1;59;4	00;0;0;1;0;0;1;0;0;1;0;1;1;0	37
1;.;1;3;2;5;5;5;5;5;5;4;4;4;25	00;75	00;100	00;100	00;4;2;4;4;2	00;4;4;4;1	00;1	00;1	00;2;42;4	00;1;0;1;1;0;0;0;0;1;1;0;0;0	61
1;.;2;2;2;4;4;4;3;4;4;2;5;5;25	00;75	00;75	00;66	67;4;1;3;4;2	00;2;2;4;0	00;0	00;1	00;1;23;1	00;0;0;0;0;1;0;1;0;0;0;0;0;0	77
1;.;3;4;4;4;4;3;2;2;2;2;2;2;66	67;25	00;66	67;25	00;5;2;2;1;4	00;3;3;2;0	00;0	00;0	00;2;63;5	00;0;1;1;1;0;0;0;0;0;0;1;0;0	45
1;.;3;3;3;2;4;4;4;4;4;4;4;2;50	00;58	33;58	33;75	00;4;2;2;3;3	00;3;3;4;0	00;0	00;1	00;2;62;3	00;0;1;1;0;0;0;0;0;1;1;0;0;1	31
1;.;1;3;2;4;5;4;4;4;4;2;4;4;25	00;58	33;83	33;75	00;3;3;3;4;0	00;3;1;4;0	00;0	00;1	00;1;54;4	00;0;0;0;0;0;0;0;0;0;0;0;0;1	14
1;.;1;1;1;4;5;5;3;3;2;3;2;3;0	00;41	67;91	67;41	67;4;2;2;5;3	00;3;3;3;0	00;0	00;0	00;2;30;2	00;0;0;1;0;0;0;0;0;0;0;0;0;0	89
1;.;1;1;1;5;5;5;4;4;4;3;5;5;0	00;83	33;100	00;75	00;4;3;3;4;1	00;3;3;3;0	00;0	00;0	00;1;58;4	00;0;0;0;1;1;0;0;0;0;0;1;0;0	62
1;.;2;3;3;5;5;5;4;3;3;3;4;4;41	67;66	67;100	00;58	33;5;1;3;1;3	00;2;5;2;0	00;1	00;0	00;2;41;4	00;0;0;1;0;0;0;0;0;1;0;1;0;0	59
1;.;2;3;2;4;4;4;3;3;3;4;3;3;33	33;58	33;75	00;50	00;4;2;2;4;3	00;2;2;2;0	00;0	00;0	00;2;35;3	00;0;0;0;1;1;0;0;0;0;0;0;0;1	3
1;.;2;3;2;5;5;5;3;1;1;3;3;3;33	33;50	00;100	00;16	67;5;1;1;3;3	00;3;4;3;0	00;1	00;0	00;2;58;2	00;1;0;0;0;1;1;0;0;0;0;0;0;0	41
1;.;2;2;2;4;4;4;2;2;2;2;4;3;25	00;50	00;75	00;25	00;2;3;2;2;2	00;6;3;4;0	00;0	00;1	00;2;41;4	00;0;1;1;0;0;0;1;0;1;0;1;0;0	61
1;.;5;4;4;3;4;4;1;1;1;1;3;3;83	33;33	33;66	67;0	00;4;1;1;3;3	00;3;3;5;0	00;0	00;1	00;1;61;2	00;1;0;1;1;0;1;0;0;0;0;0;0;0	35
1;.;2;2;2;4;5;5;1;1;1;2;1;2;25	00;16	67;91	67;0	00;1;2;3;5;1	00;3;3;5;0	00;0	00;1	00;2;27;2	00;1;0;1;0;0;0;0;1;1;0;0;0;0	52
1;.;2;2;2;4;4;4;1;1;1;1;4;4;25	00;50	00;75	00;0	00;5;1;1;4;3	00;2;5;3;0	00;1	00;0	00;1;59;5	00;0;0;1;0;0;0;0;0;0;0;0;0;0	64
1;.;2;3;2;3;4;4;3;2;2;3;2;4;33	33;50	00;66	67;33	33;3;3;3;4;0	00;2;2;4;0	00;0	00;1	00;2;67;2	00;0;0;1;1;0;0;0;0;0;0;0;0;0	40
1;.;2;2;2;4;4;4;3;3;2;3;4;3;25	00;58	33;75	00;41	67;5;3;3;2;2	00;5;5;2;1	00;1	00;0	00;2;36;4	00;1;0;0;0;0;0;1;1;0;0;0;0;1	3
1;.;1;1;1;5;5;5;2;1;1;4;4;5;0	00;83	33;100	00;8	33;4;1;1;2;4	00;3;4;3;0	00;1	00;0	00;2;57;2	00;1;1;0;1;0;0;0;0;0;0;0;0;0	77
1;.;4;4;4;4;4;2;2;1;1;1;1;2;75	00;8	33;58	33;8	33;4;2;3;2;3	00;2;2;2;0	00;0	00;0	00;2;26;1	00;0;1;1;1;1;0;0;0;0;0;1;0;0	57
1;.;2;2;1;5;4;5;4;4;4;4;5;4;16	67;83	33;91	67;75	00;4;3;4;2;2	00;3;2;5;0	00;0	00;1	00;1;40;3	00;1;0;1;1;0;1;0;0;1;0;0;0;1	55
1;.;3;3;3;3;3;3;3;3;3;3;3;3;50	00;50	00;50	00;50	00;3;3;3;5;0	00;6;1;6;0	00;0	00;0	00;1;44;5	00;0;0;0;0;0;0;0;0;0;0;0;0;1	52
1;.;2;2;2;4;4;4;2;2;2;3;3;4;25	00;58	33;75	00;25	00;1;4;4;5;0	00;1;2;5;0	00;0	00;1	00;2;44;3	00;1;1;0;1;0;0;0;0;0;0;0;0;5	64
1;.;1;1;1;4;4;4;4;4;3;3;3;3;0	00;50	00;75	00;66	67;2;6;3;4;0	00;2;2;5;0	00;0	00;1	00;1;26;1	00;1;1;0;1;1;0;0;0;1;0;0;0;0	75
1;.;2;2;4;4;4;4;3;3;4;3;3;4;41	67;58	33;75	00;58	33;3;3;3;3;0	00;2;4;3;0	00;1	00;0	00;1;36;1	00;0;0;1;0;0;0;0;0;0;0;0;0;0	86
1;.;2;3;3;4;4;4;2;3;3;1;3;3;41	67;33	33;75	00;41	67;4;2;1;3;3	00;3;3;3;0	00;0	00;0	00;2;53;4	00;1;0;1;1;0;1;0;0;0;0;0;0;0	45
1;.;1;1;1;4;4;4;4;4;4;4;2;4;0	00;58	33;75	00;75	00;1;5;3;5;0	00;6;6;5;0	00;0	00;1	00;1;55;4	00;1;1;1;0;0;0;0;0;0;0;0;0;0	38
1;.;2;2;2;1;2;1;1;1;1;2;1;1;25	00;8	33;8	33;0	00;4;1;1;3;3	00;6;4;4;0	00;1	00;1	00;2;63;2	00;0;1;1;1;0;0;0;0;0;0;0;1;0	41
1;.;1;1;1;4;5;5;3;4;4;1;2;4;0	00;33	33;91	67;66	67;4;1;2;4;3	00;3;3;3;0	00;0	00;0	00;1;51;3	00;0;0;1;1;1;0;0;0;1;0;1;0;0	38
1;.;2;3;3;4;4;4;2;1;1;2;2;3;41	67;33	33;75	00;8	33;5;1;2;2;4	00;5;4;2;1	00;1	00;0	00;2;68;1	00;0;1;0;0;0;0;0;0;1;0;1;0;0	40
1;.;2;2;2;4;4;4;4;2;4;3;4;4;25	00;66	67;75	00;58	33;4;2;2;2;4	00;3;2;3;0	00;0	00;0	00;1;51;4	00;1;1;0;1;0;1;0;0;0;0;0;0;0	38
1;.;2;3;2;3;4;4;3;3;3;3;4;4;33	33;66	67;66	67;50	00;3;3;3;3;0	00;3;3;3;0	00;0	00;0	00;1;26;5	00;0;0;1;0;0;1;0;1;1;0;0;0;0	47
1;.;2;3;3;4;4;4;3;2;2;2;3;3;41	67;41	67;75	00;33	33;4;2;2;4;3	00;4;3;4;1	00;0	00;1	00;1;60;4	00;1;1;1;1;0;0;0;0;0;0;0;0;0	64
1;.;3;3;3;4;4;4;3;3;3;2;2;3;50	00;33	33;75	00;50	00;4;2;2;3;3	00;3;3;4;0	00;0	00;1	00;2;54;5	00;0;0;1;0;0;0;0;0;0;0;1;0;0	45
1;.;1;2;2;4;5;4;4;2;4;2;3;3;16	67;41	67;83	33;58	33;2;4;3;3;0	00;2;2;5;0	00;0	00;1	00;1;63;2	00;1;1;0;1;0;0;0;0;0;0;1;0;0	38
1;.;3;2;4;2;4;1;1;1;1;1;1;1;50	00;0	00;33	33;0	00;5;1;1;1;4	00;3;3;3;0	00;0	00;0	00;2;52;3	00;0;0;0;0;0;1;0;0;0;0;0;0;0	77
1;.;2;3;2;4;4;4;3;2;3;2;3;4;33	33;50	00;75	00;41	67;5;2;3;2;3	00;3;3;3;0	00;0	00;0	00;1;31;1	00;0;0;1;1;0;0;0;0;0;0;0;0;0	80
1;.;1;1;1;5;5;5;4;2;2;5;3;5;0	00;83	33;100	00;41	67;4;3;3;5;1	00;1;5;1;0	00;1	00;0	00;2;48;5	00;0;0;0;0;0;0;1;1;1;1;0;0;1	3
1;.;3;3;3;3;3;3;3;2;4;3;3;3;50	00;50	00;50	00;50	00;4;2;2;3;3	00;4;4;2;1	00;1	00;0	00;2;71;1	00;0;0;0;1;0;0;0;0;1;1;1;0;0	40
1;.;1;1;1;5;5;5;4;4;4;4;5;5;0	00;91	67;100	00;75	00;4;2;4;2;3	00;4;4;2;1	00;1	00;0	00;1;43;4	00;0;0;1;0;0;0;0;0;0;0;0;0;0	78
1;.;1;2;2;4;4;4;2;2;3;4;4;3;16	67;66	67;75	00;33	33;1;6;4;3;0	00;6;2;4;0	00;0	00;1	00;2;52;2	00;1;1;0;0;1;0;0;0;0;0;0;0;0	44
1;.;3;5;5;4;5;4;2;3;2;1;2;3;83	33;25	00;83	33;33	33;3;1;1;2;3	00;3;3;4;0	00;0	00;1	00;2;64;5	00;0;1;0;0;0;1;0;1;1;0;0;0;1	28
1;.;1;1;2;4;4;4;2;2;2;4;4;4;8	33;75	00;75	00;25	00;4;4;5;4;1	00;3;3;3;0	00;0	00;0	00;2;50;2	00;1;1;1;1;0;0;0;0;0;0;0;0;1	41
1;.;4;4;4;2;3;4;2;1;2;2;3;4;75	00;50	00;50	00;16	67;2;2;2;4;2	00;6;6;6;0	00;0	00;0	00;2;27;2	00;0;1;1;1;0;1;0;0;0;0;0;0;0	52
1;.;1;2;2;3;5;5;1;2;2;2;2;4;16	67;41	67;83	33;16	67;2;3;2;2;2	00;3;3;3;0	00;0	00;0	00;1;35;5	00;0;1;1;1;0;0;0;0;0;0;1;1;0	78
3;2;1;2;3;5;4;5;2;4;1;4;4;4;25	00;75	00;91	67;33	33;3;3;4;4;0	00;2;2;2;0	00;0	00;0	00;1;20;3	00;0;0;1;0;0;0;0;1;0;1;0;1;0	72
1;.;4;4;4;3;4;2;2;2;2;2;2;3;75	00;33	33;50	00;25	00;4;2;4;3;2	00;3;2;4;0	00;0	00;1	00;1;57;4	00;0;0;1;1;1;0;0;0;0;0;0;0;0	38
1;.;3;3;3;3;3;3;1;1;3;2;1;2;50	00;16	67;50	00;16	67;5;2;4;4;2	00;6;5;2;0	00;1	00;0	00;1;47;5	00;1;0;0;1;0;0;0;0;0;0;0;1;0	86
1;.;2;2;2;4;4;4;4;3;3;3;4;4;25	00;66	67;75	00;58	33;3;4;3;3;0	00;3;2;4;0	00;0	00;1	00;1;29;3	00;1;1;1;0;1;0;0;0;0;0;0;0;0	80
1;.;3;4;3;5;4;4;3;3;3;2;2;4;58	33;41	67;83	33;50	00;3;2;3;2;2	00;4;4;4;1	00;1	00;1	00;1;74;5	00;0;0;1;0;0;1;0;0;1;0;1;0;0	34
1;.;1;2;1;4;4;4;3;4;4;4;4;4;8	33;75	00;75	00;66	67;6;4;4;5;0	00;1;1;3;0	00;0	00;0	00;1;76;4	00;1;1;0;1;0;0;0;0;0;0;0;0;0	33
1;.;3;3;3;3;3;3;3;3;3;3;3;3;50	00;50	00;50	00;50	00;6;3;3;5;0	00;6;6;5;0	00;0	00;1	00;1;67;1	00;0;0;0;0;0;0;0;0;0;0;0;0;0	95
1;.;1;2;2;5;5;5;5;4;3;1;4;4;16	67;50	00;100	00;75	00;1;3;4;5;0	00;1;1;5;0	00;0	00;1	00;1;28;2	00;0;0;0;0;1;0;0;0;0;0;0;0;0	73
1;.;2;5;5;4;2;4;4;4;2;1;2;3;75	00;25	00;58	33;58	33;5;1;1;1;4	00;2;5;1;0	00;1	00;0	00;2;40;2	00;1;0;1;0;0;0;0;0;0;0;0;0;1	3
1;.;3;3;3;3;3;3;3;3;3;3;3;3;50	00;50	00;50	00;50	00;1;3;3;5;0	00;6;6;6;0	00;0	00;0	00;1;42;2	00;0;0;0;0;0;0;0;0;0;0;0;0;1	52
1;.;2;3;3;4;4;4;2;2;1;3;3;3;41	67;50	00;75	00;16	67;4;2;2;4;3	00;3;4;3;0	00;1	00;0	00;2;73;1	00;0;1;1;0;0;1;0;0;1;0;0;0;0	40
1;.;2;2;2;5;5;5;3;3;5;2;3;4;25	00;50	00;100	00;66	67;5;1;4;2;3	00;6;4;3;0	00;1	00;0	00;1;24;3	00;0;0;1;0;0;0;1;1;1;0;0;0;1	47
1;.;2;2;4;4;4;4;3;2;1;2;2;3;41	67;33	33;75	00;25	00;4;2;3;2;3	00;3;3;3;0	00;0	00;0	00;1;36;3	00;1;1;0;1;0;1;0;0;1;0;0;0;1	52
1;.;2;3;2;4;4;4;3;4;4;2;4;2;33	33;41	67;75	00;66	67;2;4;4;2;1	00;4;1;4;1	00;0	00;1	00;1;48;2	00;1;0;1;1;0;1;0;0;0;0;0;0;1	46
1;.;5;3;2;1;4;2;1;1;1;1;1;1;58	33;0	00;33	33;0	00;4;2;2;4;3	00;3;3;2;0	00;0	00;0	00;2;24;5	00;1;1;0;1;0;0;0;0;1;0;0;0;0	86
1;.;2;2;2;4;4;4;2;2;3;3;3;3;25	00;50	00;75	00;33	33;4;2;2;2;4	00;4;2;3;1	00;0	00;0	00;2;80;2	00;0;0;0;0;0;0;0;0;1;0;0;0;0	40
1;.;1;2;1;4;4;4;2;1;1;4;4;4;8	33;75	00;75	00;8	33;1;4;4;2;1	00;4;3;4;1	00;0	00;1	00;2;76;5	00;1;0;1;1;0;1;0;0;0;0;1;0;0	66
1;.;1;1;2;5;5;5;2;1;1;2;2;3;8	33;33	33;100	00;8	33;5;1;1;1;4	00;1;3;1;0	00;0	00;0	00;2;62;2	00;0;0;1;0;0;0;1;0;1;0;0;0;0	45
1;.;3;3;3;3;3;3;3;3;3;3;3;3;50	00;50	00;50	00;50	00;3;3;3;5;0	00;2;2;5;0	00;0	00;1	00;1;56;4	00;0;0;0;0;0;0;0;0;0;0;0;0;1	18
1;.;1;1;1;5;5;5;5;5;5;5;5;4;0	00;91	67;100	00;100	00;4;4;3;2;2	00;3;3;3;0	00;0	00;0	00;1;47;4	00;1;1;1;0;0;0;0;0;0;0;0;0;0	49
1;.;2;1;1;4;4;4;3;2;2;4;4;4;8	33;75	00;75	00;33	33;3;4;3;4;0	00;2;2;5;0	00;0	00;1	00;2;72;1	00;1;0;1;1;0;1;0;0;1;0;0;0;3	67
1;.;1;3;3;5;5;5;2;3;5;4;4;4;33	33;75	00;100	00;58	33;2;1;5;5;1	00;6;6;4;0	00;0	00;1	00;2;41;1	00;1;0;0;0;1;1;0;0;0;0;0;0;0	61
1;.;1;2;2;4;4;4;3;4;4;3;4;4;16	67;66	67;75	00;66	67;2;5;4;4;0	00;3;3;4;0	00;0	00;1	00;1;70;2	00;1;0;0;1;0;0;0;0;0;0;0;0;0	33
1;.;2;3;3;3;4;3;2;2;1;1;2;3;41	67;25	00;58	33;16	67;3;1;6;2;2	00;3;3;4;0	00;0	00;1	00;1;73;2	00;0;1;0;1;0;1;0;0;0;0;0;0;0	56
1;.;1;2;2;5;4;5;3;3;4;2;3;4;16	67;50	00;91	67;58	33;4;1;2;2;4	00;3;3;2;0	00;0	00;0	00;2;55;5	00;0;0;0;0;0;0;0;0;1;1;1;0;0	77
1;.;1;1;1;5;5;5;4;4;4;5;5;5;0	00;100	00;100	00;75	00;4;5;4;4;1	00;1;1;1;0	00;0	00;0	00;2;75;5	00;0;0;1;1;0;0;0;0;0;0;1;0;0	39
1;.;3;3;3;3;4;4;3;3;3;3;3;3;50	00;50	00;66	67;50	00;4;3;3;4;1	00;4;3;4;1	00;0	00;1	00;2;54;3	00;0;0;1;1;0;1;0;0;1;0;0;0;1	39
1;.;2;3;4;4;4;3;2;2;2;2;2;2;50	00;25	00;66	67;25	00;3;2;2;3;2	00;4;4;4;1	00;1	00;1	00;1;59;4	00;1;0;1;1;0;1;0;0;0;0;0;0;0	38
1;.;3;3;3;3;4;4;1;1;1;1;4;4;50	00;50	00;66	67;0	00;5;3;4;1;2	00;4;4;3;1	00;1	00;0	00;2;54;4	00;1;0;1;1;0;0;0;0;0;0;1;0;0	41
1;.;1;1;1;1;5;5;3;5;5;1;5;5;0	00;66	67;66	67;83	33;2;4;6;2;1	00;2;6;6;0	00;0	00;0	00;2;23;5	00;0;0;1;0;0;0;0;0;0;0;0;0;0	89
1;.;1;2;3;4;4;4;2;4;4;3;4;4;25	00;66	67;75	00;58	33;4;3;3;3;1	00;3;4;3;0	00;1	00;0	00;1;56;2	00;1;0;1;1;0;0;0;0;1;0;1;0;0	38
1;.;1;1;1;5;5;5;3;3;3;3;3;4;0	00;58	33;100	00;50	00;2;3;3;3;0	00;2;2;5;0	00;0	00;1	00;1;71;2	00;1;1;0;1;0;0;0;0;1;0;0;0;1	3
1;.;1;2;2;5;5;5;2;1;1;2;2;2;16	67;25	00;100	00;8	33;5;1;3;1;3	00;1;4;1;0	00;1	00;0	00;1;38;3	00;0;1;0;1;0;0;1;0;0;0;0;0;0	46
1;.;1;1;1;4;4;4;4;4;4;3;5;5;0	00;83	33;75	00;75	00;4;4;4;2;2	00;3;2;4;0	00;0	00;1	00;1;71;1	00;0;0;1;0;0;0;0;0;0;0;0;0;3	7
1;.;1;1;2;4;4;4;2;4;1;1;4;1;8	33;25	00;75	00;33	33;4;5;5;1;2	00;1;1;5;0	00;0	00;1	00;2;65;5	00;0;0;1;1;0;1;1;0;0;0;0;0;0	37
1;.;3;3;3;3;3;3;3;3;3;3;3;3;50	00;50	00;50	00;50	00;3;3;3;3;0	00;6;6;6;0	00;0	00;0	00;1;39;3	00;0;0;0;1;1;1;0;0;0;0;0;0;5	7
1;.;1;1;1;4;5;4;3;2;2;1;4;3;0	00;41	67;83	33;33	33;5;2;3;5;2	00;3;4;1;0	00;1	00;0	00;2;65;4	00;0;0;1;1;0;0;0;1;0;0;0;0;0	68
1;.;1;2;2;4;4;5;3;2;2;2;3;3;16	67;41	67;83	33;33	33;5;2;1;4;3	00;4;3;3;1	00;0	00;0	00;1;69;4	00;0;0;0;1;0;0;1;0;1;0;1;0;0	52
1;.;3;3;3;3;3;3;3;3;3;3;3;3;50	00;50	00;50	00;50	00;4;3;3;4;1	00;6;6;6;0	00;0	00;0	00;1;38;4	00;0;0;0;1;1;0;0;0;0;0;0;0;1	52
1;.;2;2;3;4;4;4;3;3;3;4;4;4;33	33;75	00;75	00;50	00;2;4;4;5;0	00;3;2;4;0	00;0	00;1	00;2;43;4	00;1;1;1;1;0;0;0;0;0;0;0;0;0	55
1;.;4;4;4;4;4;4;4;4;2;2;3;4;75	00;50	00;75	00;58	33;4;1;1;6;3	00;4;5;2;1	00;1	00;0	00;2;84;1	00;0;0;0;0;0;0;0;0;0;0;0;0;4	3
1;.;1;1;1;4;4;4;2;1;3;1;3;2;0	00;25	00;75	00;25	00;1;5;4;2;1	00;1;1;3;0	00;0	00;0	00;2;74;2	00;0;1;0;1;0;1;0;0;0;1;0;0;0	40
1;.;1;2;2;5;5;5;3;3;2;4;5;5;16	67;91	67;100	00;41	67;2;3;4;3;0	00;3;2;4;0	00;0	00;1	00;1;51;4	00;1;0;0;1;0;1;0;0;0;0;1;0;0	59
1;.;5;3;4;3;4;4;3;2;4;3;3;3;75	00;50	00;66	67;50	00;4;2;3;2;3	00;4;2;3;1	00;0	00;0	00;1;28;4	00;0;1;1;0;0;1;0;0;1;0;0;0;0	77
1;.;5;2;2;4;4;4;3;2;2;1;4;4;50	00;50	00;75	00;33	33;4;2;2;4;3	00;3;3;3;0	00;0	00;0	00;1;73;4	00;0;1;0;1;0;1;0;0;0;0;1;0;0	57
1;.;3;4;4;4;3;4;3;4;4;3;4;3;66	67;58	33;66	67;66	67;3;2;3;4;1	00;3;3;2;0	00;0	00;0	00;2;49;4	00;0;1;1;1;0;0;0;0;0;0;0;0;0	99
1;.;2;4;4;4;4;4;2;2;2;2;2;3;58	33;33	33;75	00;25	00;3;3;3;5;0	00;3;4;3;0	00;1	00;0	00;2;53;5	00;0;1;0;0;1;0;0;0;1;0;1;0;0	73
1;.;2;2;2;4;4;5;2;1;1;3;4;3;25	00;58	33;83	33;8	33;4;2;3;3;2	00;3;4;2;0	00;1	00;0	00;1;30;2	00;1;0;0;0;1;1;0;0;0;0;0;0;0	47
1;.;1;1;1;5;4;4;4;5;5;5;5;5;0	00;100	00;83	33;91	67;5;4;4;3;1	00;3;3;4;0	00;0	00;1	00;1;38;4	00;0;1;1;1;0;0;0;0;0;0;0;0;0	46
2;1;3;2;3;5;4;5;3;3;1;1;3;3;41	67;33	33;91	67;33	33;3;2;2;4;2	00;3;4;3;0	00;1	00;0	00;2;80;1	00;0;0;1;0;0;0;0;0;1;1;1;1;0	37
1;.;3;3;3;3;3;3;3;3;3;3;3;3;50	00;50	00;50	00;50	00;3;3;3;3;0	00;3;3;3;0	00;0	00;0	00;1;71;4	00;1;0;0;0;0;1;0;0;0;1;1;1;1	5
1;.;2;4;4;4;4;4;4;3;3;3;4;4;58	33;66	67;75	00;58	33;3;2;2;4;2	00;5;3;2;1	00;0	00;0	00;1;59;4	00;0;0;0;1;0;0;0;0;1;0;0;0;0	60
1;.;2;3;2;5;4;4;2;2;2;3;4;3;33	33;58	33;83	33;25	00;2;4;3;5;0	00;2;2;3;0	00;0	00;0	00;2;18;5	00;1;0;0;1;0;1;0;0;0;0;0;0;5	16
1;.;3;3;3;3;3;3;3;3;3;3;3;3;50	00;50	00;50	00;50	00;3;3;3;3;0	00;3;2;3;0	00;0	00;0	00;2;73;5	00;1;1;1;1;0;1;0;0;0;0;0;0;0	37
1;.;1;3;3;4;4;3;4;4;5;4;4;4;33	33;75	00;66	67;83	33;1;5;5;5;0	00;6;1;5;0	00;0	00;1	00;1;77;2	00;1;1;1;1;1;0;0;0;0;0;0;0;1	5
1;.;2;3;3;5;5;5;3;4;2;2;3;4;41	67;50	00;100	00;50	00;3;2;4;4;1	00;3;3;4;0	00;0	00;1	00;2;26;3	00;1;1;1;1;0;0;0;0;1;0;0;0;1	60
1;.;5;5;5;1;1;2;2;1;1;2;2;2;100	00;25	00;8	33;8	33;3;2;2;4;2	00;2;2;5;0	00;0	00;1	00;2;48;2	00;1;1;0;1;1;1;0;0;0;0;0;0;0	56
1;.;1;2;2;4;4;5;4;4;4;2;4;4;16	67;58	33;83	33;75	00;4;2;3;4;2	00;3;3;2;0	00;0	00;0	00;1;20;4	00;0;0;1;1;0;1;0;0;0;0;0;0;0	77
1;.;2;3;3;4;4;4;3;2;2;3;4;3;41	67;58	33;75	00;33	33;2;3;3;4;0	00;3;3;3;0	00;0	00;0	00;2;25;1	00;0;1;1;1;0;0;0;0;1;0;1;0;0	53
1;.;2;2;1;5;4;3;3;5;5;4;4;4;16	67;75	00;75	00;83	33;1;4;4;5;0	00;6;2;5;0	00;0	00;1	00;2;24;1	00;1;0;0;0;1;1;0;0;0;0;0;0;0	95
1;.;1;3;2;4;5;5;3;4;3;4;5;4;25	00;83	33;91	67;58	33;2;3;4;4;0	00;3;3;3;0	00;0	00;0	00;1;26;1	00;1;0;1;0;0;0;0;0;0;0;1;0;0	47
1;.;1;2;2;4;4;4;4;4;4;4;4;4;16	67;75	00;75	00;75	00;2;3;3;4;0	00;6;4;4;0	00;1	00;1	00;1;30;4	00;0;1;1;1;1;0;0;0;0;0;0;0;0	78
1;.;3;4;3;4;4;4;2;2;2;2;2;2;58	33;25	00;75	00;25	00;4;2;2;3;3	00;3;1;3;0	00;0	00;0	00;1;25;1	00;0;0;0;0;0;0;0;0;1;0;0;0;4	59
1;.;3;4;3;3;4;4;3;2;2;3;2;2;58	33;33	33;66	67;33	33;3;3;6;4;0	00;2;2;4;0	00;0	00;1	00;2;38;3	00;1;0;1;0;1;1;0;0;0;1;0;0;1	71
1;.;3;3;4;3;3;4;2;2;2;2;3;3;58	33;41	67;58	33;25	00;2;3;3;3;0	00;2;2;4;0	00;0	00;1	00;2;69;1	00;1;1;1;0;1;0;0;0;0;0;1;0;0	40
1;.;2;2;2;4;4;4;2;1;3;2;2;2;25	00;25	00;75	00;25	00;4;1;1;4;3	00;3;2;4;0	00;0	00;1	00;2;65;1	00;0;1;0;1;0;1;0;0;1;0;0;0;1	24
1;.;3;4;3;3;3;3;2;2;2;2;1;2;58	33;16	67;50	00;25	00;3;2;2;2;3	00;2;3;3;0	00;0	00;0	00;1;55;5	00;0;0;1;0;0;1;0;0;1;1;0;0;1	10
1;.;2;3;2;4;4;4;2;2;1;2;3;3;33	33;41	67;75	00;16	67;4;3;2;4;2	00;6;6;4;0	00;0	00;1	00;2;40;3	00;1;0;1;0;1;0;0;0;1;1;0;0;1	75
1;.;1;1;1;5;5;5;2;4;4;2;3;3;0	00;41	67;100	00;58	33;3;2;2;3;2	00;3;2;5;0	00;0	00;1	00;1;51;1	00;1;0;0;1;1;0;0;0;0;0;0;0;0	64
1;.;2;2;2;3;4;4;1;1;2;2;1;1;25	00;8	33;66	67;8	33;5;1;1;3;3	00;4;3;5;1	00;0	00;1	00;1;70;2	00;0;0;0;0;0;1;0;0;0;0;0;0;0	55
1;.;2;2;5;4;4;4;2;2;2;2;2;2;50	00;25	00;75	00;25	00;2;2;2;4;2	00;4;3;4;1	00;0	00;1	00;2;51;2	00;1;0;1;1;0;0;0;0;0;1;1;0;1	41
1;.;3;4;4;1;5;1;3;1;1;1;1;3;66	67;16	67;33	33;16	67;5;1;6;3;2	00;1;4;6;0	00;1	00;0	00;1;72;1	00;1;0;0;0;0;0;0;0;0;0;0;0;3	7
1;.;3;5;5;1;3;3;1;1;1;1;2;1;83	33;8	33;33	33;0	00;6;3;3;4;0	00;6;6;6;0	00;0	00;0	00;2;57;5	00;0;1;0;0;0;1;0;0;1;0;1;0;0	45
1;.;2;3;3;4;4;4;3;3;2;1;2;2;41	67;16	67;75	00;41	67;5;2;2;1;4	00;4;4;3;1	00;1	00;0	00;1;40;2	00;0;0;0;0;0;0;0;1;1;1;0;1;1	55
1;.;1;3;2;4;3;4;1;1;1;1;2;3;25	00;25	00;66	67;0	00;4;3;3;5;1	00;6;1;5;0	00;0	00;1	00;2;51;5	00;1;1;0;0;1;1;0;0;0;0;0;0;0	45
1;.;1;1;1;4;5;4;4;4;4;4;3;4;0	00;66	67;83	33;75	00;3;3;3;3;0	00;3;3;3;0	00;0	00;0	00;1;32;3	00;1;0;1;0;0;0;0;0;0;0;0;0;0	43
3;2;2;4;3;3;2;4;3;3;3;1;3;3;50	00;33	33;50	00;50	00;5;1;3;3;2	00;1;5;1;0	00;1	00;0	00;1;41;2	00;1;0;0;0;0;0;1;0;0;0;1;0;0	50
1;.;2;2;3;4;4;4;3;2;1;4;3;4;33	33;66	67;75	00;25	00;1;3;3;5;0	00;3;3;3;0	00;0	00;0	00;2;43;2	00;1;1;0;0;0;1;0;0;0;0;0;0;1	88
1;.;2;2;2;2;4;4;2;1;1;3;3;3;25	00;50	00;58	33;8	33;5;1;1;1;4	00;4;3;3;1	00;0	00;0	00;2;55;3	00;0;0;1;0;0;0;0;0;0;0;1;0;0	45
1;.;1;2;2;5;5;5;3;2;3;3;4;3;16	67;58	33;100	00;41	67;2;3;4;4;0	00;3;2;4;0	00;0	00;1	00;1;70;2	00;0;1;0;1;1;1;0;0;1;0;0;0;1	3
1;.;1;2;1;5;5;5;4;4;4;5;5;5;8	33;100	00;100	00;75	00;1;4;4;4;0	00;2;2;5;0	00;0	00;1	00;1;52;4	00;1;0;0;1;1;0;0;0;0;0;0;0;0	38
1;.;1;1;1;4;4;4;4;3;3;5;4;4;0	00;83	33;75	00;58	33;5;3;3;3;1	00;6;1;5;0	00;0	00;1	00;1;33;4	00;1;1;1;1;0;0;0;0;0;0;0;0;0	44
1;.;3;4;3;4;4;4;3;3;3;3;3;3;58	33;50	00;75	00;50	00;3;3;3;3;0	00;3;2;3;0	00;0	00;0	00;2;42;5	00;1;0;0;0;1;1;0;0;0;1;0;0;1	86
1;.;3;3;3;3;3;3;3;3;3;3;3;3;50	00;50	00;50	00;50	00;4;3;3;4;1	00;4;4;3;1	00;1	00;0	00;1;59;3	00;1;0;0;0;0;0;0;0;0;0;0;0;0	37
1;.;2;3;2;4;4;4;3;3;3;2;4;4;33	33;58	33;75	00;50	00;4;2;2;2;4	00;5;3;2;1	00;0	00;0	00;2;72;3	00;1;0;1;0;0;1;0;0;0;0;1;0;0	67
1;.;1;3;3;4;4;3;3;3;3;3;4;4;33	33;66	67;66	67;50	00;3;6;6;5;0	00;3;3;5;0	00;0	00;1	00;1;56;5	00;1;0;0;0;1;0;0;0;0;0;0;0;1	18
1;.;3;3;3;3;3;3;3;3;3;3;3;3;50	00;50	00;50	00;50	00;4;2;3;4;2	00;2;2;4;0	00;0	00;1	00;2;55;2	00;0;0;0;0;0;1;0;0;0;0;0;0;0	77
1;.;3;3;5;4;3;3;3;4;4;3;4;4;66	67;66	67;58	33;66	67;2;3;3;4;0	00;2;2;5;0	00;0	00;1	00;2;52;1	00;0;1;1;1;0;1;0;0;0;1;0;0;1	41
1;.;1;1;1;5;5;4;4;3;3;3;3;3;0	00;50	00;91	67;58	33;1;5;3;5;0	00;6;6;5;0	00;0	00;1	00;1;42;4	00;0;0;0;0;1;0;0;0;0;0;0;0;1	52
1;.;2;2;2;4;4;4;3;3;3;3;3;4;25	00;58	33;75	00;50	00;4;2;2;4;3	00;4;4;2;1	00;1	00;0	00;1;51;4	00;0;0;1;1;0;1;0;0;1;0;0;0;0	60
1;.;2;2;2;5;4;5;3;3;4;4;5;4;25	00;83	33;91	67;58	33;2;4;4;4;0	00;1;1;5;0	00;0	00;1	00;1;32;4	00;1;0;0;0;1;0;0;0;0;0;0;0;0	70
1;.;2;2;2;4;4;5;3;3;2;3;3;3;25	00;50	00;83	33;41	67;4;2;2;4;3	00;3;3;3;0	00;0	00;0	00;2;25;2	00;0;1;1;0;0;1;0;0;0;0;0;0;0	56
1;.;1;2;2;4;4;4;4;4;3;3;3;4;16	67;58	33;75	00;66	67;2;3;3;4;0	00;1;1;5;0	00;0	00;1	00;2;22;1	00;1;0;0;0;1;0;0;0;0;0;0;0;0	84
1;.;4;4;3;3;4;4;1;1;1;5;3;4;66	67;75	00;66	67;0	00;5;2;4;2;3	00;6;6;4;0	00;0	00;1	00;1;74;1	00;1;0;1;0;0;1;0;0;1;0;0;0;0	34
1;.;5;3;3;5;3;3;5;5;5;3;5;5;66	67;83	33;66	67;100	00;3;3;4;3;0	00;3;3;4;0	00;0	00;1	00;1;43;4	00;0;1;1;0;1;0;0;0;1;1;0;0;0	83
1;.;2;3;3;4;4;4;2;3;3;3;4;3;41	67;58	33;75	00;41	67;4;3;3;2;2	00;4;4;2;1	00;1	00;0	00;1;54;5	00;0;0;0;1;0;0;0;0;1;0;1;0;0	64
1;.;1;2;1;4;4;5;3;2;2;2;4;3;8	33;50	00;83	33;33	33;5;2;2;2;4	00;3;3;5;0	00;0	00;1	00;1;27;1	00;0;0;1;0;0;0;0;0;1;1;1;0;0	43
1;.;3;4;4;2;2;3;1;1;1;2;2;2;66	67;25	00;33	33;0	00;5;1;2;4;3	00;2;4;2;0	00;1	00;0	00;2;40;1	00;0;0;1;0;0;0;1;1;1;0;0;0;1	3
1;.;2;4;3;4;3;4;3;3;3;3;3;4;50	00;58	33;66	67;50	00;3;3;3;4;0	00;3;3;4;0	00;0	00;1	00;1;68;2	00;1;0;0;1;1;0;0;0;1;0;0;0;0	34
1;.;1;1;1;4;4;4;4;4;4;4;4;4;0	00;75	00;75	00;75	00;1;4;3;3;0	00;1;1;1;0	00;0	00;0	00;2;27;5	00;1;0;0;0;1;0;0;0;0;0;0;0;0	92
1;.;1;1;1;4;4;4;4;4;3;4;4;3;0	00;66	67;75	00;66	67;4;3;3;3;1	00;6;3;6;0	00;0	00;0	00;1;40;3	00;0;1;0;1;0;0;0;0;1;0;1;0;0	86
1;.;2;2;3;4;4;4;4;1;1;2;3;2;33	33;33	33;75	00;25	00;1;4;4;5;0	00;3;3;5;0	00;0	00;1	00;2;29;1	00;1;1;0;1;1;0;0;0;1;0;0;0;0	57
1;.;3;3;4;2;3;3;1;1;1;2;2;3;58	33;33	33;41	67;0	00;4;2;3;3;2	00;6;3;2;0	00;0	00;0	00;2;51;2	00;1;0;0;0;0;0;0;0;0;0;0;1;0	77
1;.;1;1;4;4;4;4;4;4;4;4;4;4;25	00;75	00;75	00;75	00;1;3;4;5;0	00;2;2;5;0	00;0	00;1	00;1;68;3	00;0;1;0;1;1;0;0;0;1;1;0;0;1	3
1;.;1;1;1;4;5;5;4;4;4;4;5;4;0	00;83	33;91	67;75	00;2;3;3;4;0	00;6;6;3;0	00;0	00;0	00;1;50;4	00;1;0;0;0;1;0;0;0;1;0;0;0;0	38
1;.;2;2;2;4;4;4;3;2;1;4;4;4;25	00;75	00;75	00;25	00;6;2;2;2;3	00;4;3;3;1	00;0	00;0	00;2;71;1	00;1;0;1;1;1;0;0;0;0;1;0;0;0	40
1;.;2;2;2;5;5;5;4;3;3;4;5;5;25	00;91	67;100	00;58	33;3;5;5;4;0	00;6;2;5;0	00;0	00;1	00;2;46;2	00;0;1;1;1;0;0;0;0;1;1;0;0;0	55
1;.;1;2;2;4;4;4;3;2;3;3;3;4;16	67;58	33;75	00;41	67;3;3;3;4;0	00;6;2;4;0	00;0	00;1	00;2;26;3	00;0;0;0;1;1;1;0;0;1;0;1;0;0	96
1;.;3;3;3;3;3;3;3;2;2;2;3;3;50	00;41	67;50	00;33	33;1;3;3;3;0	00;3;3;3;0	00;0	00;0	00;1;81;1	00;0;0;1;0;0;1;0;0;0;1;1;0;3	26
1;.;2;3;3;4;3;4;3;4;4;3;3;4;41	67;58	33;66	67;66	67;5;1;1;1;4	00;5;5;2;1	00;1	00;0	00;2;47;4	00;0;0;1;1;0;0;0;1;0;0;1;0;1	86
1;.;1;2;2;4;4;5;3;2;2;1;2;2;16	67;16	67;83	33;33	33;3;2;2;3;2	00;3;3;3;0	00;0	00;0	00;1;52;3	00;1;0;0;0;0;0;0;0;0;0;1;0;0	64
1;.;3;3;3;3;3;3;3;2;4;3;3;3;50	00;50	00;50	00;50	00;3;6;6;3;0	00;6;6;6;0	00;0	00;0	00;2;26;3	00;0;0;0;0;1;1;0;0;0;0;0;0;0	55
1;.;2;2;1;5;5;4;4;3;4;2;5;5;16	67;75	00;91	67;66	67;1;5;5;3;0	00;2;2;5;0	00;0	00;1	00;1;67;1	00;0;1;0;1;0;1;0;0;0;0;0;0;0	31
1;.;1;2;1;4;5;4;2;1;2;4;4;4;8	33;75	00;83	33;16	67;4;2;2;4;3	00;3;3;4;0	00;0	00;1	00;2;57;4	00;0;0;0;1;1;0;0;0;0;1;0;0;0	44
3;2;3;4;4;3;3;2;2;2;2;1;2;3;66	67;25	00;41	67;25	00;5;2;2;2;4	00;2;5;2;0	00;1	00;0	00;2;32;3	00;0;0;0;1;0;0;0;0;0;0;0;0;0	52
1;.;2;2;4;3;3;4;3;2;2;2;3;3;41	67;41	67;58	33;33	33;4;3;3;2;2	00;3;3;3;0	00;0	00;0	00;2;38;3	00;0;0;1;0;0;1;0;0;0;0;0;0;1	71
1;.;4;5;5;2;2;2;1;1;1;1;1;1;91	67;0	00;25	00;0	00;5;1;1;1;4	00;2;5;1;0	00;1	00;0	00;2;58;2	00;0;0;0;1;0;0;1;1;1;0;0;0;0	70
1;.;2;4;2;4;4;4;1;1;1;2;4;3;41	67;50	00;75	00;0	00;4;2;2;4;3	00;3;3;4;0	00;0	00;1	00;2;60;2	00;1;0;0;1;0;1;0;0;1;0;0;0;1	28
1;.;2;3;3;3;4;4;2;2;2;2;2;3;41	67;33	33;66	67;25	00;4;2;2;6;3	00;2;2;3;0	00;0	00;0	00;2;44;4	00;0;0;1;0;0;0;0;0;1;1;0;0;1	88
1;.;1;1;1;5;5;5;1;1;1;3;3;3;0	00;50	00;100	00;0	00;2;5;3;4;0	00;3;2;5;0	00;0	00;1	00;1;51;3	00;1;1;0;1;0;0;0;0;0;0;0;0;0	62
1;.;4;4;1;2;3;4;4;3;1;4;2;4;50	00;58	33;50	00;41	67;2;2;4;3;1	00;3;3;4;0	00;0	00;1	00;1;49;3	00;0;0;1;0;0;0;1;0;1;1;1;0;0	50
1;.;1;2;1;4;4;4;2;2;2;3;3;3;8	33;50	00;75	00;25	00;1;3;2;5;1	00;6;1;5;0	00;0	00;1	00;2;74;1	00;1;0;0;0;1;0;0;0;1;0;0;0;0	40
1;.;2;4;2;4;4;4;4;4;4;4;4;4;41	67;75	00;75	00;75	00;1;4;5;5;0	00;1;1;2;0	00;0	00;0	00;2;34;4	00;0;0;0;0;0;0;0;0;0;0;0;0;0	60
1;.;4;3;4;4;4;3;2;2;2;4;4;3;66	67;66	67;66	67;25	00;4;3;3;1;2	00;2;2;1;0	00;0	00;0	00;2;22;1	00;0;0;0;0;0;0;1;0;0;0;1;0;0	92
1;.;3;3;3;4;4;4;2;2;2;3;3;4;50	00;58	33;75	00;25	00;5;1;1;4;3	00;2;4;3;0	00;1	00;0	00;2;58;5	00;0;1;0;1;0;0;0;0;1;0;0;0;0	45
1;.;1;3;3;4;5;4;4;4;4;3;5;3;33	33;66	67;83	33;75	00;1;2;4;5;1	00;3;1;3;0	00;0	00;0	00;1;25;3	00;0;0;0;0;1;0;0;0;0;0;0;0;0	75
1;.;1;1;1;5;5;5;5;5;5;1;5;5;0	00;66	67;100	00;100	00;1;5;4;3;0	00;4;4;4;1	00;1	00;1	00;1;72;5	00;0;1;0;1;1;1;0;0;1;0;0;0;1	3
1;.;1;3;1;1;4;4;1;2;1;3;4;4;16	67;66	67;50	00;8	33;1;4;3;3;0	00;1;1;5;0	00;0	00;1	00;1;81;4	00;1;1;1;1;0;0;0;0;0;0;0;0;0	33
1;.;1;1;1;3;4;4;2;1;1;1;3;3;0	00;33	33;66	67;8	33;4;2;3;2;3	00;4;3;3;1	00;0	00;0	00;2;32;1	00;0;1;0;0;0;0;0;1;1;1;0;0;0	53
1;.;1;2;3;4;4;4;2;3;3;2;3;4;25	00;50	00;75	00;41	67;2;3;4;4;0	00;3;2;3;0	00;0	00;0	00;2;30;3	00;0;1;0;1;0;0;0;0;0;0;0;0;0	55
3;2;3;3;3;3;3;3;1;1;1;1;3;3;50	00;33	33;50	00;0	00;3;1;1;2;3	00;3;3;1;0	00;0	00;0	00;2;63;1	00;0;0;1;0;0;1;0;0;0;0;0;0;0	45
1;.;3;4;3;3;3;3;2;2;2;2;2;2;58	33;25	00;50	00;25	00;4;2;2;3;3	00;2;2;4;0	00;0	00;1	00;2;68;2	00;1;0;1;1;0;0;0;0;0;0;0;0;0	40
1;.;3;3;3;3;3;3;3;3;3;3;3;3;50	00;50	00;50	00;50	00;3;3;3;3;0	00;1;1;2;0	00;0	00;0	00;1;70;5	00;0;0;0;0;1;0;0;0;0;0;0;0;1	1
1;.;1;3;2;5;5;4;4;4;5;4;2;3;25	00;50	00;91	67;83	33;1;4;3;4;0	00;3;3;5;0	00;0	00;1	00;1;44;4	00;1;0;0;1;0;0;0;0;1;0;1;0;0	51
1;.;3;3;3;3;3;3;1;1;1;2;3;3;50	00;41	67;50	00;0	00;4;2;2;3;3	00;3;3;3;0	00;0	00;0	00;2;51;5	00;0;0;1;0;1;0;0;0;0;1;0;1;0	42
1;.;3;3;3;3;3;3;3;3;3;3;3;3;50	00;50	00;50	00;50	00;6;3;3;5;0	00;3;3;3;0	00;0	00;0	00;2;27;1	00;0;0;0;0;0;0;0;0;0;0;0;0;0	52
1;.;4;2;4;4;4;3;2;2;1;3;3;4;58	33;58	33;66	67;16	67;6;4;4;6;0	00;6;6;6;0	00;0	00;0	00;1;86;2	00;1;0;1;0;1;0;0;0;0;0;0;0;0	31
1;.;2;5;2;4;3;4;1;1;1;2;3;3;50	00;41	67;66	67;0	00;5;1;2;2;4	00;2;5;2;0	00;1	00;0	00;2;38;3	00;0;0;1;0;0;0;0;1;0;1;1;0;0	60
1;.;1;3;3;5;5;5;3;3;3;5;4;5;33	33;91	67;100	00;50	00;3;1;3;3;1	00;6;3;3;0	00;0	00;0	00;1;22;1	00;0;0;1;0;0;0;1;0;1;1;0;0;0	72
1;.;2;3;3;4;4;4;2;1;1;1;1;1;41	67;0	00;75	00;8	33;4;2;2;5;3	00;3;2;4;0	00;0	00;1	00;1;57;2	00;0;0;0;0;0;1;1;0;1;0;0;1;1	14
1;.;1;1;1;5;5;5;3;2;2;4;4;4;0	00;75	00;100	00;33	33;1;3;3;3;0	00;2;2;3;0	00;0	00;0	00;2;30;4	00;0;0;0;0;1;1;0;0;0;0;0;0;1	70
1;.;3;3;3;4;4;4;3;2;2;4;4;3;50	00;66	67;75	00;33	33;3;3;3;4;0	00;3;3;3;0	00;0	00;0	00;1;44;3	00;0;0;0;1;0;1;0;0;0;0;0;0;1	55
1;.;1;1;1;5;5;5;5;5;5;2;3;3;0	00;41	67;100	00;100	00;4;2;3;3;2	00;5;5;2;1	00;1	00;0	00;2;52;5	00;0;0;1;0;0;0;0;0;0;1;1;1;0	45
1;.;1;1;1;4;4;4;5;5;5;4;5;5;0	00;91	67;75	00;100	00;2;3;4;3;0	00;2;2;4;0	00;0	00;1	00;1;48;4	00;0;0;0;1;0;0;0;0;0;0;0;0;0	78
1;.;1;2;2;5;4;5;5;4;4;4;4;4;16	67;75	00;91	67;83	33;4;4;4;4;1	00;3;3;3;0	00;0	00;0	00;1;31;4	00;1;0;0;0;0;0;0;0;1;0;0;0;1	47
1;.;1;2;1;4;4;5;3;3;3;4;4;4;8	33;75	00;83	33;50	00;2;2;3;3;1	00;2;3;4;0	00;0	00;1	00;2;51;4	00;1;1;0;0;1;1;0;0;0;0;1;0;0	45
1;.;3;3;3;4;4;4;1;1;1;1;3;5;50	00;50	00;75	00;0	00;3;4;3;4;0	00;3;1;3;0	00;0	00;0	00;2;46;1	00;1;0;1;1;1;0;0;0;0;1;0;0;5	52
3;1;4;5;5;3;1;3;2;3;3;1;1;1;91	67;0	00;33	33;41	67;4;1;1;3;3	00;4;4;2;1	00;1	00;0	00;2;57;3	00;0;0;0;0;0;1;0;0;0;1;1;1;0	72
1;.;2;5;2;4;4;4;3;2;2;2;3;3;50	00;41	67;75	00;33	33;4;1;2;4;3	00;2;3;4;0	00;0	00;1	00;2;61;2	00;0;1;0;0;1;1;0;0;1;1;0;0;0	72
1;.;2;2;3;1;4;3;1;1;1;3;3;3;33	33;50	00;41	67;0	00;4;1;2;3;3	00;4;4;4;1	00;1	00;1	00;1;60;3	00;0;0;1;1;0;0;0;0;0;1;0;0;1	14
3;2;3;4;4;3;4;4;1;2;1;2;3;4;66	67;50	00;66	67;8	33;5;1;2;3;3	00;1;5;1;0	00;1	00;0	00;2;27;3	00;0;0;1;0;0;0;0;1;0;0;0;0;0	96
1;.;1;2;2;5;5;5;4;2;5;5;5;5;16	67;100	00;100	00;66	67;3;6;3;5;0	00;3;2;4;0	00;0	00;1	00;1;42;4	00;0;0;0;1;1;1;0;0;0;0;0;0;1	46
1;.;4;2;3;4;3;4;2;2;2;3;3;3;50	00;50	00;66	67;25	00;4;3;2;4;2	00;3;3;3;0	00;0	00;0	00;1;65;3	00;0;0;0;0;0;1;0;0;0;0;0;0;3	26
1;.;3;3;3;3;3;3;3;3;3;3;3;3;50	00;50	00;50	00;50	00;3;3;3;3;0	00;3;3;4;0	00;0	00;1	00;2;27;1	00;1;0;1;0;1;1;0;0;0;0;0;0;0	53
1;.;3;2;2;4;5;5;2;4;2;4;3;3;33	33;58	33;91	67;41	67;1;2;2;4;2	00;2;2;4;0	00;0	00;1	00;2;31;2	00;1;1;0;1;1;0;0;0;1;0;0;0;1	74
1;.;2;5;1;1;4;1;4;1;3;3;4;4;41	67;66	67;25	00;41	67;5;3;3;3;1	00;3;4;3;0	00;1	00;0	00;2;69;3	00;0;1;0;0;0;0;0;0;0;0;0;0;0	67
1;.;1;2;1;5;4;4;3;2;2;1;3;3;8	33;33	33;83	33;33	33;4;1;4;2;3	00;3;2;3;0	00;0	00;0	00;1;75;3	00;0;0;0;1;0;0;0;1;0;0;0;0;0	55
1;.;1;1;1;5;5;5;5;3;3;3;5;4;0	00;75	00;100	00;66	67;1;5;3;5;0	00;1;1;4;0	00;0	00;1	00;1;68;1	00;1;1;0;0;0;0;0;0;1;1;0;0;0	53
1;.;3;4;4;2;1;4;2;2;2;2;2;2;66	67;25	00;33	33;25	00;5;1;1;1;4	00;3;4;3;0	00;1	00;0	00;2;53;2	00;0;0;1;1;0;0;0;0;0;1;0;0;0	45
1;.;5;5;5;1;2;4;1;1;1;1;2;1;100	00;8	33;33	33;0	00;5;4;1;4;2	00;2;5;3;0	00;1	00;0	00;2;55;1	00;0;1;0;1;1;0;0;0;1;0;0;0;4	40
1;.;2;2;2;3;4;4;2;2;1;2;2;2;25	00;25	00;66	67;16	67;4;1;1;1;4	00;3;4;4;0	00;1	00;1	00;2;43;5	00;1;0;0;0;1;0;0;0;1;0;0;0;0	55
1;.;1;1;1;5;4;4;1;4;4;3;2;4;0	00;50	00;83	33;50	00;5;2;3;2;3	00;2;3;2;0	00;0	00;0	00;2;52;1	00;0;0;1;0;0;1;0;0;0;0;1;0;0	44
1;.;2;3;2;3;3;4;2;2;2;3;3;3;33	33;50	00;58	33;25	00;3;3;3;2;1	00;4;5;2;1	00;1	00;0	00;1;65;3	00;0;0;1;1;0;0;0;0;0;0;1;0;0	55
1;.;2;3;2;4;4;4;3;3;3;3;3;3;33	33;50	00;75	00;50	00;4;2;3;2;3	00;1;5;1;0	00;1	00;0	00;2;31;5	00;0;0;0;0;0;0;0;0;1;0;1;0;0	57
1;.;3;3;3;3;3;3;3;3;3;3;3;3;50	00;50	00;50	00;50	00;3;3;3;3;0	00;4;2;4;1	00;0	00;1	00;2;66;2	00;1;1;1;0;0;1;1;0;0;0;0;0;1	16
1;.;2;1;2;5;5;5;3;4;4;4;5;4;16	67;83	33;100	00;66	67;2;2;4;4;1	00;6;3;3;0	00;0	00;0	00;1;24;2	00;0;0;0;0;1;0;0;0;0;0;0;0;0	72
1;.;2;3;3;4;4;4;3;3;2;1;3;3;41	67;33	33;75	00;41	67;3;2;3;3;1	00;3;3;4;0	00;0	00;1	00;2;24;1	00;1;1;0;1;0;1;0;0;0;0;1;0;0	57
1;.;1;1;1;5;5;4;3;1;1;4;4;4;0	00;75	00;91	67;16	67;4;1;2;4;3	00;6;1;5;0	00;0	00;1	00;1;71;5	00;0;0;1;0;0;0;0;0;0;0;0;0;3	33
1;.;3;3;3;2;4;2;3;3;3;3;3;3;50	00;50	00;41	67;50	00;3;3;2;4;1	00;6;3;5;0	00;0	00;1	00;2;79;2	00;1;0;1;0;0;1;0;0;1;0;0;0;1	24
1;.;3;3;3;5;5;5;1;1;1;3;3;3;50	00;50	00;100	00;0	00;4;3;2;3;2	00;3;4;3;0	00;1	00;0	00;2;55;4	00;0;0;1;1;0;1;0;0;0;0;0;0;0	44
1;.;1;2;2;4;4;4;4;3;4;2;4;3;16	67;50	00;75	00;66	67;3;3;3;4;0	00;3;3;3;0	00;0	00;0	00;1;34;2	00;0;0;0;0;0;0;0;0;0;0;1;0;0	83
1;.;3;3;3;3;4;4;3;2;2;2;2;2;50	00;25	00;66	67;33	33;4;3;2;4;2	00;3;3;3;0	00;0	00;0	00;1;33;1	00;0;0;0;0;0;0;1;1;1;1;0;0;1	34
1;.;1;1;1;5;4;4;4;3;3;2;4;4;0	00;58	33;83	33;58	33;1;4;4;3;0	00;1;1;5;0	00;0	00;1	00;1;29;3	00;1;1;0;1;0;0;0;0;0;0;0;0;0	73
1;.;4;4;3;3;4;4;1;1;1;1;2;3;66	67;25	00;66	67;0	00;3;6;2;3;1	00;3;3;3;0	00;0	00;0	00;2;74;5	00;0;0;1;1;0;0;0;0;1;0;0;0;1	24
1;.;2;2;2;4;4;4;2;2;2;2;2;2;25	00;25	00;75	00;25	00;4;1;1;2;4	00;2;5;1;0	00;1	00;0	00;1;54;4	00;0;0;1;1;0;0;0;0;0;1;0;0;1	18
1;.;3;4;4;3;3;3;3;2;3;3;3;2;66	67;41	67;50	00;41	67;4;3;3;3;1	00;2;3;3;0	00;0	00;0	00;1;52;5	00;0;0;1;1;1;0;0;0;0;0;0;0;0	60
1;.;4;4;4;1;1;4;1;1;1;1;1;1;75	00;0	00;25	00;0	00;5;1;1;2;4	00;4;4;2;1	00;1	00;0	00;2;51;1	00;0;0;1;0;0;0;1;0;0;1;1;0;4	49
1;.;2;2;2;5;5;4;4;4;4;2;4;2;25	00;41	67;91	67;75	00;3;4;3;5;0	00;6;3;4;0	00;0	00;1	00;1;74;2	00;0;1;0;1;0;1;0;0;0;0;1;0;0	33
1;.;2;2;2;4;5;5;4;3;3;4;4;4;25	00;75	00;91	67;58	33;5;2;4;2;3	00;3;4;3;0	00;1	00;0	00;1;29;4	00;0;0;1;1;0;0;0;0;1;0;1;0;0	47
1;.;2;4;4;4;4;4;4;4;4;4;4;4;58	33;75	00;75	00;75	00;2;3;3;4;0	00;2;3;3;0	00;0	00;0	00;2;25;1	00;0;0;0;0;0;0;0;0;0;0;1;0;0	87
1;.;1;3;3;4;4;4;3;3;2;3;3;3;33	33;50	00;75	00;41	67;5;3;3;1;2	00;3;5;1;0	00;1	00;0	00;2;66;1	00;0;0;0;0;0;0;0;0;0;0;0;0;0	40
1;.;3;2;4;4;4;4;3;4;4;4;3;3;50	00;58	33;75	00;66	67;4;2;1;6;3	00;6;6;6;0	00;0	00;0	00;1;79;5	00;0;1;0;1;0;1;0;1;0;0;1;0;0	33
1;.;2;3;3;4;4;3;2;2;2;3;3;3;41	67;50	00;66	67;25	00;2;2;3;4;1	00;3;3;4;0	00;0	00;1	00;1;26;1	00;1;0;1;1;1;1;0;0;0;0;0;0;0	76
1;.;5;4;4;3;4;4;2;2;2;2;2;2;83	33;25	00;66	67;25	00;2;3;2;2;2	00;3;3;4;0	00;0	00;1	00;2;22;2	00;1;0;1;0;1;1;0;0;1;0;0;0;0	57
1;.;1;2;2;3;3;3;1;1;1;1;1;1;16	67;0	00;50	00;0	00;1;1;1;1;3	00;2;2;5;0	00;0	00;1	00;1;50;1	00;0;0;0;0;0;0;0;1;1;1;0;1;0	61
1;.;3;3;3;4;4;3;3;3;3;3;3;3;50	00;50	00;66	67;50	00;6;6;6;5;0	00;6;6;6;0	00;0	00;0	00;1;57;2	00;1;0;0;0;1;0;0;0;0;0;0;0;3	80
1;.;3;3;3;3;3;3;2;3;3;2;3;3;50	00;41	67;50	00;41	67;4;3;3;3;1	00;6;6;6;0	00;0	00;0	00;1;55;1	00;0;1;0;1;1;0;0;0;0;0;0;0;0	35
1;.;1;2;1;3;4;4;3;4;4;3;3;4;8	33;58	33;66	67;66	67;3;2;2;4;2	00;3;3;4;0	00;0	00;1	00;1;75;1	00;1;0;0;0;1;1;0;0;0;0;0;0;0	34
1;.;2;3;3;4;4;4;3;2;2;2;2;3;41	67;33	33;75	00;33	33;1;3;3;4;0	00;6;6;6;0	00;0	00;0	00;2;74;5	00;0;0;0;1;0;1;0;0;0;0;1;0;0	40
1;.;2;4;3;4;4;4;4;2;2;2;1;3;50	00;25	00;75	00;41	67;4;2;1;2;4	00;3;3;3;0	00;0	00;0	00;1;46;2	00;0;0;0;0;0;0;0;0;0;0;1;0;1	46
1;.;2;2;4;5;4;3;4;4;4;1;4;4;41	67;50	00;75	00;75	00;4;2;2;2;4	00;3;5;3;0	00;1	00;0	00;1;68;2	00;0;0;0;0;0;0;1;1;0;0;1;0;0	56
1;.;1;2;2;4;4;4;4;4;4;4;5;4;16	67;83	33;75	00;75	00;3;3;3;4;0	00;3;2;3;0	00;0	00;0	00;1;37;2	00;1;0;0;1;0;0;1;1;1;0;0;0;1	55
1;.;1;2;2;4;4;4;4;3;4;2;4;5;16	67;66	67;75	00;66	67;3;2;2;3;2	00;2;3;3;0	00;0	00;0	00;2;51;3	00;1;0;1;1;0;1;0;0;0;0;0;0;0	70
1;.;4;3;3;5;5;4;3;4;4;2;4;4;58	33;58	33;91	67;66	67;3;3;4;4;0	00;3;2;5;0	00;0	00;1	00;2;54;5	00;0;0;1;1;0;1;0;0;1;0;1;0;0	44
1;.;2;2;1;4;5;4;3;3;3;4;5;5;16	67;91	67;83	33;50	00;3;4;4;3;0	00;3;3;3;0	00;0	00;0	00;2;32;3	00;0;1;1;1;0;1;0;0;0;1;0;0;0	96
1;.;1;3;2;5;4;5;4;3;4;3;4;4;25	00;66	67;91	67;66	67;2;3;2;4;1	00;2;2;5;0	00;0	00;1	00;1;61;2	00;1;0;1;1;1;0;0;0;0;0;0;1;0	35
1;.;1;2;1;5;5;2;3;3;2;3;4;3;8	33;58	33;75	00;41	67;4;3;5;4;1	00;6;4;2;0	00;1	00;0	00;2;21;5	00;1;0;0;0;1;1;0;0;0;0;0;0;0	92
1;.;1;1;1;5;5;4;5;4;4;3;4;4;0	00;66	67;91	67;83	33;4;4;4;2;2	00;3;2;4;0	00;0	00;1	00;1;37;4	00;0;0;1;1;0;1;0;0;0;0;0;0;1	52
1;.;1;2;2;4;3;3;1;1;2;2;2;2;16	67;25	00;58	33;8	33;3;3;3;4;0	00;6;2;5;0	00;0	00;1	00;2;45;2	00;1;1;1;1;0;0;0;0;1;0;0;0;0	60
1;.;3;3;3;4;4;4;3;3;3;3;3;3;50	00;50	00;75	00;50	00;1;4;4;5;0	00;3;2;5;0	00;0	00;1	00;2;39;3	00;0;1;0;1;0;0;0;0;1;0;0;0;1	82
1;.;2;2;2;4;4;4;2;2;2;4;4;4;25	00;75	00;75	00;25	00;3;2;3;5;1	00;1;1;2;0	00;0	00;0	00;2;56;5	00;0;1;0;0;0;0;0;0;0;0;0;0;0	45
3;2;2;2;2;4;4;4;2;3;3;3;4;4;25	00;66	67;75	00;41	67;4;3;2;4;2	00;3;3;2;0	00;0	00;0	00;2;71;1	00;0;0;1;0;0;1;0;0;0;0;0;0;0	40
1;.;4;4;3;3;3;4;3;3;4;3;4;4;66	67;66	67;58	33;58	33;3;1;1;3;2	00;3;3;4;0	00;0	00;1	00;2;41;4	00;1;0;0;1;0;1;0;0;0;0;0;0;1	82
1;.;3;3;3;3;3;3;3;3;3;3;3;3;50	00;50	00;50	00;50	00;3;3;3;3;0	00;3;3;3;0	00;0	00;0	00;1;35;2	00;0;0;0;1;1;0;0;0;0;0;0;0;4	62
1;.;3;3;3;3;3;3;3;3;3;3;3;3;50	00;50	00;50	00;50	00;3;3;3;3;0	00;1;4;5;0	00;1	00;1	00;1;52;4	00;1;1;0;0;0;0;0;0;0;0;0;0;1	14
1;.;2;3;3;4;4;4;3;2;2;2;3;3;41	67;41	67;75	00;33	33;4;2;4;4;2	00;3;2;5;0	00;0	00;1	00;2;29;2	00;0;0;0;1;1;1;0;0;0;0;0;0;0	89
1;.;1;1;1;3;5;5;1;1;1;1;3;3;0	00;33	33;83	33;0	00;4;1;1;3;3	00;3;4;3;0	00;1	00;0	00;1;28;2	00;0;0;1;0;0;0;0;1;1;0;0;0;0	79
1;.;1;1;2;4;4;4;1;1;1;1;1;3;8	33;16	67;75	00;0	00;1;3;3;4;0	00;6;1;5;0	00;0	00;1	00;2;19;1	00;0;0;0;0;1;0;0;0;0;0;0;0;0	92
1;.;2;2;2;4;3;3;3;2;2;3;3;4;25	00;58	33;58	33;33	33;4;2;3;4;2	00;3;2;4;0	00;0	00;1	00;2;61;3	00;0;0;1;0;0;1;0;0;1;1;0;0;1	28
1;.;1;1;1;5;5;5;5;2;2;3;4;3;0	00;58	33;100	00;50	00;3;4;4;2;1	00;2;2;5;0	00;0	00;1	00;1;26;1	00;1;0;0;1;0;0;1;0;1;0;0;0;0	73
1;.;2;3;2;1;5;4;1;1;1;3;1;1;33	33;16	67;58	33;0	00;3;1;3;4;1	00;3;4;2;0	00;1	00;0	00;1;18;5	00;0;0;0;1;0;1;1;0;1;0;0;0;0	76
1;.;1;2;2;4;4;4;4;4;4;4;4;4;16	67;75	00;75	00;75	00;3;4;4;4;0	00;3;2;4;0	00;0	00;1	00;1;83;1	00;0;1;0;1;1;0;0;0;1;0;1;0;0	31
1;.;2;2;3;4;4;4;3;3;3;3;4;3;33	33;58	33;75	00;50	00;3;3;3;4;0	00;2;5;3;0	00;1	00;0	00;2;60;2	00;0;1;0;1;1;1;0;0;1;0;0;0;0	45
1;.;2;2;2;4;4;4;4;3;3;2;3;3;25	00;41	67;75	00;58	33;2;3;4;3;0	00;2;2;1;0	00;0	00;0	00;1;64;4	00;0;0;1;1;0;0;1;0;0;0;1;0;0	64
1;.;1;2;2;5;5;4;2;1;2;3;2;2;16	67;33	33;91	67;16	67;4;1;1;5;3	00;2;6;3;0	00;0	00;0	00;1;61;1	00;0;0;0;0;1;1;0;0;0;0;0;0;0	59
1;.;4;4;4;4;4;4;3;4;4;3;3;3;75	00;50	00;75	00;66	67;4;4;4;4;1	00;4;4;4;1	00;1	00;1	00;1;19;4	00;0;0;1;0;0;1;0;0;0;0;1;1;1	47
1;.;1;2;2;2;2;2;2;2;2;4;2;3;16	67;50	00;25	00;25	00;4;3;4;2;2	00;3;3;4;0	00;0	00;1	00;2;22;1	00;1;1;0;0;0;1;0;0;0;0;0;0;0	53
1;.;3;4;4;2;3;3;2;2;1;1;3;3;66	67;33	33;41	67;16	67;3;2;2;3;2	00;4;4;2;1	00;1	00;0	00;2;54;5	00;1;1;0;0;0;1;0;0;0;0;0;0;0	77
1;.;2;3;2;4;4;4;4;4;4;4;4;4;33	33;75	00;75	00;75	00;3;2;3;4;1	00;2;2;4;0	00;0	00;1	00;1;70;3	00;0;1;0;1;0;1;0;0;0;0;0;0;0	33
1;.;2;2;2;5;4;5;5;5;5;5;4;5;25	00;91	67;91	67;100	00;4;3;5;4;1	00;3;3;3;0	00;0	00;0	00;2;21;1	00;1;1;0;1;1;0;0;1;0;0;0;0;0	92
1;.;1;3;2;4;4;4;2;2;4;2;4;3;25	00;50	00;75	00;41	67;2;2;3;2;2	00;6;6;4;0	00;0	00;1	00;1;63;2	00;1;0;1;1;0;1;0;1;0;0;0;0;0	38
1;.;4;4;4;4;4;4;4;2;2;4;4;4;75	00;75	00;75	00;41	67;1;3;3;5;0	00;2;2;5;0	00;0	00;1	00;1;31;4	00;0;0;0;0;1;0;0;0;0;0;0;0;1	47
1;.;3;4;4;4;4;4;3;3;2;2;3;2;66	67;33	33;75	00;41	67;4;2;2;1;4	00;3;5;2;0	00;1	00;0	00;2;20;1	00;0;0;1;1;0;1;0;0;1;1;0;0;1	74
1;.;1;2;2;5;5;5;4;4;4;2;4;5;16	67;66	67;100	00;75	00;4;4;4;3;1	00;2;2;3;0	00;0	00;0	00;1;19;5	00;0;0;0;1;1;0;0;1;0;0;1;0;0	75
4;2;2;3;3;3;2;3;3;3;3;2;4;2;41	67;41	67;41	67;50	00;4;4;3;3;1	00;3;3;2;0	00;0	00;0	00;1;32;4	00;0;0;0;0;0;0;0;0;0;0;0;0;0	79
1;.;1;1;1;5;5;5;5;5;5;5;5;5;0	00;100	00;100	00;100	00;1;5;5;5;0	00;3;3;2;0	00;0	00;0	00;1;38;5	00;1;1;0;1;0;0;0;0;0;0;1;0;0	86
1;.;1;1;1;4;5;5;3;3;5;3;1;3;0	00;33	33;91	67;66	67;4;1;1;1;4	00;6;6;6;0	00;0	00;0	00;2;59;5	00;0;0;1;1;0;0;0;0;0;1;1;0;0	45
1;.;4;3;3;4;3;3;1;1;1;1;1;1;58	33;0	00;58	33;0	00;1;5;4;5;0	00;2;2;2;0	00;0	00;0	00;1;57;4	00;0;0;0;0;1;0;0;0;0;0;0;0;1	18
1;.;5;5;5;5;5;5;5;5;5;5;5;5;100	00;100	00;100	00;100	00;6;6;6;6;0	00;6;6;6;0	00;0	00;0	00;1;30;5	00;0;0;1;0;0;0;0;0;0;0;0;0;0	80
1;.;2;3;3;4;3;3;3;2;2;3;4;4;41	67;66	67;58	33;33	33;5;2;2;2;4	00;3;4;3;0	00;1	00;0	00;2;29;3	00;1;1;0;1;1;0;1;0;0;0;0;0;0	96
1;.;3;3;3;3;3;3;3;3;3;3;3;3;50	00;50	00;50	00;50	00;5;4;3;2;2	00;2;5;2;0	00;1	00;0	00;1;41;3	00;0;0;0;0;0;0;0;0;0;0;0;0;5	2
1;.;4;3;3;5;4;4;1;2;3;2;2;3;58	33;33	33;83	33;25	00;4;2;2;3;3	00;3;3;3;0	00;0	00;0	00;2;34;3	00;0;0;1;0;0;1;0;0;0;1;0;0;1	86
1;.;3;3;3;4;4;4;3;3;2;3;4;4;50	00;66	67;75	00;41	67;4;2;4;4;2	00;6;6;5;0	00;0	00;1	00;2;57;1	00;1;0;0;0;0;1;0;0;1;0;1;0;0	41
1;.;5;5;5;2;3;3;1;1;1;1;1;1;100	00;0	00;41	67;0	00;4;1;1;2;4	00;5;2;3;1	00;0	00;0	00;2;45;2	00;1;1;0;1;1;0;0;0;1;0;0;0;1	82
1;.;1;1;1;4;4;4;3;3;3;5;3;4;0	00;75	00;75	00;50	00;1;5;4;5;0	00;3;2;5;0	00;0	00;1	00;1;64;3	00;1;1;0;0;0;1;0;0;1;1;0;0;0	35
1;.;1;2;2;4;4;5;4;2;4;3;3;4;16	67;58	33;83	33;58	33;2;3;3;4;0	00;2;2;4;0	00;0	00;1	00;1;59;4	00;0;0;0;1;0;0;1;1;1;0;1;0;0	38
1;.;2;2;2;4;4;4;4;3;3;3;4;4;25	00;66	67;75	00;58	33;1;3;3;4;0	00;3;3;4;0	00;0	00;1	00;2;72;3	00;1;1;0;1;1;0;0;0;1;0;0;0;0	39
1;.;3;3;2;3;3;2;2;1;1;1;2;3;41	67;25	00;41	67;8	33;4;1;3;1;3	00;3;3;4;0	00;0	00;1	00;2;71;1	00;1;1;1;1;0;0;0;0;0;1;0;0;0	39
1;.;2;3;3;4;4;4;3;3;3;3;4;4;41	67;66	67;75	00;50	00;4;2;2;4;3	00;4;4;4;1	00;1	00;1	00;1;65;5	00;0;0;1;0;0;0;1;0;1;1;1;0;0	95
1;.;3;4;3;2;2;3;3;3;3;1;2;2;58	33;16	67;33	33;50	00;5;1;1;3;3	00;4;4;3;1	00;1	00;0	00;1;35;5	00;0;0;0;1;0;0;1;1;0;0;0;0;1	57
1;.;1;1;1;5;5;5;1;1;1;3;4;3;0	00;58	33;100	00;0	00;3;5;3;5;0	00;6;3;6;0	00;0	00;0	00;2;40;3	00;1;1;0;0;1;1;0;0;1;0;0;0;0	60
1;.;1;3;3;4;5;5;2;1;1;3;4;3;33	33;58	33;91	67;8	33;3;1;3;5;1	00;2;2;4;0	00;0	00;1	00;2;40;5	00;1;1;0;1;0;0;0;0;1;1;0;0;1	71
1;.;1;2;2;4;4;4;1;3;3;4;4;3;16	67;66	67;75	00;33	33;5;2;2;3;3	00;4;4;3;1	00;1	00;0	00;2;25;5	00;0;0;0;0;0;0;1;1;0;0;1;0;0	55
1;.;1;1;1;5;5;5;2;1;1;3;1;3;0	00;33	33;100	00;8	33;4;2;1;1;4	00;2;3;5;0	00;0	00;1	00;2;57;3	00;0;0;0;0;0;1;0;0;0;1;1;0;0	45
1;.;4;4;4;2;2;3;3;3;3;2;4;3;75	00;50	00;33	33;50	00;1;3;2;4;1	00;6;6;5;0	00;0	00;1	00;2;26;2	00;1;1;0;0;1;0;0;0;0;0;0;0;0	92
1;.;1;2;1;4;4;4;4;2;2;4;4;4;8	33;75	00;75	00;41	67;1;3;2;4;1	00;3;3;5;0	00;0	00;1	00;2;21;5	00;0;0;0;0;1;1;0;0;0;0;0;0;0	91
1;.;3;3;3;4;4;4;3;2;2;4;4;4;50	00;75	00;75	00;33	33;6;3;3;6;0	00;6;6;6;0	00;0	00;0	00;1;58;5	00;0;0;0;1;1;0;0;0;0;0;0;0;0	62
1;.;3;4;3;4;4;4;3;2;2;2;2;2;58	33;25	00;75	00;33	33;5;2;2;4;3	00;4;5;2;1	00;1	00;0	00;2;66;1	00;0;0;0;1;0;0;0;0;1;0;1;1;0	40
1;.;2;3;4;4;2;4;1;1;1;1;1;1;50	00;0	00;58	33;0	00;4;1;2;4;3	00;3;3;4;0	00;0	00;1	00;2;33;4	00;1;0;0;0;0;0;1;1;1;0;1;0;0	52
1;.;4;3;3;4;4;4;2;2;2;2;3;3;58	33;41	67;75	00;25	00;3;3;3;3;0	00;1;1;5;0	00;0	00;1	00;2;23;1	00;0;0;0;0;0;1;0;0;0;0;0;0;0	52
1;.;3;3;2;4;4;4;3;3;2;3;2;4;41	67;50	00;75	00;41	67;3;1;1;1;3	00;3;3;4;0	00;0	00;1	00;1;74;3	00;0;0;1;1;0;0;0;0;1;0;1;0;1	3
1;.;2;2;2;3;4;4;2;2;2;2;3;3;25	00;41	67;66	67;25	00;4;3;2;4;2	00;3;3;3;0	00;0	00;0	00;1;62;3	00;0;0;1;0;0;1;1;0;0;1;1;0;1	14
1;.;3;5;4;3;3;4;1;1;1;1;2;3;75	00;25	00;58	33;0	00;4;1;1;3;3	00;3;3;3;0	00;0	00;0	00;2;66;1	00;0;0;1;0;0;1;0;1;0;1;0;0;1	14
1;.;3;4;4;3;4;4;1;1;1;3;2;3;66	67;41	67;66	67;0	00;1;1;2;1;3	00;3;4;4;0	00;1	00;1	00;2;63;1	00;0;0;1;0;0;0;0;0;0;1;1;0;1	39
1;.;1;1;1;4;5;5;3;3;4;2;4;3;0	00;50	00;91	67;58	33;4;2;2;3;3	00;4;4;4;1	00;1	00;1	00;1;59;4	00;1;1;1;1;0;0;0;0;1;0;0;0;0	64
1;.;1;1;1;5;4;4;4;4;4;3;4;3;0	00;58	33;83	33;75	00;2;3;3;4;0	00;6;4;4;0	00;1	00;1	00;1;38;4	00;1;1;0;1;0;0;0;0;0;0;0;0;0	78
1;.;1;1;1;4;4;4;3;2;2;4;5;4;0	00;83	33;75	00;33	33;1;3;2;3;1	00;3;3;3;0	00;0	00;0	00;2;56;4	00;1;0;0;0;0;1;0;0;0;0;0;0;0	45
1;.;2;2;2;5;5;5;4;5;5;2;4;2;25	00;41	67;100	00;91	67;1;3;2;4;1	00;3;2;5;0	00;0	00;1	00;1;40;1	00;0;1;1;0;1;0;0;0;1;0;1;0;1	43
1;.;3;3;3;3;3;3;3;3;3;3;4;4;50	00;66	67;50	00;50	00;5;3;3;5;1	00;3;1;1;0	00;0	00;0	00;2;53;3	00;0;1;0;1;0;1;0;0;0;0;0;0;1	41
1;.;2;3;3;4;4;5;4;3;1;4;4;3;41	67;66	67;83	33;41	67;3;2;2;3;2	00;2;2;5;0	00;0	00;1	00;1;73;3	00;0;0;1;0;0;0;0;0;0;0;0;0;0	31
1;.;1;2;2;4;4;4;2;2;3;2;2;3;16	67;33	33;75	00;33	33;3;3;3;2;1	00;4;2;4;1	00;0	00;1	00;1;50;4	00;1;0;0;1;0;1;0;0;0;1;1;0;1	10
1;.;2;3;2;4;4;4;2;2;1;2;4;4;33	33;58	33;75	00;16	67;2;2;2;3;2	00;4;3;4;1	00;0	00;1	00;2;33;2	00;1;1;0;1;1;1;0;0;0;0;0;0;0	56
1;.;1;3;3;5;4;5;4;3;3;4;4;5;33	33;83	33;91	67;58	33;3;4;2;5;1	00;6;2;4;0	00;0	00;1	00;1;55;4	00;0;0;0;1;0;1;0;0;1;0;1;0;0	64
1;.;3;4;4;1;3;3;1;1;1;1;1;2;66	67;8	33;33	33;0	00;2;1;1;1;3	00;3;3;4;0	00;0	00;1	00;2;57;5	00;0;0;0;1;0;0;0;0;1;1;1;0;1	28
1;.;1;1;1;4;4;4;4;2;2;4;4;4;0	00;75	00;75	00;41	67;4;2;4;4;2	00;4;4;4;1	00;1	00;1	00;1;69;2	00;1;1;0;1;0;0;0;0;1;0;1;0;0	56
1;.;1;1;1;4;4;4;4;3;3;2;4;3;0	00;50	00;75	00;58	33;4;2;2;2;4	00;4;3;3;1	00;0	00;0	00;1;23;1	00;0;0;1;0;0;0;1;0;1;1;0;0;0	70
1;.;2;2;4;4;4;4;3;3;3;3;3;4;41	67;58	33;75	00;50	00;2;3;3;4;0	00;3;1;3;0	00;0	00;0	00;2;36;1	00;1;0;0;1;1;0;0;0;0;0;0;0;0	90
1;.;3;3;3;4;3;3;2;2;2;2;3;3;50	00;41	67;58	33;25	00;4;2;2;5;3	00;3;6;4;0	00;0	00;1	00;2;77;2	00;0;0;1;0;0;0;0;0;0;0;1;0;0	39
1;.;1;3;3;4;4;4;2;1;1;1;2;2;33	33;16	67;75	00;8	33;4;3;3;4;1	00;6;6;6;0	00;0	00;0	00;2;32;5	00;0;0;0;0;0;0;0;0;0;0;0;0;0	52
1;.;2;2;3;4;4;4;3;2;2;4;5;5;33	33;91	67;75	00;33	33;2;5;5;5;0	00;6;6;5;0	00;0	00;1	00;2;53;2	00;0;0;0;0;1;0;0;0;0;0;0;0;0	42
1;.;3;2;4;4;2;3;4;4;4;4;4;4;50	00;75	00;50	00;75	00;2;3;3;4;0	00;4;3;3;1	00;0	00;0	00;2;58;4	00;0;1;0;0;0;1;0;1;0;0;1;0;1	28
1;.;2;3;1;4;4;4;3;3;3;1;3;3;25	00;33	33;75	00;50	00;4;2;4;3;2	00;4;4;3;1	00;1	00;0	00;1;80;2	00;0;0;1;1;0;1;0;0;0;0;0;0;0	57
1;.;1;2;1;5;5;4;4;3;2;2;4;3;8	33;50	00;91	67;50	00;2;3;3;3;0	00;2;2;5;0	00;0	00;1	00;1;58;4	00;1;1;0;0;1;1;0;0;1;0;0;0;0	38
1;.;1;2;2;4;4;4;3;1;2;3;5;5;16	67;83	33;75	00;25	00;2;3;2;3;1	00;2;1;4;0	00;0	00;1	00;1;62;3	00;0;1;0;1;0;0;0;0;1;1;0;0;0	38
1;.;4;4;4;2;5;4;2;2;2;1;1;1;75	00;0	00;66	67;25	00;5;1;1;1;4	00;4;2;4;1	00;0	00;1	00;2;24;5	00;0;0;1;1;0;1;0;0;0;1;0;0;0	55
1;.;3;3;3;4;4;4;2;2;2;3;4;4;50	00;66	67;75	00;25	00;4;2;3;3;2	00;2;2;3;0	00;0	00;0	00;2;68;1	00;0;1;1;1;0;0;0;0;0;1;0;1;1	25
1;.;2;3;3;3;3;4;3;2;2;3;2;3;41	67;41	67;58	33;33	33;4;3;3;3;1	00;3;2;4;0	00;0	00;1	00;2;57;5	00;0;0;1;0;0;1;0;0;1;1;0;0;0	42
1;.;3;3;3;4;4;4;2;2;2;3;3;3;50	00;50	00;75	00;25	00;3;3;3;3;0	00;1;1;5;0	00;0	00;1	00;2;75;1	00;1;1;0;0;0;0;0;0;0;0;0;0;0	40
1;.;3;3;3;3;3;3;3;3;3;3;3;3;50	00;50	00;50	00;50	00;3;3;3;3;0	00;3;3;3;0	00;0	00;0	00;1;21;4	00;0;0;1;0;0;0;1;1;1;0;0;0;0	76
1;.;1;3;2;4;4;4;2;2;2;2;2;3;25	00;33	33;75	00;25	00;4;3;3;2;2	00;4;2;4;1	00;0	00;1	00;2;43;3	00;1;0;0;0;0;0;0;0;0;0;0;0;0	59
1;.;2;2;2;4;4;4;2;3;2;1;2;2;25	00;16	67;75	00;33	33;3;4;4;4;0	00;3;2;3;0	00;0	00;0	00;2;32;3	00;1;0;0;0;0;1;0;0;0;0;0;0;0	93
1;.;5;4;3;3;3;4;2;2;2;2;3;3;75	00;41	67;58	33;25	00;5;2;2;2;4	00;3;3;3;0	00;0	00;0	00;2;68;2	00;1;0;1;1;0;0;0;0;0;0;0;0;0	40
1;.;1;1;1;3;3;2;3;2;1;2;4;4;0	00;58	33;41	67;25	00;4;1;1;4;3	00;3;3;3;0	00;0	00;0	00;1;57;4	00;0;1;1;0;0;1;0;0;0;0;0;0;1	18
1;.;1;2;2;4;4;4;3;2;2;3;4;3;16	67;58	33;75	00;33	33;4;3;3;2;2	00;4;2;3;1	00;0	00;0	00;1;68;4	00;0;0;0;1;0;1;0;0;1;0;0;1;0	52
1;.;1;2;2;3;4;4;4;4;4;2;4;3;16	67;50	00;66	67;75	00;3;2;4;5;1	00;6;6;4;0	00;0	00;1	00;1;30;3	00;0;0;0;0;1;0;0;0;0;0;0;0;0	76
1;.;2;2;2;5;5;5;3;3;2;3;2;5;25	00;58	33;100	00;41	67;4;3;4;6;1	00;6;6;4;0	00;0	00;1	00;2;36;3	00;0;0;1;1;0;1;0;0;1;1;0;0;0	61
1;.;4;4;4;4;4;4;5;4;4;5;4;4;75	00;83	33;75	00;83	33;4;5;5;5;1	00;2;2;3;0	00;0	00;0	00;1;39;4	00;0;0;0;1;1;0;0;0;0;0;0;0;1	57
1;.;3;2;3;4;4;4;4;4;4;3;1;1;41	67;16	67;75	00;75	00;2;3;4;4;0	00;6;6;4;0	00;0	00;1	00;1;34;2	00;1;0;0;1;0;0;0;0;0;0;0;0;1	55
1;.;3;3;3;4;4;5;3;2;2;2;3;3;50	00;41	67;83	33;33	33;3;3;2;3;1	00;6;6;6;0	00;0	00;0	00;2;25;3	00;1;1;0;1;0;0;0;0;0;1;0;0;1	74
1;.;3;4;4;3;3;3;3;1;1;1;2;1;66	67;8	33;50	00;16	67;5;1;1;2;4	00;3;4;3;0	00;1	00;0	00;2;51;4	00;1;0;0;1;0;0;0;0;0;0;0;0;0	45
1;.;4;3;4;3;2;3;2;2;2;2;2;3;66	67;33	33;41	67;25	00;3;2;3;3;1	00;2;1;2;0	00;0	00;0	00;2;75;5	00;0;0;1;0;0;1;0;0;1;1;1;0;0	64
1;.;2;3;3;4;4;4;3;4;3;3;4;4;41	67;66	67;75	00;58	33;4;4;3;3;1	00;3;3;3;0	00;0	00;0	00;1;54;4	00;0;0;1;1;1;0;0;0;0;0;0;0;1	17
1;.;1;3;3;4;4;4;3;3;3;3;4;4;33	33;66	67;75	00;50	00;2;3;4;3;0	00;6;6;5;0	00;0	00;1	00;1;73;2	00;1;1;0;1;0;0;0;0;1;1;0;0;1	3
1;.;4;5;5;2;5;2;1;1;1;1;2;2;91	67;16	67;50	00;0	00;3;1;1;4;2	00;2;2;3;0	00;0	00;0	00;2;62;1	00;1;0;0;0;1;0;0;0;1;0;0;0;1	28
1;.;3;3;3;4;3;4;3;2;3;2;3;3;50	00;41	67;66	67;41	67;4;6;3;3;1	00;2;3;3;0	00;0	00;0	00;2;41;4	00;1;1;0;0;0;0;0;0;0;0;0;0;0	55
1;.;3;3;4;4;3;4;4;2;3;3;3;3;58	33;50	00;66	67;50	00;3;3;4;4;0	00;4;4;3;1	00;1	00;0	00;1;53;4	00;0;1;1;1;0;0;0;0;1;0;0;0;1	14
1;.;3;3;2;3;4;4;3;4;4;3;4;4;41	67;66	67;66	67;66	67;3;1;3;4;1	00;3;3;5;0	00;0	00;1	00;2;24;1	00;1;1;1;0;0;0;0;0;0;0;0;0;0	84
1;.;2;2;2;4;4;4;1;1;1;1;1;1;25	00;0	00;75	00;0	00;5;2;2;1;4	00;4;4;4;1	00;1	00;1	00;1;24;2	00;0;0;0;1;0;0;1;0;1;0;0;0;0	47
1;.;1;2;2;4;4;4;3;3;3;3;4;4;16	67;66	67;75	00;50	00;2;3;3;3;0	00;6;6;3;0	00;0	00;0	00;1;64;1	00;1;1;0;1;1;0;0;0;0;0;0;0;0	35
1;.;3;4;4;4;4;5;4;3;3;3;3;4;66	67;58	33;83	33;58	33;4;5;4;5;1	00;1;2;3;0	00;0	00;0	00;1;29;3	00;0;0;0;0;1;0;0;0;0;0;0;0;0	43
1;.;1;1;2;5;5;5;3;4;4;4;4;4;8	33;75	00;100	00;66	67;4;4;3;3;1	00;5;4;4;1	00;1	00;1	00;2;24;1	00;1;0;0;0;1;0;0;1;1;1;0;0;0	57
1;.;5;5;4;3;2;2;2;1;1;1;2;2;91	67;16	67;33	33;8	33;4;1;1;2;4	00;6;3;3;0	00;0	00;0	00;1;65;3	00;0;0;1;0;1;0;0;0;0;0;0;0;0	31
1;.;3;3;3;3;5;3;1;1;1;1;2;1;50	00;8	33;66	67;0	00;5;1;2;1;4	00;3;5;1;0	00;1	00;0	00;2;52;2	00;0;0;0;1;0;0;1;0;1;0;0;0;0	41
1;.;3;4;3;3;3;3;3;3;3;2;2;3;58	33;33	33;50	00;50	00;5;2;2;1;4	00;6;6;6;0	00;0	00;0	00;2;19;1	00;0;0;0;0;0;0;0;0;0;0;0;0;5	67
1;.;2;2;2;4;4;4;3;2;2;2;4;4;25	00;58	33;75	00;33	33;4;3;2;5;2	00;3;2;5;0	00;0	00;1	00;2;62;2	00;0;1;1;0;0;0;0;0;0;0;1;0;0	45
1;.;1;2;2;4;4;4;3;3;3;3;2;3;16	67;41	67;75	00;50	00;4;2;3;3;2	00;2;5;2;0	00;1	00;0	00;2;31;2	00;0;0;1;0;0;0;0;0;1;0;0;0;0	89
1;.;1;1;1;4;4;4;3;5;3;2;3;3;0	00;41	67;75	00;66	67;2;2;2;3;2	00;2;2;3;0	00;0	00;0	00;2;24;1	00;1;0;0;0;1;0;0;0;0;0;0;0;0	52
1;.;1;1;1;5;5;5;3;3;2;3;4;5;0	00;75	00;100	00;41	67;3;3;3;3;0	00;3;2;5;0	00;0	00;1	00;2;60;2	00;0;1;0;0;1;1;0;0;1;1;0;0;1	28
1;.;4;4;4;4;4;4;2;2;2;2;2;2;75	00;25	00;75	00;25	00;5;1;1;1;4	00;3;4;3;0	00;1	00;0	00;1;71;2	00;0;0;1;1;0;0;0;1;1;0;0;0;0	95
1;.;2;2;2;4;4;4;2;2;2;2;2;2;25	00;25	00;75	00;25	00;5;2;3;2;3	00;3;5;3;0	00;1	00;0	00;2;55;5	00;0;0;1;0;0;0;0;0;1;0;1;1;0	41
1;.;2;2;2;5;5;5;4;3;3;3;4;4;25	00;66	67;100	00;58	33;1;4;2;6;1	00;3;3;5;0	00;0	00;1	00;2;44;5	00;1;1;1;0;1;1;0;0;0;0;0;0;0	61
1;.;3;5;4;3;4;3;1;1;3;1;3;1;75	00;16	67;58	33;16	67;4;3;3;4;1	00;3;3;2;0	00;0	00;0	00;2;64;1	00;0;1;1;1;0;0;0;0;1;0;1;0;0	44
1;.;2;2;1;4;4;4;1;1;1;3;3;4;16	67;58	33;75	00;0	00;4;1;1;3;3	00;3;3;3;0	00;0	00;0	00;2;55;4	00;0;1;1;0;0;1;1;0;0;0;1;0;0	76
1;.;3;5;5;4;4;4;1;1;1;1;2;1;83	33;8	33;75	00;0	00;4;2;2;3;3	00;3;4;3;0	00;1	00;0	00;2;56;5	00;0;0;0;0;0;0;0;0;1;1;1;1;4	55
1;.;4;4;4;3;5;3;3;2;1;2;3;3;75	00;41	67;66	67;25	00;2;2;3;2;2	00;2;2;5;0	00;0	00;1	00;2;53;2	00;0;0;1;0;0;1;0;0;1;1;1;0;0	73
1;.;1;1;1;5;5;5;5;5;5;3;5;5;0	00;83	33;100	00;100	00;4;1;2;4;3	00;2;4;3;0	00;1	00;0	00;1;37;4	00;0;0;0;1;0;0;0;0;1;0;0;1;0	85
1;.;2;4;3;4;4;4;4;3;3;2;4;4;50	00;58	33;75	00;58	33;4;2;3;3;2	00;2;2;4;0	00;0	00;1	00;1;50;4	00;0;0;1;0;0;1;0;0;0;0;0;0;1	14
1;.;3;3;3;4;3;4;2;3;3;1;1;3;50	00;16	67;66	67;41	67;5;2;2;1;4	00;3;3;3;0	00;0	00;0	00;2;34;1	00;0;0;0;1;0;1;0;0;0;1;0;0;1	75
1;.;3;3;3;4;4;3;1;1;3;1;3;1;50	00;16	67;66	67;16	67;4;3;3;4;1	00;3;3;5;0	00;0	00;1	00;2;55;3	00;0;1;0;0;0;1;0;0;1;1;0;0;0	67
1;.;1;3;3;5;4;4;1;2;1;1;3;2;33	33;25	00;83	33;8	33;5;1;2;4;3	00;4;4;2;1	00;1	00;0	00;2;34;4	00;0;0;1;0;0;1;0;0;1;0;0;0;0	95
1;.;3;4;4;3;4;4;2;3;3;2;2;3;66	67;33	33;66	67;41	67;3;3;2;2;2	00;3;3;4;0	00;0	00;1	00;2;84;1	00;0;0;1;0;1;1;0;0;1;0;0;0;3	98
1;.;2;2;2;4;4;4;3;2;2;1;4;2;25	00;33	33;75	00;33	33;3;2;2;1;3	00;1;2;5;0	00;0	00;1	00;1;74;2	00;0;0;1;1;0;1;0;0;1;0;1;0;0	50
1;.;2;3;1;5;5;5;1;1;1;1;1;2;25	00;8	33;100	00;0	00;4;3;3;3;1	00;2;3;3;0	00;0	00;0	00;1;37;3	00;1;0;1;0;0;0;0;0;0;0;1;0;1	52
1;.;2;3;3;3;3;3;3;3;3;3;3;3;41	67;50	00;50	00;50	00;6;6;6;4;0	00;6;6;6;0	00;0	00;0	00;1;53;1	00;1;1;1;1;0;0;0;0;0;0;0;0;1	10
1;.;1;1;1;5;5;5;4;2;2;1;2;2;0	00;16	67;100	00;41	67;5;1;1;1;4	00;3;3;3;0	00;0	00;0	00;1;82;3	00;0;1;0;1;0;0;0;0;1;0;0;0;0	57
1;.;2;3;2;4;4;4;4;4;4;3;5;4;33	33;75	00;75	00;75	00;3;3;4;5;0	00;2;2;3;0	00;0	00;0	00;2;40;4	00;0;0;1;1;0;1;0;0;1;0;1;0;0	59
1;.;2;3;3;3;4;4;3;2;3;3;3;2;41	67;41	67;66	67;41	67;4;2;2;3;3	00;3;3;3;0	00;0	00;0	00;1;56;4	00;0;0;1;0;0;0;0;1;1;1;0;0;0	38
1;.;1;1;1;4;4;4;2;3;3;3;4;4;0	00;66	67;75	00;41	67;3;5;4;4;0	00;4;3;2;1	00;0	00;0	00;2;34;2	00;0;1;0;0;0;1;0;0;0;0;0;0;0	61
1;.;2;2;2;3;2;4;1;1;1;1;1;1;25	00;0	00;50	00;0	00;2;1;1;2;3	00;1;5;2;0	00;1	00;0	00;1;29;5	00;0;0;1;0;0;0;0;0;1;0;0;1;0	80
1;.;1;1;1;5;5;5;5;5;5;5;5;5;0	00;100	00;100	00;100	00;1;5;5;2;1	00;2;2;4;0	00;0	00;1	00;1;22;2	00;0;0;0;0;0;0;0;0;0;0;0;0;0	76
1;.;3;3;3;2;5;4;2;1;1;2;2;3;50	00;33	33;66	67;8	33;4;2;2;1;4	00;4;3;3;1	00;0	00;0	00;2;25;1	00;0;1;0;0;0;1;0;0;0;1;1;0;0	84
1;.;1;1;1;5;5;5;4;4;3;3;5;5;0	00;83	33;100	00;66	67;1;4;5;4;0	00;2;2;5;0	00;0	00;1	00;1;37;5	00;1;1;1;1;0;0;0;0;0;0;0;0;0	78
1;.;3;2;2;4;5;4;1;1;2;1;2;2;33	33;16	67;83	33;8	33;3;2;1;5;2	00;6;6;3;0	00;0	00;0	00;2;34;2	00;1;0;0;0;1;1;0;0;0;0;0;0;0	55
1;.;3;3;3;2;2;4;2;2;2;2;2;3;50	00;33	33;41	67;25	00;5;2;3;1;3	00;4;3;4;1	00;0	00;1	00;2;28;2	00;0;0;1;0;1;0;0;0;0;0;0;0;1	76
1;.;3;3;3;3;3;3;3;3;3;3;3;3;50	00;50	00;50	00;50	00;6;6;6;6;0	00;6;6;6;0	00;0	00;0	00;1;25;1	00;1;1;1;1;0;0;0;0;0;0;0;0;0	47
1;.;1;1;1;4;4;4;4;4;2;1;4;3;0	00;41	67;75	00;58	33;4;1;3;1;3	00;4;4;3;1	00;1	00;0	00;2;64;4	00;0;0;1;1;0;1;0;0;1;0;1;0;0	76
1;.;2;1;2;4;4;2;3;4;4;3;4;3;16	67;58	33;58	33;66	67;2;3;3;3;0	00;4;3;3;1	00;0	00;0	00;1;54;4	00;1;0;0;0;0;1;0;0;1;0;1;0;0	64
1;.;1;1;1;5;5;5;5;5;5;5;5;5;0	00;100	00;100	00;100	00;1;5;5;5;0	00;2;1;5;0	00;0	00;1	00;1;77;4	00;0;1;1;1;1;0;0;0;1;0;0;0;1	1
1;.;4;5;5;2;3;3;1;1;1;1;2;2;91	67;16	67;41	67;0	00;4;1;1;2;4	00;6;6;6;0	00;0	00;0	00;2;43;3	00;0;0;0;0;0;1;1;1;1;0;0;0;0	56
1;.;4;3;3;4;3;3;3;3;3;3;3;3;58	33;50	00;58	33;50	00;3;4;3;4;0	00;1;1;5;0	00;0	00;1	00;1;25;2	00;0;0;0;1;1;0;0;0;0;0;0;0;0	43
1;.;2;2;2;5;4;5;4;3;4;4;4;4;25	00;75	00;91	67;66	67;2;3;5;5;0	00;4;6;4;1	00;0	00;1	00;1;24;1	00;0;1;0;1;0;0;0;0;1;0;0;0;0	77
1;.;3;3;3;5;5;5;4;4;4;3;3;5;50	00;66	67;100	00;75	00;4;3;4;4;1	00;3;5;2;0	00;1	00;0	00;2;58;5	00;0;0;1;1;0;0;1;0;0;0;1;0;0	45
1;.;1;2;2;5;5;5;4;3;4;4;4;5;16	67;83	33;100	00;66	67;1;4;4;5;0	00;4;1;5;1	00;0	00;1	00;1;67;1	00;1;0;1;0;1;0;0;0;1;1;0;0;0	95
1;.;1;1;1;3;4;5;1;2;1;3;2;3;0	00;41	67;75	00;8	33;4;1;2;3;3	00;6;6;2;0	00;0	00;0	00;1;27;5	00;0;0;0;0;0;0;0;0;0;0;1;0;0	47
1;.;2;3;3;4;5;4;4;4;3;4;4;3;41	67;66	67;83	33;66	67;2;4;4;4;0	00;3;3;4;0	00;0	00;1	00;1;29;3	00;1;1;0;1;1;0;0;0;0;0;0;0;0	80
1;.;1;1;1;5;5;4;4;4;4;4;4;4;0	00;75	00;91	67;75	00;2;5;5;4;0	00;3;2;5;0	00;0	00;1	00;1;41;3	00;0;1;0;1;1;0;0;0;1;0;0;0;0	46
1;.;1;1;1;5;5;5;2;2;2;3;5;5;0	00;83	33;100	00;25	00;2;5;2;5;1	00;2;2;5;0	00;0	00;1	00;2;39;4	00;1;0;0;0;0;0;0;0;0;0;0;0;0	56
1;.;4;5;4;2;3;3;1;1;1;1;1;1;83	33;0	00;41	67;0	00;5;1;1;1;4	00;3;3;3;0	00;0	00;0	00;2;42;1	00;0;0;1;1;0;0;0;0;0;1;1;0;0	96
1;.;2;3;2;4;4;4;2;2;2;2;4;4;33	33;58	33;75	00;25	00;5;2;2;1;4	00;3;5;2;0	00;1	00;0	00;2;68;2	00;0;1;1;0;0;0;0;0;0;0;1;0;0	40
1;.;2;3;3;4;4;4;2;2;2;2;3;3;41	67;41	67;75	00;25	00;5;2;2;2;4	00;3;3;2;0	00;0	00;0	00;1;73;1	00;0;0;0;1;0;0;0;0;0;0;0;0;0	33
1;.;1;1;1;5;5;5;5;5;5;5;5;5;0	00;100	00;100	00;100	00;4;3;4;1;2	00;6;3;4;0	00;0	00;1	00;1;65;2	00;1;1;1;1;0;1;0;0;0;0;0;0;1	3
1;.;1;2;1;5;5;5;4;4;4;5;5;5;8	33;100	00;100	00;75	00;3;3;5;5;0	00;1;1;5;0	00;0	00;1	00;1;26;1	00;1;0;1;0;0;0;0;1;1;0;1;0;0	43
1;.;3;3;2;4;4;4;2;2;2;2;2;3;41	67;33	33;75	00;25	00;2;2;2;4;2	00;3;2;4;0	00;0	00;1	00;1;67;1	00;1;0;0;1;1;0;0;0;0;0;0;0;0	33
1;.;2;3;3;5;5;5;2;2;1;3;4;4;41	67;66	67;100	00;16	67;4;2;3;3;2	00;4;3;1;1	00;0	00;0	00;2;25;3	00;0;0;0;0;0;0;0;0;0;0;1;0;0	52
1;.;1;3;1;5;5;5;3;1;1;1;1;1;16	67;0	00;100	00;16	67;4;3;3;3;1	00;3;3;4;0	00;0	00;1	00;1;59;3	00;0;0;0;0;0;0;0;0;1;0;0;0;1	18
1;.;4;3;3;4;4;4;3;1;2;3;3;3;58	33;50	00;75	00;25	00;3;3;3;2;1	00;3;3;2;0	00;0	00;0	00;2;55;2	00;0;0;0;0;0;0;0;0;0;0;0;0;0	44
1;.;1;4;1;5;3;5;2;1;1;1;1;2;25	00;8	33;83	33;8	33;2;1;3;2;2	00;2;2;5;0	00;0	00;1	00;2;50;2	00;1;1;0;1;1;0;0;0;1;0;0;0;0	45
1;.;3;4;4;5;4;2;3;3;3;4;4;4;66	67;75	00;66	67;50	00;2;2;2;2;3	00;3;3;3;0	00;0	00;0	00;2;23;1	00;1;0;0;1;1;0;0;0;0;0;0;0;0	92
1;.;3;4;4;2;3;3;2;3;3;2;4;5;66	67;66	67;41	67;41	67;5;2;3;2;3	00;3;3;4;0	00;0	00;1	00;1;42;2	00;0;0;1;0;0;0;0;0;1;1;0;1;0	47
1;.;1;2;1;5;5;4;4;4;3;3;5;4;8	33;75	00;91	67;66	67;2;4;3;4;0	00;6;6;5;0	00;0	00;1	00;1;76;1	00;1;0;1;0;1;1;0;0;1;0;0;0;0	95
1;.;3;2;2;5;5;5;5;5;5;5;5;5;33	33;100	00;100	00;100	00;5;1;4;1;3	00;4;4;3;1	00;1	00;0	00;2;44;1	00;1;0;0;0;0;1;0;0;1;1;0;0;1	82
1;.;1;3;3;5;4;5;3;3;1;3;3;3;33	33;50	00;91	67;33	33;5;1;3;1;3	00;6;6;6;0	00;0	00;0	00;1;44;3	00;0;0;1;0;0;0;1;1;0;1;0;0;4	62
1;.;3;3;4;4;4;3;3;2;1;2;2;3;58	33;33	33;66	67;25	00;3;2;3;4;1	00;3;3;4;0	00;0	00;1	00;2;40;2	00;1;1;0;0;0;0;0;0;0;0;0;0;0	59
1;.;3;4;4;4;5;5;2;1;1;2;2;3;66	67;33	33;91	67;8	33;4;3;3;2;2	00;3;3;3;0	00;0	00;0	00;2;40;2	00;1;1;1;0;0;0;0;0;0;1;1;0;0	59
1;.;3;5;4;4;4;4;4;3;3;3;4;3;75	00;58	33;75	00;58	33;3;3;1;6;1	00;6;6;6;0	00;0	00;0	00;2;35;4	00;0;0;0;0;0;1;0;0;0;0;0;0;0	61
1;.;1;2;1;3;5;4;1;1;1;1;4;4;8	33;50	00;75	00;0	00;4;2;2;5;3	00;3;6;3;0	00;0	00;0	00;2;52;3	00;0;0;0;1;0;0;0;0;1;0;1;1;1	41
1;.;3;5;3;2;2;2;2;1;2;1;1;2;66	67;8	33;25	00;16	67;3;2;2;3;2	00;2;1;2;0	00;0	00;0	00;1;72;1	00;1;0;0;0;1;1;0;0;1;0;0;0;1	5
1;.;3;3;3;4;3;3;3;3;3;3;3;3;50	00;50	00;58	33;50	00;1;3;3;5;0	00;2;2;5;0	00;0	00;1	00;1;24;4	00;1;0;0;1;0;1;0;0;1;0;0;0;1	45
1;.;1;1;1;4;5;4;4;5;4;3;3;2;0	00;41	67;83	33;83	33;1;3;3;5;0	00;6;6;4;0	00;0	00;1	00;1;40;2	00;0;1;0;1;0;0;0;0;1;0;1;0;1	43
1;.;1;1;1;5;5;4;3;2;2;3;2;2;0	00;33	33;91	67;33	33;3;2;2;2;3	00;3;3;4;0	00;0	00;1	00;1;52;4	00;0;0;1;1;1;1;0;0;0;0;1;0;1	18
1;.;1;1;3;4;4;4;3;3;3;3;3;3;16	67;50	00;75	00;50	00;5;4;3;3;1	00;4;4;2;1	00;1	00;0	00;1;69;1	00;0;1;1;0;0;1;0;0;0;0;0;0;0	95
1;.;2;2;2;4;3;4;4;4;3;3;4;3;25	00;58	33;66	67;66	67;4;2;3;2;3	00;3;3;3;0	00;0	00;0	00;1;45;4	00;0;0;1;0;0;1;0;0;1;0;0;1;0	50
1;.;1;3;2;4;4;4;1;1;1;1;2;2;25	00;16	67;75	00;0	00;5;1;1;1;4	00;5;4;2;1	00;1	00;0	00;1;74;3	00;0;0;1;0;0;0;0;0;0;0;0;0;0	34
1;.;3;2;2;4;5;4;2;1;2;3;2;2;33	33;33	33;83	33;16	67;4;1;1;2;4	00;3;3;3;0	00;0	00;0	00;2;44;4	00;1;0;1;0;0;0;0;0;0;1;1;0;0	56
1;.;1;1;1;5;5;5;4;4;4;3;4;5;0	00;75	00;100	00;75	00;2;2;4;2;2	00;6;4;4;0	00;1	00;1	00;1;83;2	00;0;0;1;0;0;1;1;1;0;0;0;1;0	34
1;.;1;3;4;4;4;4;5;5;4;4;4;4;41	67;75	00;75	00;91	67;3;4;4;2;1	00;4;3;3;1	00;0	00;0	00;1;29;4	00;0;1;0;0;0;0;1;1;0;0;1;0;0	80
1;.;3;3;3;3;5;4;1;4;2;4;3;3;50	00;58	33;75	00;33	33;3;2;2;6;2	00;4;3;4;1	00;0	00;1	00;2;52;1	00;0;1;1;0;1;0;0;0;0;0;1;0;0	45
1;.;1;2;1;1;4;4;3;1;1;3;3;4;8	33;58	33;50	00;16	67;5;2;3;4;2	00;2;5;2;0	00;1	00;0	00;1;49;2	00;0;0;0;0;0;0;1;0;1;0;0;1;0	46
1;.;1;2;2;5;5;5;5;4;4;1;1;1;16	67;0	00;100	00;83	33;5;1;2;1;4	00;4;4;4;1	00;1	00;1	00;1;29;3	00;1;0;0;1;1;0;0;0;1;0;0;0;0	47
1;.;4;4;3;2;2;3;1;1;1;1;1;1;66	67;0	00;33	33;0	00;4;1;1;2;4	00;3;3;4;0	00;0	00;1	00;2;68;1	00;1;0;0;1;1;0;0;0;1;1;0;0;0	39
1;.;2;2;3;3;4;4;1;1;1;3;2;3;33	33;41	67;66	67;0	00;4;2;2;2;4	00;3;3;2;0	00;0	00;0	00;2;31;1	00;0;0;1;0;0;1;0;0;0;0;0;0;0	92
1;.;1;1;1;5;5;5;2;3;2;3;3;3;0	00;50	00;100	00;33	33;3;2;3;4;1	00;2;3;1;0	00;0	00;0	00;1;33;4	00;0;0;0;0;0;0;1;1;0;0;1;0;0	80
1;.;1;1;1;5;5;5;4;5;4;3;3;4;0	00;58	33;100	00;83	33;1;3;3;3;0	00;1;1;3;0	00;0	00;0	00;1;34;3	00;0;0;0;0;1;1;0;0;0;0;0;0;0	46
1;.;1;2;1;4;4;5;4;5;5;3;5;4;8	33;75	00;83	33;91	67;1;3;5;5;0	00;2;1;4;0	00;0	00;1	00;1;26;1	00;1;1;0;1;1;0;0;0;0;0;0;0;0	70
1;.;1;2;2;1;4;4;2;2;2;2;2;2;16	67;25	00;50	00;25	00;3;3;4;2;1	00;6;4;4;0	00;1	00;1	00;1;27;4	00;1;0;0;1;1;0;0;0;0;0;0;0;0	80
1;.;1;2;2;5;5;5;4;4;5;3;5;4;16	67;75	00;100	00;83	33;1;4;2;4;1	00;6;3;5;0	00;0	00;1	00;2;56;4	00;0;0;1;1;1;1;0;0;1;0;0;0;0	41
1;.;3;3;3;5;4;5;2;3;3;1;2;2;50	00;16	67;91	67;41	67;5;2;3;2;3	00;3;5;2;0	00;1	00;0	00;1;23;4	00;0;0;1;1;0;0;0;0;0;0;1;0;4	74
1;.;1;1;1;4;4;3;4;4;4;4;4;4;0	00;75	00;66	67;75	00;1;4;3;3;0	00;1;1;3;0	00;0	00;0	00;1;33;2	00;1;1;0;0;1;0;0;0;0;0;0;0;0	80
1;.;1;3;3;4;2;5;2;2;2;2;4;4;33	33;58	33;66	67;25	00;5;1;1;1;4	00;4;3;2;1	00;0	00;0	00;1;47;3	00;0;0;1;0;0;0;1;1;0;0;0;0;0	46
1;.;2;4;4;4;4;5;1;1;1;2;2;3;58	33;33	33;83	33;0	00;4;1;1;4;3	00;2;2;5;0	00;0	00;1	00;2;71;1	00;0;0;1;0;1;1;0;0;1;0;0;0;0	39
1;.;1;2;2;4;5;4;3;4;3;4;4;4;16	67;75	00;83	33;58	33;4;2;1;2;4	00;4;4;3;1	00;1	00;0	00;2;63;5	00;1;1;1;0;0;0;0;0;1;0;1;0;0	45
1;.;2;2;3;4;4;4;3;3;3;4;4;3;33	33;66	67;75	00;50	00;3;3;3;3;0	00;2;2;5;0	00;0	00;1	00;1;57;4	00;0;0;1;1;0;1;0;0;0;0;0;0;0	61
1;.;4;2;3;4;3;2;4;3;2;2;2;3;50	00;33	33;50	00;50	00;1;2;4;3;1	00;3;6;4;0	00;0	00;1	00;2;27;2	00;1;1;0;0;0;0;0;1;0;0;0;0;0	57
1;.;3;3;3;4;4;4;3;3;3;3;3;3;50	00;50	00;75	00;50	00;3;4;1;3;1	00;6;6;6;0	00;0	00;0	00;1;45;1	00;0;1;0;1;1;0;0;0;0;1;0;0;4	62
1;.;1;1;1;4;4;4;2;3;1;2;2;3;0	00;33	33;75	00;25	00;2;2;3;5;1	00;2;2;5;0	00;0	00;1	00;1;31;1	00;1;0;0;1;1;0;0;0;1;0;0;0;0	80
1;.;1;2;2;4;4;4;2;1;1;2;2;2;16	67;25	00;75	00;8	33;1;4;2;5;1	00;3;2;5;0	00;0	00;1	00;2;25;5	00;1;0;0;0;1;0;0;0;0;0;0;0;0	57
1;.;1;4;4;4;4;4;3;2;3;3;3;3;50	00;50	00;75	00;41	67;5;2;3;4;2	00;4;3;3;1	00;0	00;0	00;2;70;5	00;0;0;1;0;0;0;0;0;1;1;1;1;0	39
1;.;3;3;3;3;3;3;2;4;3;3;4;4;50	00;66	67;50	00;50	00;4;2;2;6;3	00;2;5;2;0	00;1	00;0	00;2;67;3	00;0;0;1;1;0;0;0;0;0;0;0;0;1	14
1;.;2;2;2;4;4;4;3;3;3;3;4;4;25	00;66	67;75	00;50	00;3;3;4;4;0	00;6;4;4;0	00;1	00;1	00;2;71;2	00;0;0;1;1;0;1;0;0;1;1;0;0;0	40
1;.;3;5;3;4;4;4;1;1;1;1;1;5;66	67;33	33;75	00;0	00;3;2;3;3;1	00;4;6;3;1	00;0	00;0	00;2;40;2	00;0;0;0;1;0;1;0;0;1;1;0;0;0	61
3;2;1;2;2;5;5;5;3;2;2;3;3;4;16	67;58	33;100	00;33	33;5;1;3;3;2	00;3;5;1;0	00;1	00;0	00;2;81;1	00;0;0;1;0;0;0;1;1;0;0;1;0;0	37
1;.;1;2;2;4;4;4;3;3;3;3;4;4;16	67;66	67;75	00;50	00;5;2;3;2;3	00;3;3;3;0	00;0	00;0	00;1;66;2	00;0;0;1;0;1;0;0;0;0;0;0;0;0	31
1;.;1;2;5;3;3;4;2;2;2;2;3;3;41	67;41	67;58	33;25	00;6;3;3;6;0	00;6;6;6;0	00;0	00;0	00;1;33;3	00;0;0;0;0;0;0;0;0;0;0;0;0;0	47
1;.;1;1;1;5;5;5;3;5;4;5;4;4;0	00;83	33;100	00;75	00;4;2;3;1;3	00;3;4;3;0	00;1	00;0	00;1;32;4	00;0;0;0;0;0;1;1;0;1;0;0;0;0	47
1;.;3;3;3;3;3;3;3;2;3;3;3;3;50	00;50	00;50	00;41	67;4;4;3;5;1	00;2;3;2;0	00;0	00;0	00;1;67;5	00;0;0;0;0;1;0;0;0;0;0;0;0;3	7
1;.;1;2;2;3;3;5;2;1;1;3;3;3;16	67;50	00;66	67;8	33;3;2;2;4;2	00;6;3;4;0	00;0	00;1	00;2;38;4	00;1;1;0;0;0;1;0;0;0;0;0;0;0	55
1;.;2;3;2;5;5;5;3;3;3;3;3;4;33	33;58	33;100	00;50	00;5;3;3;4;1	00;4;4;4;1	00;1	00;1	00;1;31;2	00;1;1;1;0;0;0;1;1;0;0;0;0;0	80
1;.;1;2;2;3;3;4;3;3;2;1;3;3;16	67;33	33;58	33;41	67;5;2;2;1;4	00;6;5;2;0	00;1	00;0	00;2;67;1	00;0;0;1;0;0;1;0;1;0;0;0;1;0	40
1;.;1;1;1;5;5;5;5;3;3;3;5;4;0	00;75	00;100	00;66	67;3;2;3;4;1	00;4;3;4;1	00;0	00;1	00;1;43;4	00;0;0;0;1;1;0;0;0;0;0;0;0;0	86
1;.;5;4;5;2;4;4;1;1;1;3;4;3;91	67;58	33;58	33;0	00;5;1;3;2;3	00;2;4;2;0	00;1	00;0	00;2;68;5	00;0;1;1;1;0;0;0;0;0;0;0;0;0	37
1;.;1;1;1;4;4;4;4;3;4;4;4;2;0	00;58	33;75	00;66	67;1;4;3;5;0	00;6;1;5;0	00;0	00;1	00;2;68;2	00;0;1;0;1;0;1;0;0;0;0;1;0;1	14
1;.;1;1;1;5;5;5;5;5;2;3;3;3;0	00;50	00;100	00;75	00;2;4;4;4;0	00;2;3;3;0	00;0	00;0	00;1;28;4	00;0;0;1;1;0;0;0;1;0;1;1;0;0	80
1;.;3;3;3;4;4;4;2;3;3;2;3;4;50	00;50	00;75	00;41	67;3;1;1;5;2	00;3;3;3;0	00;0	00;0	00;2;56;2	00;0;0;1;0;0;1;0;0;1;0;1;0;1	39
1;.;2;3;3;4;4;4;3;3;2;3;4;4;41	67;66	67;75	00;41	67;3;2;2;3;2	00;3;2;4;0	00;0	00;1	00;2;70;3	00;1;1;0;1;0;1;0;1;0;0;0;0;1	16
1;.;2;2;2;4;4;4;2;2;2;2;2;2;25	00;25	00;75	00;25	00;3;2;2;4;2	00;3;6;4;0	00;0	00;1	00;2;71;5	00;0;0;0;0;0;1;0;0;0;0;0;0;0	40
1;.;2;3;3;4;4;4;3;2;2;3;3;4;41	67;58	33;75	00;33	33;4;2;2;4;3	00;3;3;4;0	00;0	00;1	00;2;77;1	00;1;1;1;1;0;0;0;0;0;0;1;0;0	40
1;.;1;2;2;4;4;4;3;2;3;1;4;3;16	67;41	67;75	00;41	67;5;2;1;2;4	00;3;5;2;0	00;1	00;0	00;1;51;4	00;0;0;1;0;0;0;0;0;0;0;0;0;0	35
1;.;1;2;2;4;4;4;2;2;2;3;3;3;16	67;50	00;75	00;25	00;4;3;2;2;3	00;4;3;4;1	00;0	00;1	00;2;62;2	00;0;0;1;1;0;1;0;0;1;0;1;0;1	28
1;.;1;1;1;4;4;5;2;4;4;2;3;4;0	00;50	00;83	33;58	33;2;3;4;4;0	00;3;3;3;0	00;0	00;0	00;1;53;2	00;1;0;0;1;1;0;0;0;0;0;0;0;0	35
1;.;4;4;4;1;1;1;1;1;1;2;2;2;75	00;25	00;0	00;0	00;4;3;3;4;1	00;1;2;5;0	00;0	00;1	00;2;77;2	00;1;1;0;0;0;1;0;0;0;0;0;0;0	40
1;.;3;4;3;3;3;4;3;4;4;2;2;3;58	33;33	33;58	33;66	67;5;2;3;2;3	00;2;4;2;0	00;1	00;0	00;2;44;3	00;0;0;1;0;0;0;0;0;0;0;0;0;0	59
1;.;1;1;2;4;4;4;4;2;3;1;3;3;8	33;33	33;75	00;50	00;3;2;4;3;1	00;3;3;3;0	00;0	00;0	00;1;71;1	00;0;0;0;0;1;0;0;0;0;0;1;0;0	31
1;.;2;3;3;4;4;3;3;2;2;3;3;3;41	67;50	00;66	67;33	33;4;3;3;1;2	00;5;2;5;1	00;0	00;1	00;1;49;1	00;1;1;0;1;1;0;0;0;0;1;0;0;4	62
1;.;2;3;3;2;2;3;1;1;1;1;1;1;41	67;0	00;33	33;0	00;4;2;2;1;4	00;4;4;4;1	00;1	00;1	00;2;68;1	00;0;0;1;0;0;0;0;0;1;1;1;0;0	37
1;.;2;3;2;4;4;4;3;3;3;4;4;4;33	33;75	00;75	00;50	00;3;2;4;4;1	00;4;3;3;1	00;0	00;0	00;1;76;2	00;0;0;1;1;0;0;0;0;1;1;1;0;1	1
1;.;2;3;3;5;4;5;3;1;3;1;1;3;41	67;16	67;91	67;33	33;4;2;2;4;3	00;3;3;3;0	00;0	00;0	00;2;51;2	00;0;0;0;1;1;0;0;0;0;0;0;0;0	76
1;.;2;3;2;4;5;4;4;2;3;3;4;4;33	33;66	67;83	33;50	00;3;4;4;2;1	00;6;6;5;0	00;0	00;1	00;1;58;4	00;1;1;1;1;0;1;0;0;0;0;0;0;1	10
1;.;2;3;2;4;4;4;2;1;1;1;3;4;33	33;41	67;75	00;8	33;4;3;3;3;1	00;3;4;3;0	00;1	00;0	00;2;87;5	00;0;0;1;0;0;0;0;0;0;0;1;0;0	40
1;.;3;3;3;3;3;3;3;3;3;3;3;3;50	00;50	00;50	00;50	00;1;3;3;5;0	00;6;6;6;0	00;0	00;0	00;1;53;1	00;0;0;1;0;1;0;0;0;0;0;0;0;1	7
1;.;2;3;3;4;4;4;3;3;3;3;2;3;41	67;41	67;75	00;50	00;4;2;2;4;3	00;4;4;3;1	00;1	00;0	00;2;24;5	00;0;0;1;1;0;0;0;0;0;0;1;0;0	96
1;.;3;3;3;3;3;3;3;3;3;3;3;3;50	00;50	00;50	00;50	00;2;3;3;3;0	00;6;6;6;0	00;0	00;0	00;2;25;1	00;0;1;0;0;0;1;0;0;0;0;0;0;0	55
1;.;2;1;1;5;5;5;3;4;4;3;3;4;8	33;58	33;100	00;66	67;1;5;3;3;0	00;3;3;3;0	00;0	00;0	00;2;66;4	00;1;1;0;0;0;0;0;0;0;0;0;0;0	37
1;.;1;2;1;5;5;5;3;3;3;3;5;4;8	33;75	00;100	00;50	00;2;4;3;5;0	00;3;3;4;0	00;0	00;1	00;1;28;3	00;1;0;0;1;1;0;0;0;0;0;0;0;0	47
1;.;1;2;2;4;4;4;2;1;1;2;2;2;16	67;25	00;75	00;8	33;3;1;1;5;2	00;2;2;5;0	00;0	00;1	00;2;74;3	00;1;0;1;1;1;0;0;0;1;0;0;0;0	37
1;.;3;2;4;2;4;3;2;2;2;2;2;2;50	00;25	00;50	00;25	00;2;4;4;5;0	00;2;2;4;0	00;0	00;1	00;1;56;2	00;1;1;1;1;0;0;0;0;0;0;0;0;1	7
1;.;2;3;3;4;4;4;3;3;3;3;4;2;41	67;50	00;75	00;50	00;3;3;3;4;0	00;3;2;5;0	00;0	00;1	00;2;35;4	00;1;1;0;0;0;0;0;0;0;1;1;1;0	60
1;.;2;2;2;4;4;4;3;2;3;1;4;4;25	00;50	00;75	00;41	67;4;3;3;2;2	00;1;3;4;0	00;0	00;1	00;2;47;2	00;0;0;1;1;0;0;0;0;0;0;0;0;0	55
1;.;2;2;2;4;4;4;2;4;4;4;4;4;25	00;75	00;75	00;58	33;3;2;2;3;2	00;3;4;4;0	00;1	00;1	00;1;53;5	00;0;1;0;0;0;1;0;0;0;0;0;0;0	60
1;.;2;2;2;4;4;4;3;2;2;3;4;4;25	00;66	67;75	00;33	33;4;4;4;4;1	00;3;3;3;0	00;0	00;0	00;2;52;2	00;0;1;1;1;0;0;0;0;1;1;0;0;0	41
1;.;1;2;2;3;4;4;2;1;2;3;3;4;16	67;58	33;66	67;16	67;4;2;2;3;3	00;4;3;3;1	00;0	00;0	00;1;59;4	00;0;1;0;1;0;0;1;0;0;0;1;0;0	38
1;.;4;4;4;4;4;4;2;2;2;2;3;2;75	00;33	33;75	00;25	00;3;3;2;4;1	00;5;3;4;1	00;0	00;1	00;1;77;2	00;0;0;1;1;0;0;0;0;1;0;0;0;1	5
1;.;2;4;3;4;2;4;2;2;2;2;2;2;50	00;25	00;58	33;25	00;3;3;4;4;0	00;6;6;6;0	00;0	00;0	00;2;33;2	00;0;0;0;0;0;0;0;0;0;0;0;0;0	96
1;.;2;4;3;2;2;2;4;3;3;3;3;3;50	00;50	00;25	00;58	33;1;3;3;5;0	00;2;2;4;0	00;0	00;1	00;1;32;2	00;0;0;0;0;1;0;0;0;0;0;0;0;0	43
1;.;1;1;1;4;4;4;4;4;3;4;5;5;0	00;91	67;75	00;66	67;3;4;4;3;0	00;1;1;5;0	00;0	00;1	00;1;53;5	00;1;0;1;0;1;0;0;0;1;0;0;0;0	64
1;.;3;3;3;4;2;4;2;2;2;2;2;4;50	00;41	67;58	33;25	00;3;6;4;3;0	00;4;4;4;1	00;1	00;1	00;1;27;3	00;0;0;0;0;0;0;0;0;0;1;1;0;0	80
1;.;3;4;3;3;4;4;3;3;3;2;4;3;58	33;50	00;66	67;50	00;3;2;2;6;2	00;3;5;1;0	00;1	00;0	00;2;80;2	00;0;0;1;0;0;1;0;0;1;0;0;0;0	40
1;.;1;2;2;5;5;5;4;3;3;3;3;5;16	67;66	67;100	00;58	33;1;4;4;3;0	00;3;2;4;0	00;0	00;1	00;2;33;4	00;1;0;0;0;0;0;0;0;0;0;0;0;1	74
1;.;1;2;2;4;4;4;2;3;2;2;2;3;16	67;33	33;75	00;33	33;4;1;3;2;3	00;3;2;3;0	00;0	00;0	00;1;57;4	00;0;1;1;0;0;0;0;0;1;0;0;1;1	17
1;.;1;2;2;4;4;4;2;2;2;4;4;4;16	67;75	00;75	00;25	00;4;3;3;4;1	00;3;3;5;0	00;0	00;1	00;2;74;2	00;1;1;1;1;0;0;0;0;1;0;0;0;1	16
1;.;2;3;2;4;4;4;2;2;2;2;3;3;33	33;41	67;75	00;25	00;3;4;4;4;0	00;3;3;4;0	00;0	00;1	00;2;70;5	00;0;0;1;1;0;1;0;0;0;0;1;0;3	67
1;.;2;2;2;5;5;5;3;4;3;3;5;5;25	00;83	33;100	00;58	33;2;2;2;4;2	00;6;6;5;0	00;0	00;1	00;2;53;1	00;0;0;0;0;0;0;0;0;0;0;0;0;1	36
1;.;3;4;3;4;3;4;2;2;2;2;2;3;58	33;33	33;66	67;25	00;5;2;2;2;4	00;3;5;3;0	00;1	00;0	00;2;63;5	00;0;0;1;1;0;0;0;0;0;0;1;0;4	14
1;.;3;3;3;3;3;3;3;3;3;3;3;3;50	00;50	00;50	00;50	00;3;4;4;4;0	00;1;2;5;0	00;0	00;1	00;1;89;1	00;1;1;0;1;0;0;0;0;0;0;0;0;0	95
1;.;3;3;4;4;4;4;3;3;3;3;3;2;58	33;41	67;75	00;50	00;3;3;3;4;0	00;3;3;5;0	00;0	00;1	00;2;32;2	00;1;0;0;0;1;1;1;0;1;0;0;0;1	60
1;.;4;4;4;3;4;3;1;1;1;1;1;1;75	00;0	00;58	33;0	00;4;1;2;1;4	00;2;5;1;0	00;1	00;0	00;1;20;5	00;0;0;0;1;0;0;1;1;0;0;0;1;4	69
1;.;1;1;1;5;4;5;5;4;3;5;5;5;0	00;100	00;91	67;75	00;3;3;3;3;0	00;6;6;6;0	00;0	00;0	00;1;59;3	00;1;0;0;0;0;1;0;0;1;0;0;0;3	68
1;.;3;3;3;3;3;3;3;3;3;3;3;3;50	00;50	00;50	00;50	00;3;4;6;2;1	00;2;2;2;0	00;0	00;0	00;2;21;5	00;1;0;0;1;1;1;0;0;1;0;0;0;0	84
1;.;3;3;3;4;3;4;3;3;3;2;3;3;50	00;41	67;66	67;50	00;4;2;3;2;3	00;3;3;4;0	00;0	00;1	00;2;72;2	00;0;0;0;0;0;0;0;1;1;1;1;1;3	67
1;.;2;3;3;3;3;4;3;4;4;3;3;3;41	67;50	00;58	33;66	67;1;3;3;3;0	00;3;3;4;0	00;0	00;1	00;1;29;3	00;0;0;0;0;1;1;0;0;0;1;1;1;0	73
1;.;2;2;2;4;4;4;3;4;2;3;2;3;25	00;41	67;75	00;50	00;2;2;3;3;1	00;6;6;6;0	00;0	00;0	00;2;26;1	00;0;0;1;1;1;0;0;0;0;0;0;0;0	52
1;.;1;2;2;4;4;4;4;4;4;4;4;4;16	67;75	00;75	00;75	00;2;2;2;4;2	00;3;3;4;0	00;0	00;1	00;1;27;4	00;1;1;0;1;0;0;0;0;1;0;1;0;0	80
1;.;2;4;4;4;4;4;2;2;2;1;2;2;58	33;16	67;75	00;25	00;5;1;2;4;3	00;4;4;3;1	00;1	00;0	00;1;35;5	00;1;0;0;1;0;0;0;0;0;0;1;0;0	83
1;.;3;3;3;3;3;3;3;3;3;3;3;3;50	00;50	00;50	00;50	00;3;3;3;3;0	00;6;6;6;0	00;0	00;0	00;2;74;1	00;0;0;0;0;0;0;0;0;0;0;0;0;1	24
1;.;1;1;1;5;5;5;5;5;5;5;5;5;0	00;100	00;100	00;100	00;1;5;5;5;0	00;2;1;5;0	00;0	00;1	00;1;53;4	00;1;0;0;1;1;1;0;0;0;0;0;0;1	7
1;.;2;3;3;4;4;4;2;2;2;2;3;3;41	67;41	67;75	00;25	00;2;2;3;3;1	00;6;6;5;0	00;0	00;1	00;1;26;3	00;1;1;0;1;0;0;0;0;0;0;0;0;0	44
1;.;2;2;3;4;5;4;2;2;1;2;3;3;33	33;41	67;83	33;16	67;4;2;1;1;4	00;4;4;2;1	00;1	00;0	00;2;73;1	00;0;0;1;0;0;1;0;1;0;1;0;0;0	40
1;.;3;4;3;4;4;3;3;3;3;2;3;3;58	33;41	67;66	67;50	00;3;3;3;3;0	00;3;2;4;0	00;0	00;1	00;2;74;2	00;1;0;0;1;0;0;0;0;1;1;0;0;0	67
1;.;1;2;2;4;4;4;3;2;2;3;4;4;16	67;66	67;75	00;33	33;5;2;3;2;3	00;3;5;2;0	00;1	00;0	00;1;73;3	00;0;0;1;0;0;0;0;0;0;0;0;1;0	34
1;.;3;4;3;4;4;4;3;3;2;3;3;3;58	33;50	00;75	00;41	67;2;3;3;6;0	00;3;2;6;0	00;0	00;0	00;2;47;2	00;1;0;0;0;0;1;0;0;0;0;0;0;0	59
1;.;3;3;3;3;3;3;2;2;2;2;2;2;50	00;25	00;50	00;25	00;4;2;2;4;3	00;3;3;6;0	00;0	00;0	00;2;65;1	00;0;0;1;0;0;0;0;0;1;1;1;0;0	40
1;.;1;3;3;4;4;5;1;1;1;1;5;5;33	33;66	67;83	33;0	00;3;2;5;5;1	00;6;3;4;0	00;0	00;1	00;1;79;5	00;0;0;1;0;0;0;0;0;0;0;0;1;0	34
1;.;1;3;2;4;4;4;2;3;2;4;5;5;25	00;91	67;75	00;33	33;1;2;2;2;3	00;4;2;4;1	00;0	00;1	00;2;50;5	00;0;1;1;1;0;0;1;0;0;0;0;0;1	36
1;.;3;3;3;1;3;3;2;1;1;2;2;3;50	00;33	33;33	33;8	33;5;1;1;1;4	00;1;4;3;0	00;1	00;0	00;2;56;5	00;0;0;1;0;0;0;0;0;0;1;1;1;1	39
1;.;3;3;3;3;3;3;2;2;3;2;2;2;50	00;25	00;50	00;33	33;4;2;2;4;3	00;3;3;3;0	00;0	00;0	00;2;43;1	00;0;0;1;0;0;0;0;0;0;1;1;1;1	88
1;.;3;3;3;3;3;3;3;3;3;3;3;3;50	00;50	00;50	00;50	00;3;3;3;3;0	00;3;3;3;0	00;0	00;0	00;1;56;3	00;0;1;0;1;1;0;0;0;0;0;0;0;0	38
3;2;4;4;4;3;3;4;3;3;3;2;3;3;75	00;41	67;58	33;50	00;4;2;3;3;2	00;3;3;2;0	00;0	00;0	00;1;43;4	00;0;0;0;0;0;0;1;1;1;0;1;0;0	86
1;.;3;3;3;3;5;4;1;1;1;1;4;4;50	00;50	00;75	00;0	00;5;2;3;2;3	00;3;4;2;0	00;1	00;0	00;2;69;5	00;0;0;1;0;0;0;1;0;0;1;0;0;0	37
1;.;1;1;1;4;4;3;4;4;4;3;4;4;0	00;66	67;66	67;75	00;1;5;4;4;0	00;3;4;4;0	00;1	00;1	00;1;42;4	00;1;0;1;1;0;0;0;0;0;0;0;0;0	46
1;.;1;3;3;4;4;4;2;2;1;3;3;3;33	33;50	00;75	00;16	67;5;2;2;2;4	00;5;5;2;1	00;1	00;0	00;2;37;4	00;0;0;1;0;0;0;1;0;1;0;0;0;0	55
1;.;2;3;2;4;4;4;2;3;3;4;4;4;33	33;75	00;75	00;41	67;3;3;3;3;0	00;3;3;4;0	00;0	00;1	00;2;72;2	00;0;1;1;0;0;1;0;0;0;0;1;0;0	39
1;.;2;3;2;4;4;4;2;1;1;3;3;3;33	33;50	00;75	00;8	33;3;3;3;3;0	00;6;6;6;0	00;0	00;0	00;2;71;2	00;1;1;1;1;0;0;0;0;0;0;0;0;1	16
1;.;3;4;3;3;3;3;3;1;2;1;2;2;58	33;16	67;50	00;25	00;6;3;2;6;1	00;6;3;4;0	00;0	00;1	00;1;32;5	00;1;0;0;0;0;0;0;0;0;1;0;0;4	41
1;.;2;3;2;2;4;4;3;3;3;3;4;3;33	33;58	33;58	33;50	00;3;4;4;3;0	00;6;6;6;0	00;0	00;0	00;1;50;1	00;0;0;0;0;0;1;0;0;0;0;0;0;0	58
1;.;1;2;2;5;5;4;3;2;2;3;3;4;16	67;58	33;91	67;33	33;6;4;3;4;0	00;5;2;5;1	00;0	00;1	00;1;71;2	00;0;1;1;0;0;0;0;0;1;1;1;0;0	95
1;.;3;3;3;4;4;3;2;2;2;2;4;4;50	00;58	33;66	67;25	00;5;4;3;3;1	00;3;2;4;0	00;0	00;1	00;2;53;4	00;0;1;1;1;0;0;0;0;0;1;0;0;1	28
1;.;2;5;3;3;4;4;3;3;3;3;3;2;58	33;41	67;66	67;50	00;4;6;6;2;2	00;6;6;6;0	00;0	00;0	00;1;21;5	00;1;1;0;1;1;0;0;0;0;1;0;0;0	76
1;.;3;3;3;3;3;3;3;3;3;3;3;3;50	00;50	00;50	00;50	00;5;3;3;5;1	00;6;6;6;0	00;0	00;0	00;1;26;3	00;0;0;0;0;0;0;0;0;0;0;0;0;0	44
1;.;2;4;2;4;4;5;4;4;4;4;3;3;41	67;58	33;83	33;75	00;4;2;2;4;3	00;2;5;2;0	00;1	00;0	00;1;41;4	00;0;0;0;1;0;0;0;0;0;0;0;0;0	51
1;.;2;2;2;4;4;4;3;4;3;4;3;4;25	00;66	67;75	00;58	33;3;5;5;5;0	00;6;1;5;0	00;0	00;1	00;2;57;1	00;0;0;1;1;0;0;0;0;0;0;0;0;1	28
1;.;2;3;3;5;5;5;1;1;1;1;2;2;41	67;16	67;100	00;0	00;3;1;3;2;2	00;3;3;3;0	00;0	00;0	00;2;25;1	00;1;0;0;1;0;0;1;0;1;0;0;0;1	63
1;.;1;1;1;5;5;5;4;5;5;5;4;4;0	00;83	33;100	00;91	67;5;3;3;4;1	00;3;4;2;0	00;1	00;0	00;1;46;3	00;0;0;1;1;0;0;1;0;0;0;0;0;1	43
1;.;2;3;3;2;3;4;3;2;2;3;3;4;41	67;58	33;50	00;33	33;6;3;3;3;0	00;4;4;2;1	00;1	00;0	00;2;58;5	00;0;0;1;0;0;0;0;0;0;0;0;0;0	45
1;.;1;3;1;5;5;5;5;5;5;1;2;4;16	67;33	33;100	00;100	00;1;2;2;4;2	00;2;1;5;0	00;0	00;1	00;1;23;1	00;0;1;0;0;1;0;0;0;0;0;1;0;0	47
1;.;2;2;2;4;4;4;2;2;2;2;3;3;25	00;41	67;75	00;25	00;3;2;3;3;1	00;3;3;3;0	00;0	00;0	00;2;73;2	00;0;0;1;1;0;0;0;0;1;0;0;0;1	21
1;.;5;5;5;5;5;5;2;2;1;1;4;4;100	00;50	00;100	00;16	67;3;1;3;4;1	00;1;6;5;0	00;0	00;1	00;2;62;3	00;1;0;0;1;1;0;0;0;0;0;1;0;1	41
1;.;3;3;3;3;3;3;3;3;3;3;3;3;50	00;50	00;50	00;50	00;6;3;3;6;0	00;6;6;6;0	00;0	00;0	00;1;27;1	00;0;0;0;0;0;0;0;0;0;0;0;0;4	69
1;.;1;1;1;5;4;4;2;1;1;2;3;3;0	00;41	67;83	33;8	33;5;1;2;1;4	00;2;5;2;0	00;1	00;0	00;2;29;1	00;0;0;1;0;0;1;0;0;0;0;0;0;0	57
1;.;2;4;4;3;3;3;1;1;4;1;1;3;58	33;16	67;50	00;25	00;4;1;2;2;4	00;1;5;1;0	00;1	00;0	00;2;62;4	00;0;0;1;0;0;0;0;0;1;0;0;0;0	70
1;.;1;3;3;4;4;4;2;2;1;2;3;3;33	33;41	67;75	00;16	67;4;2;3;2;3	00;2;4;2;0	00;1	00;0	00;1;73;2	00;0;0;1;0;0;0;0;0;1;0;1;0;0	55
1;.;1;2;2;3;4;5;3;3;3;4;4;5;16	67;83	33;75	00;50	00;3;4;4;4;0	00;3;3;4;0	00;0	00;1	00;1;49;4	00;1;1;0;1;0;0;0;0;0;0;0;0;0	51
1;.;1;2;4;4;4;4;3;1;1;4;3;4;33	33;66	67;75	00;16	67;1;2;4;4;1	00;2;1;4;0	00;0	00;1	00;1;36;3	00;1;0;0;1;0;1;0;0;0;0;0;0;1	52
1;.;1;1;1;5;5;5;5;5;5;5;5;5;0	00;100	00;100	00;100	00;4;1;3;5;2	00;6;2;5;0	00;0	00;1	00;1;42;3	00;1;0;1;0;1;0;0;0;1;0;0;0;1	57
1;.;1;1;1;5;5;5;5;5;4;2;4;3;0	00;50	00;100	00;91	67;3;2;2;2;3	00;2;3;4;0	00;0	00;1	00;1;24;1	00;0;0;0;0;1;1;0;0;0;0;0;0;0	70
1;.;3;3;5;3;3;3;1;1;1;1;3;1;66	67;16	67;50	00;0	00;2;1;1;4;2	00;3;4;4;0	00;1	00;1	00;2;25;3	00;0;1;0;1;0;0;0;0;1;0;0;0;0	55
1;.;1;1;1;4;4;4;2;1;1;3;4;4;0	00;66	67;75	00;8	33;5;2;3;3;2	00;1;5;2;0	00;1	00;0	00;1;74;2	00;0;0;0;0;0;0;0;0;1;0;0;0;0	34
1;.;1;1;1;4;4;5;1;1;1;1;3;3;0	00;33	33;83	33;0	00;5;1;1;1;4	00;5;5;2;1	00;1	00;0	00;2;28;5	00;0;0;0;0;0;0;0;0;1;0;0;0;0	87
1;.;1;3;1;4;4;4;4;4;4;2;4;4;16	67;58	33;75	00;75	00;4;5;5;2;2	00;3;3;3;0	00;0	00;0	00;1;73;5	00;0;1;1;1;0;0;0;0;0;1;0;0;0	33
1;.;3;3;3;3;3;3;3;3;3;3;3;3;50	00;50	00;50	00;50	00;3;3;3;2;1	00;4;3;4;1	00;0	00;1	00;1;52;2	00;0;0;0;1;1;0;1;0;1;0;0;0;0	38
1;.;3;4;4;4;2;2;1;1;1;1;1;1;66	67;0	00;41	67;0	00;5;1;1;3;3	00;4;4;2;1	00;1	00;0	00;1;61;5	00;1;0;0;0;0;0;0;0;0;1;0;1;0	37
1;.;3;3;3;3;4;4;3;3;4;3;3;3;50	00;50	00;66	67;58	33;5;4;3;5;1	00;6;6;6;0	00;0	00;0	00;1;72;3	00;0;1;0;1;1;0;0;0;0;0;0;0;1	3
1;.;1;1;1;5;5;5;3;3;3;3;3;2;0	00;41	67;100	00;50	00;6;1;3;1;2	00;5;3;4;1	00;0	00;1	00;1;44;4	00;0;0;0;1;0;0;0;0;1;0;1;0;0	85
1;.;3;5;5;5;5;5;1;1;1;3;3;3;83	33;50	00;100	00;0	00;4;1;1;4;3	00;3;2;4;0	00;0	00;1	00;2;46;3	00;0;0;0;1;0;0;0;0;0;0;0;0;0	60
1;.;2;4;2;4;4;4;4;2;2;3;4;3;41	67;58	33;75	00;41	67;1;3;3;3;0	00;3;3;4;0	00;0	00;1	00;1;49;5	00;1;0;0;0;1;0;0;0;1;1;0;0;0	86
1;.;3;3;3;4;3;3;2;3;3;2;3;4;50	00;50	00;58	33;41	67;4;3;5;2;2	00;4;4;3;1	00;1	00;0	00;2;43;5	00;0;1;1;1;0;0;0;0;1;1;0;0;0	93
1;.;1;1;1;4;4;4;2;2;1;3;4;4;0	00;66	67;75	00;16	67;2;2;2;5;2	00;3;3;5;0	00;0	00;1	00;2;41;4	00;0;0;1;1;0;1;0;0;1;0;0;0;0	60
1;.;4;3;4;4;4;4;1;2;1;2;3;2;66	67;33	33;75	00;8	33;2;3;2;5;1	00;6;6;6;0	00;0	00;0	00;2;22;1	00;1;1;1;1;1;0;0;0;0;0;0;0;0	86
1;.;4;3;4;4;4;4;2;1;1;3;3;3;66	67;50	00;75	00;8	33;4;1;1;2;4	00;3;3;3;0	00;0	00;0	00;2;32;5	00;0;0;0;0;0;1;0;0;0;0;0;0;0	84
1;.;2;1;3;4;4;4;1;1;1;3;4;4;25	00;66	67;75	00;0	00;3;2;2;3;2	00;6;2;5;0	00;0	00;1	00;2;70;2	00;1;0;0;0;1;1;0;0;0;0;0;0;1	14
1;.;2;4;2;4;4;4;4;4;4;3;4;4;41	67;66	67;75	00;75	00;3;4;3;3;0	00;2;2;4;0	00;0	00;1	00;1;67;3	00;0;0;0;1;0;0;0;0;0;0;1;0;0	33
1;.;2;2;2;3;3;3;2;1;1;3;4;4;25	00;66	67;50	00;8	33;3;3;4;4;0	00;3;3;4;0	00;0	00;1	00;2;60;2	00;1;0;1;0;1;1;0;0;0;0;1;0;0	41
1;.;3;3;3;3;3;3;3;4;3;3;4;3;50	00;58	33;50	00;58	33;6;3;3;6;0	00;6;6;6;0	00;0	00;0	00;1;18;1	00;0;0;0;0;0;0;1;1;0;1;1;0;0	77
1;.;1;1;1;4;4;4;3;3;3;3;2;3;0	00;41	67;75	00;50	00;5;1;3;2;3	00;4;4;3;1	00;1	00;0	00;1;67;2	00;0;0;1;0;0;1;0;0;0;0;0;0;0	57
1;.;3;5;5;4;4;4;1;1;1;1;3;3;83	33;33	33;75	00;0	00;5;1;1;1;4	00;6;5;2;0	00;1	00;0	00;2;74;5	00;0;0;1;1;0;0;0;0;1;0;0;0;0	40
1;.;2;2;2;4;4;4;4;4;4;4;4;4;25	00;75	00;75	00;75	00;1;3;3;5;0	00;1;1;5;0	00;0	00;1	00;1;77;2	00;0;0;1;0;0;0;0;0;0;0;0;0;0	31
1;.;1;2;2;4;4;4;3;3;4;5;5;3;16	67;83	33;75	00;58	33;1;5;5;5;0	00;4;2;3;1	00;0	00;0	00;1;72;5	00;1;0;0;0;1;0;0;0;0;0;0;0;0	95
1;.;3;3;3;4;4;4;2;2;3;3;3;3;50	00;50	00;75	00;33	33;3;2;3;4;1	00;6;2;6;0	00;0	00;0	00;1;44;2	00;0;0;0;1;1;1;0;0;0;0;0;0;1	43
1;.;3;3;3;4;4;4;3;3;3;4;4;4;50	00;75	00;75	00;50	00;2;3;3;4;0	00;6;3;4;0	00;0	00;1	00;1;54;4	00;1;1;0;1;0;0;0;0;0;0;0;0;0	35
1;.;1;4;4;3;4;4;2;2;2;2;3;3;50	00;41	67;66	67;25	00;3;2;3;3;1	00;6;6;6;0	00;0	00;0	00;2;26;1	00;1;1;1;0;1;0;0;0;0;0;0;0;0	57
1;.;1;2;1;4;1;1;4;2;3;4;4;4;8	33;75	00;25	00;50	00;4;3;3;2;2	00;2;5;2;0	00;1	00;0	00;2;65;2	00;0;1;1;0;0;0;0;0;0;0;0;0;0	37
1;.;2;3;3;4;4;4;2;2;2;2;3;4;41	67;50	00;75	00;25	00;4;1;1;4;3	00;6;3;3;0	00;0	00;0	00;2;50;3	00;0;0;0;1;0;0;0;0;0;0;0;0;0	45
1;.;1;1;2;4;4;4;3;3;3;1;3;3;8	33;33	33;75	00;50	00;5;1;1;1;4	00;5;4;1;1	00;1	00;0	00;2;31;1	00;1;0;0;0;0;0;0;0;0;0;0;0;5	49
1;.;2;2;2;4;4;4;2;2;2;2;3;2;25	00;33	33;75	00;25	00;4;3;3;2;2	00;3;3;3;0	00;0	00;0	00;1;52;4	00;0;1;0;1;1;0;1;0;0;0;0;0;1	7
1;.;1;1;1;5;5;5;3;3;3;5;5;4;0	00;91	67;100	00;50	00;4;5;4;3;1	00;2;1;5;0	00;0	00;1	00;1;71;3	00;0;0;1;0;0;0;0;0;0;0;0;0;0	53
1;.;2;2;2;4;4;4;4;4;4;3;4;3;25	00;58	33;75	00;75	00;4;4;3;4;1	00;3;3;5;0	00;0	00;1	00;1;45;2	00;0;0;1;1;0;0;0;0;0;0;0;0;0	50
1;.;2;3;3;4;5;5;2;2;2;2;3;4;41	67;50	00;91	67;25	00;2;2;3;3;1	00;3;1;4;0	00;0	00;1	00;1;54;3	00;0;1;1;1;0;1;0;0;0;0;0;0;3	53
1;.;1;1;1;5;5;1;2;2;2;3;3;4;0	00;58	33;66	67;25	00;1;2;3;1;2	00;3;3;5;0	00;0	00;1	00;2;52;3	00;1;0;0;1;1;1;0;0;0;0;0;0;0	45
1;.;3;3;3;3;3;3;3;2;2;3;3;3;50	00;50	00;50	00;33	33;4;1;1;2;4	00;6;3;6;0	00;0	00;0	00;2;52;1	00;1;0;0;1;1;0;0;0;0;1;0;0;1	31
1;.;2;3;3;4;4;4;1;1;1;2;2;4;41	67;41	67;75	00;0	00;4;2;2;3;3	00;3;3;3;0	00;0	00;0	00;2;41;3	00;1;0;1;0;0;1;0;0;1;0;1;0;1	88
1;.;1;1;5;5;5;4;2;2;2;3;5;5;33	33;83	33;91	67;25	00;2;3;2;3;1	00;3;2;4;0	00;0	00;1	00;2;71;2	00;1;0;0;0;1;0;0;0;0;0;1;0;0	37
4;2;4;4;4;1;4;4;1;2;2;1;2;5;75	00;41	67;50	00;16	67;5;1;2;2;4	00;5;5;2;1	00;1	00;0	00;2;34;1	00;0;0;0;0;0;0;0;0;0;0;1;1;0	56
1;.;4;4;4;4;5;5;2;2;1;3;2;4;75	00;50	00;91	67;16	67;2;2;2;3;2	00;3;3;4;0	00;0	00;1	00;1;74;3	00;0;0;0;1;0;0;0;0;1;0;1;0;0	31
1;.;3;3;3;4;4;4;4;4;4;3;4;4;50	00;66	67;75	00;75	00;4;2;2;3;3	00;3;3;4;0	00;0	00;1	00;1;65;3	00;1;0;0;0;0;0;0;0;0;0;0;0;0	33
1;.;2;3;2;4;4;5;3;4;3;3;4;4;33	33;66	67;83	33;58	33;3;2;3;3;1	00;6;3;6;0	00;0	00;0	00;1;27;5	00;0;0;1;0;0;0;0;0;0;0;1;0;0	77
1;.;3;3;3;3;4;4;2;3;2;2;3;3;50	00;41	67;66	67;33	33;4;6;2;6;2	00;4;2;4;1	00;0	00;1	00;2;64;5	00;1;1;0;0;0;1;0;0;0;1;0;0;0	41
1;.;3;4;3;3;4;4;2;2;2;2;3;3;58	33;41	67;66	67;25	00;2;2;2;4;2	00;6;3;5;0	00;0	00;1	00;2;44;4	00;1;0;1;0;0;0;1;1;1;0;0;0;0	60
1;.;2;4;3;3;4;4;1;1;1;2;2;2;50	00;25	00;66	67;0	00;1;6;2;6;1	00;6;6;6;0	00;0	00;0	00;1;28;2	00;0;0;0;0;1;0;0;0;0;0;0;0;1	47
1;.;1;3;3;5;5;5;3;2;1;1;3;3;33	33;33	33;100	00;25	00;4;2;2;1;4	00;3;4;2;0	00;1	00;0	00;1;76;3	00;0;0;0;0;0;0;1;0;1;0;1;0;0	53
1;.;2;3;3;4;4;4;4;4;2;2;3;3;41	67;41	67;75	00;58	33;5;1;2;1;4	00;3;5;2;0	00;1	00;0	00;2;37;3	00;0;0;0;0;0;0;0;0;0;0;1;0;0	59
1;.;1;1;1;5;5;5;4;5;4;4;5;5;0	00;91	67;100	00;83	33;3;2;2;3;2	00;6;6;4;0	00;0	00;1	00;1;51;4	00;0;0;1;0;0;0;0;0;0;0;0;0;0	62
2;1;1;2;2;5;5;5;3;3;3;1;4;4;16	67;50	00;100	00;50	00;5;2;2;3;3	00;6;6;1;0	00;0	00;0	00;1;51;5	00;0;0;0;0;0;0;0;0;0;0;0;0;0	59
1;.;1;1;1;5;5;5;2;2;2;1;5;5;0	00;66	67;100	00;25	00;2;2;4;2;2	00;6;3;4;0	00;0	00;1	00;2;64;2	00;0;1;0;1;0;0;0;0;0;0;1;0;0	42
1;.;2;5;5;5;4;4;3;2;3;3;5;5;75	00;83	33;83	33;41	67;2;4;2;4;1	00;2;3;4;0	00;0	00;1	00;2;76;2	00;1;0;0;1;0;1;0;0;1;1;0;0;0	37
1;.;2;2;2;3;4;4;2;2;1;3;2;3;25	00;41	67;66	67;16	67;5;1;1;2;4	00;1;2;1;0	00;0	00;0	00;2;53;2	00;0;0;1;0;0;0;0;1;0;0;0;1;0	41
1;.;5;5;5;4;5;4;1;1;1;1;1;1;100	00;0	00;83	33;0	00;4;1;1;2;4	00;3;4;4;0	00;1	00;1	00;1;34;1	00;0;0;0;1;0;0;0;0;0;1;1;0;5	7
1;.;2;2;2;1;4;4;4;3;3;3;3;3;25	00;50	00;50	00;58	33;2;2;3;3;1	00;3;3;3;0	00;0	00;0	00;1;42;4	00;1;0;0;1;1;1;0;0;1;0;0;0;0	49
1;.;1;3;3;5;5;5;4;3;3;2;4;4;33	33;58	33;100	00;58	33;4;3;4;5;1	00;6;5;4;0	00;1	00;1	00;2;35;4	00;1;0;1;1;0;0;0;0;0;0;0;0;1	2
1;.;1;1;1;5;5;5;5;4;5;3;5;5;0	00;83	33;100	00;91	67;2;4;4;2;1	00;4;2;5;1	00;0	00;1	00;1;69;4	00;1;1;0;0;1;1;0;0;1;0;0;0;0	34
1;.;3;4;4;3;3;3;3;3;4;3;3;3;66	67;50	00;50	00;58	33;3;2;3;4;1	00;2;4;6;0	00;1	00;0	00;2;62;3	00;0;0;1;0;0;0;0;0;0;0;0;0;0	45
1;.;2;5;2;4;4;4;2;2;2;1;3;3;50	00;33	33;75	00;25	00;4;1;2;2;4	00;4;3;2;1	00;0	00;0	00;1;61;4	00;1;0;0;1;0;1;0;0;0;0;0;0;1	18
1;.;4;4;4;3;4;4;3;3;3;1;2;3;75	00;25	00;66	67;50	00;5;2;2;1;4	00;3;3;1;0	00;0	00;0	00;2;67;1	00;0;0;0;1;0;0;1;1;1;0;0;0;0	37
1;.;2;2;2;4;4;4;2;3;4;3;4;4;25	00;66	67;75	00;50	00;4;3;4;3;1	00;3;3;3;0	00;0	00;0	00;1;41;4	00;1;1;0;0;1;0;0;0;0;0;0;0;1	43
1;.;4;3;2;5;5;3;2;2;1;3;4;4;50	00;66	67;83	33;16	67;4;2;3;3;2	00;2;5;2;0	00;1	00;0	00;1;41;4	00;0;0;0;0;0;0;0;0;0;0;0;0;0	86
1;.;5;4;5;2;2;3;2;2;2;2;2;2;91	67;25	00;33	33;25	00;3;3;3;3;0	00;3;3;3;0	00;0	00;0	00;2;37;4	00;1;1;0;0;1;1;0;0;0;0;0;0;0	98
1;.;1;3;2;4;4;4;2;2;2;3;2;4;25	00;50	00;75	00;25	00;5;2;2;2;4	00;2;1;3;0	00;0	00;0	00;1;51;4	00;0;1;1;1;0;0;1;0;0;0;1;0;0	37
1;.;4;4;4;2;2;2;2;2;2;2;3;3;75	00;41	67;25	00;25	00;3;2;2;4;2	00;1;1;5;0	00;0	00;1	00;1;31;1	00;0;1;1;1;1;0;0;0;0;1;0;0;4	69
1;.;2;5;5;3;5;5;3;2;2;3;2;3;75	00;41	67;83	33;33	33;3;3;6;4;0	00;6;1;6;0	00;0	00;0	00;1;23;1	00;0;0;0;1;1;0;1;1;0;0;0;0;4	74
1;.;1;1;1;4;4;4;4;4;4;4;4;4;0	00;75	00;75	00;75	00;1;5;5;5;0	00;1;1;5;0	00;0	00;1	00;1;34;1	00;0;0;0;0;1;1;0;0;0;0;0;0;0	85
1;.;2;3;3;4;4;4;4;3;4;3;4;4;41	67;66	67;75	00;66	67;3;3;3;3;0	00;3;3;3;0	00;0	00;0	00;1;34;2	00;1;0;1;0;0;0;0;0;0;1;0;0;0	78
1;.;3;3;3;3;3;3;3;3;3;3;3;3;50	00;50	00;50	00;50	00;3;4;3;3;0	00;2;2;5;0	00;0	00;1	00;1;45;5	00;1;0;0;1;1;0;0;0;0;0;0;0;1	57
1;.;2;4;4;4;4;4;3;2;3;2;3;4;58	33;50	00;75	00;41	67;4;3;3;4;1	00;3;4;3;0	00;1	00;0	00;1;29;5	00;0;0;0;1;1;0;0;0;1;0;1;0;0	46
1;.;1;1;1;5;5;5;4;3;3;3;3;5;0	00;66	67;100	00;58	33;2;2;2;2;3	00;1;1;2;0	00;0	00;0	00;2;28;1	00;0;0;0;0;1;0;0;0;0;0;0;0;0	56
1;.;3;3;3;4;4;4;3;3;3;3;3;3;50	00;50	00;75	00;50	00;4;3;3;4;1	00;4;4;4;1	00;1	00;1	00;2;69;2	00;1;1;1;0;0;0;0;0;0;0;0;0;0	60
1;.;2;2;1;4;4;4;1;1;1;3;1;2;16	67;25	00;75	00;0	00;5;1;1;1;4	00;4;4;3;1	00;1	00;0	00;2;55;2	00;0;1;0;1;0;1;1;0;0;0;0;0;0	44
1;.;1;1;1;5;5;5;1;2;2;1;4;5;0	00;58	33;100	00;16	67;4;5;3;4;1	00;4;4;3;1	00;1	00;0	00;2;54;4	00;0;0;1;1;0;0;0;0;1;0;1;0;0	42
1;.;3;3;3;3;3;3;3;2;1;3;3;4;50	00;58	33;50	00;25	00;1;2;3;4;1	00;1;1;3;0	00;0	00;0	00;2;27;5	00;1;0;0;1;1;0;0;0;0;0;0;0;0	52
1;.;1;1;4;4;2;4;2;3;3;3;3;4;25	00;58	33;58	33;41	67;2;3;2;3;1	00;3;2;4;0	00;0	00;1	00;1;69;3	00;0;1;1;1;0;1;0;1;0;0;0;0;0	33
1;.;1;1;1;3;5;5;1;1;1;1;1;1;0	00;0	00;83	33;0	00;5;1;1;1;4	00;3;3;3;0	00;0	00;0	00;2;69;3	00;0;0;1;1;0;1;0;0;1;0;0;0;0	37
1;.;2;1;3;3;4;2;3;2;1;2;2;4;25	00;41	67;50	00;25	00;5;2;2;1;4	00;4;4;3;1	00;1	00;0	00;1;28;4	00;0;0;0;0;0;0;0;0;1;0;1;1;0	43
1;.;2;2;2;4;4;4;2;2;2;4;4;4;25	00;75	00;75	00;25	00;4;2;2;4;3	00;4;3;4;1	00;0	00;1	00;2;42;2	00;0;0;0;1;0;0;0;0;0;0;0;0;0	60
1;.;3;4;4;2;4;3;2;2;2;2;4;4;66	67;58	33;50	00;25	00;3;4;3;3;0	00;6;4;5;0	00;1	00;1	00;2;52;1	00;0;1;1;0;0;0;0;0;1;0;0;0;0	42
1;.;2;4;3;5;5;5;2;2;2;1;2;1;50	00;8	33;100	00;25	00;1;2;3;5;1	00;4;3;5;1	00;0	00;1	00;1;24;1	00;1;0;0;0;1;0;0;0;0;0;0;0;0	79
1;.;1;3;2;4;5;4;3;2;4;3;4;3;25	00;58	33;83	33;50	00;4;2;2;4;3	00;4;4;3;1	00;1	00;0	00;1;50;4	00;0;0;1;1;0;0;0;0;1;1;0;0;0	38
1;.;3;3;3;3;3;3;3;3;3;3;3;3;50	00;50	00;50	00;50	00;3;6;6;3;0	00;6;6;6;0	00;0	00;0	00;2;42;3	00;0;0;1;0;1;0;0;0;0;0;0;0;1	88
1;.;3;3;3;4;4;4;3;2;2;2;4;4;50	00;58	33;75	00;33	33;4;3;2;3;2	00;6;3;4;0	00;0	00;1	00;2;75;2	00;0;1;0;1;0;1;0;0;1;0;0;0;0	39
1;.;1;1;1;5;5;5;4;5;5;3;4;4;0	00;66	67;100	00;91	67;4;2;3;4;2	00;3;3;4;0	00;0	00;1	00;2;30;5	00;1;0;1;0;0;1;0;0;1;0;0;0;0	89
1;.;1;1;1;4;4;4;3;3;3;3;4;4;0	00;66	67;75	00;50	00;4;2;2;1;4	00;6;6;4;0	00;0	00;1	00;1;75;2	00;0;0;0;1;0;0;1;1;0;0;0;0;0	52
1;.;2;3;1;5;4;5;2;1;1;1;4;2;25	00;33	33;91	67;8	33;1;3;3;5;0	00;3;2;4;0	00;0	00;1	00;2;57;4	00;0;0;0;1;0;1;0;0;0;0;0;0;1	39
1;.;2;3;3;5;4;4;3;4;4;4;3;4;41	67;66	67;83	33;66	67;2;3;3;4;0	00;3;3;3;0	00;0	00;0	00;2;52;3	00;0;0;1;1;0;0;0;0;0;0;1;0;1	28
1;.;1;1;1;4;4;4;3;4;4;4;4;4;0	00;75	00;75	00;66	67;4;3;3;3;1	00;4;5;2;1	00;1	00;0	00;1;58;4	00;0;0;1;0;0;0;0;0;0;0;1;0;0	59
1;.;2;2;1;4;4;4;3;3;3;2;3;3;16	67;41	67;75	00;50	00;3;2;1;2;3	00;3;2;4;0	00;0	00;1	00;1;51;3	00;0;1;1;0;1;1;0;0;1;0;0;0;0	35
1;.;3;3;3;4;4;4;3;3;3;3;3;4;50	00;58	33;75	00;50	00;3;4;3;4;0	00;3;3;5;0	00;0	00;1	00;2;74;1	00;1;0;1;1;0;0;0;0;0;1;0;0;1	25
1;.;3;4;3;3;4;3;2;2;2;2;2;3;58	33;33	33;58	33;25	00;3;3;3;3;0	00;3;6;4;0	00;0	00;1	00;2;70;5	00;0;0;0;1;0;1;0;0;0;1;1;0;0	40
1;.;5;5;5;4;4;4;2;1;1;1;3;2;100	00;25	00;75	00;8	33;2;1;1;4;2	00;6;2;3;0	00;0	00;0	00;2;63;1	00;1;0;0;1;0;0;0;0;0;0;1;0;0	74
1;.;3;2;2;4;4;4;3;3;2;4;3;3;33	33;58	33;75	00;41	67;2;4;3;3;0	00;6;6;5;0	00;0	00;1	00;2;21;1	00;0;0;0;0;1;1;0;0;0;0;0;0;0	91
1;.;1;3;2;4;4;4;2;2;1;2;2;3;25	00;33	33;75	00;16	67;4;2;3;4;2	00;3;2;1;0	00;0	00;0	00;2;53;2	00;0;0;0;0;0;0;0;0;1;0;1;0;1	41
1;.;4;4;4;2;2;2;2;2;2;2;2;3;75	00;33	33;25	00;25	00;5;3;3;4;1	00;6;6;6;0	00;0	00;0	00;1;40;2	00;0;0;1;0;0;0;0;0;0;0;0;0;0	83
1;.;3;3;3;4;4;4;2;2;2;2;4;4;50	00;58	33;75	00;25	00;2;3;2;4;1	00;4;4;4;1	00;1	00;1	00;2;64;1	00;0;1;1;1;0;1;0;0;0;0;0;0;1	31
1;.;3;3;3;3;3;3;3;3;3;3;3;3;50	00;50	00;50	00;50	00;3;6;6;5;0	00;3;2;3;0	00;0	00;0	00;1;44;2	00;0;0;0;0;0;0;0;0;0;0;0;0;0	51
1;.;3;3;3;3;3;3;3;3;3;3;3;3;50	00;50	00;50	00;50	00;4;1;2;2;4	00;2;2;2;0	00;0	00;0	00;2;71;1	00;0;0;1;0;0;0;0;0;0;0;0;0;0	40
1;.;3;3;3;3;3;4;2;1;1;1;2;2;50	00;16	67;58	33;8	33;5;2;2;4;3	00;2;4;3;0	00;1	00;0	00;2;61;5	00;1;1;1;0;0;0;0;0;0;0;0;0;0	77
1;.;3;3;3;3;4;3;3;3;3;3;3;3;50	00;50	00;58	33;50	00;4;3;3;3;1	00;3;2;5;0	00;0	00;1	00;2;54;2	00;0;0;0;0;0;0;0;1;0;0;0;0;0	45
1;.;4;3;4;4;3;3;3;3;5;4;3;3;66	67;58	33;58	33;66	67;3;3;2;4;1	00;3;3;4;0	00;0	00;1	00;1;45;4	00;0;0;1;1;0;1;0;0;0;0;0;0;1	43
1;.;2;3;2;3;4;4;3;3;2;2;2;2;33	33;25	00;66	67;41	67;3;2;2;3;2	00;3;2;4;0	00;0	00;1	00;2;67;1	00;0;1;1;1;0;0;0;0;0;0;0;0;1	21
1;.;2;2;2;4;4;4;3;3;3;3;4;4;25	00;66	67;75	00;50	00;3;3;4;3;0	00;2;2;5;0	00;0	00;1	00;1;52;1	00;0;0;0;1;1;1;0;0;1;0;1;0;1	14
1;.;3;3;3;4;3;4;3;2;2;3;4;4;50	00;66	67;66	67;33	33;5;2;3;4;2	00;3;5;2;0	00;1	00;0	00;1;68;4	00;0;0;1;1;0;0;0;0;1;0;0;0;0	33
1;.;1;1;3;5;4;4;3;4;3;1;3;4;16	67;41	67;83	33;58	33;1;1;2;3;2	00;4;4;4;1	00;1	00;1	00;2;36;5	00;0;1;1;0;0;0;0;0;0;0;0;0;1	75
1;.;1;3;2;2;5;5;4;4;4;2;3;3;25	00;41	67;75	00;75	00;4;4;3;4;1	00;3;3;4;0	00;0	00;1	00;1;47;3	00;1;0;1;1;0;0;1;0;0;0;0;1;1	57
1;.;2;3;3;4;4;4;2;1;1;1;1;2;41	67;8	33;75	00;8	33;2;2;4;1;2	00;3;5;2;0	00;1	00;0	00;1;43;1	00;0;0;0;1;0;0;0;1;0;0;0;1;0	83
1;.;2;2;2;4;4;4;3;2;2;4;4;4;25	00;75	00;75	00;33	33;4;3;2;4;2	00;3;2;4;0	00;0	00;1	00;2;59;3	00;0;0;1;1;0;1;0;1;0;0;1;0;0	41
1;.;1;3;2;4;4;4;3;2;2;3;4;4;25	00;66	67;75	00;33	33;3;4;3;4;0	00;3;4;3;0	00;1	00;0	00;1;68;3	00;1;0;1;0;0;0;0;0;1;0;0;1;0	33
1;.;1;1;1;5;5;5;4;4;5;2;5;4;0	00;66	67;100	00;83	33;4;3;3;3;1	00;4;4;2;1	00;1	00;0	00;1;68;4	00;0;1;0;1;0;0;0;0;1;1;0;0;0	57
1;.;3;4;3;3;4;4;1;1;1;1;3;3;58	33;33	33;66	67;0	00;3;2;3;3;1	00;5;4;2;1	00;1	00;0	00;2;77;2	00;0;1;1;0;0;1;0;0;1;0;0;1;0	37
1;.;1;1;1;5;5;5;4;4;4;4;4;3;0	00;66	67;100	00;75	00;1;2;3;4;1	00;4;3;3;1	00;0	00;0	00;1;19;4	00;0;0;1;0;0;0;0;0;0;0;1;0;0	77
1;.;1;1;1;4;5;5;4;4;4;3;3;5;0	00;66	67;91	67;75	00;2;3;5;5;0	00;2;1;4;0	00;0	00;1	00;1;25;1	00;1;1;0;1;1;0;0;0;1;0;0;0;0	47
1;.;1;1;1;5;5;5;4;4;4;4;4;4;0	00;75	00;100	00;75	00;3;4;4;3;0	00;6;2;3;0	00;0	00;0	00;1;42;4	00;0;0;0;0;0;0;0;0;0;0;0;0;0	78
1;.;3;4;3;3;4;4;1;3;3;3;3;3;58	33;50	00;66	67;33	33;4;2;3;4;2	00;3;4;3;0	00;1	00;0	00;2;28;3	00;1;0;0;0;0;0;0;0;0;0;0;0;0	52
1;.;3;3;3;3;3;3;3;3;3;3;3;3;50	00;50	00;50	00;50	00;3;3;3;3;0	00;3;3;3;0	00;0	00;0	00;1;34;4	00;0;0;1;0;0;0;0;0;0;0;0;0;1	57
1;.;4;4;4;4;4;4;2;3;2;3;3;3;75	00;50	00;75	00;33	33;4;2;1;2;4	00;3;3;4;0	00;0	00;1	00;2;69;4	00;0;0;1;1;0;0;0;0;1;0;1;1;0	39
1;.;3;4;4;2;4;2;2;2;1;1;3;4;66	67;41	67;41	67;16	67;4;2;3;4;2	00;4;5;2;1	00;1	00;0	00;2;64;5	00;0;1;1;0;0;1;0;0;0;0;0;0;0	45
1;.;2;2;2;4;4;4;4;4;4;2;4;3;25	00;50	00;75	00;75	00;4;3;3;2;2	00;2;3;3;0	00;0	00;0	00;2;31;4	00;0;0;0;0;0;0;0;0;1;0;0;0;0	96
1;.;1;1;1;4;4;4;3;1;1;3;4;3;0	00;58	33;75	00;16	67;1;1;1;6;2	00;3;1;4;0	00;0	00;1	00;2;64;3	00;1;0;1;0;0;1;0;0;0;0;1;0;0	41
1;.;3;2;4;4;5;4;3;3;3;3;3;3;50	00;50	00;83	33;50	00;6;3;4;6;0	00;6;1;6;0	00;0	00;0	00;1;22;5	00;0;0;1;1;1;0;0;0;0;0;0;0;1	45
1;.;1;2;1;4;4;4;2;1;1;2;2;4;8	33;41	67;75	00;8	33;4;2;1;3;3	00;4;3;3;1	00;0	00;0	00;1;86;2	00;0;1;1;1;0;1;0;0;0;0;0;0;3	37
1;.;1;1;1;5;5;5;2;1;1;1;2;4;0	00;33	33;100	00;8	33;5;4;4;1;2	00;2;3;4;0	00;0	00;1	00;1;44;2	00;0;0;0;0;1;0;1;0;0;0;0;0;0	49
1;.;1;2;2;4;4;4;4;3;3;1;3;3;16	67;33	33;75	00;58	33;5;1;2;1;4	00;6;4;2;0	00;1	00;0	00;1;49;4	00;0;0;0;0;0;1;0;0;0;0;1;1;0	86
1;.;3;1;2;4;4;4;3;2;2;3;4;4;25	00;66	67;75	00;33	33;1;3;3;5;0	00;3;2;4;0	00;0	00;1	00;1;31;2	00;1;0;1;0;0;0;0;0;0;0;0;0;1	45
1;.;2;3;3;4;4;4;1;1;1;1;2;2;41	67;16	67;75	00;0	00;4;2;1;4;3	00;6;6;6;0	00;0	00;0	00;2;33;1	00;0;1;1;0;1;0;0;0;0;0;0;0;1	70
1;.;5;5;5;1;1;5;1;1;1;1;3;1;100	00;16	67;33	33;0	00;4;1;1;4;3	00;1;4;4;0	00;1	00;1	00;1;41;1	00;1;0;1;0;0;1;0;1;0;0;1;0;0	83
1;.;3;3;3;4;3;4;3;2;3;3;3;4;50	00;58	33;66	67;41	67;3;2;3;4;1	00;2;2;5;0	00;0	00;1	00;1;74;2	00;0;1;1;1;0;1;0;0;0;1;0;0;3	13
1;.;2;2;2;2;2;2;3;3;4;3;3;3;25	00;50	00;25	00;58	33;2;4;4;4;0	00;4;3;4;1	00;0	00;1	00;1;69;3	00;0;0;1;0;0;0;0;0;0;0;0;0;0	34
1;.;3;5;2;4;2;4;4;2;2;2;1;3;58	33;25	00;58	33;41	67;5;2;3;4;2	00;2;3;4;0	00;0	00;1	00;1;19;4	00;0;0;0;0;1;1;0;0;0;0;0;0;0	43
1;.;2;2;2;5;5;5;2;3;3;2;4;4;25	00;58	33;100	00;41	67;4;2;3;4;2	00;3;4;3;0	00;1	00;0	00;2;62;2	00;0;0;1;0;0;0;0;1;1;0;0;0;0	45
1;.;3;2;4;2;3;2;3;3;2;3;4;3;50	00;58	33;33	33;41	67;1;3;4;5;0	00;6;6;4;0	00;0	00;1	00;2;33;4	00;1;1;0;0;0;0;0;0;0;0;0;0;0	56
1;.;1;1;1;4;4;4;4;4;4;1;4;4;0	00;50	00;75	00;75	00;1;4;4;1;1	00;1;2;5;0	00;0	00;1	00;1;74;2	00;0;0;0;1;1;0;0;0;1;0;1;0;0	34
1;.;4;4;4;1;3;3;1;1;1;1;1;1;75	00;0	00;33	33;0	00;5;1;1;1;4	00;2;3;3;0	00;0	00;0	00;1;49;4	00;0;0;0;0;1;0;1;1;0;0;0;0;0	46
1;.;4;5;4;1;3;2;1;1;1;1;1;1;83	33;0	00;25	00;0	00;3;1;1;4;2	00;3;3;3;0	00;0	00;0	00;2;72;1	00;1;1;1;1;0;0;0;0;1;0;0;0;0	39
1;.;1;3;3;4;4;4;2;1;2;3;3;3;33	33;50	00;75	00;16	67;2;2;3;4;1	00;2;2;4;0	00;0	00;1	00;2;66;2	00;0;0;1;1;1;1;0;0;0;0;1;0;0	37
1;.;2;3;2;4;5;4;4;2;2;4;3;3;33	33;58	33;83	33;41	67;4;2;2;4;3	00;6;3;5;0	00;0	00;1	00;1;45;2	00;1;0;0;1;0;1;0;0;1;1;0;0;0	51
1;.;1;3;3;4;4;5;3;2;3;4;4;4;33	33;75	00;83	33;41	67;1;4;5;4;0	00;6;6;6;0	00;0	00;0	00;2;42;1	00;0;0;0;0;1;0;0;0;0;0;0;0;1	3
1;.;3;4;3;4;3;4;3;3;3;2;3;3;58	33;41	67;66	67;50	00;4;2;3;4;2	00;6;3;5;0	00;0	00;1	00;1;45;5	00;0;0;1;0;1;0;0;0;0;0;0;0;1	46
1;.;2;2;2;4;4;4;4;3;4;3;4;4;25	00;66	67;75	00;66	67;4;5;4;4;1	00;3;3;4;0	00;0	00;1	00;1;68;5	00;0;0;0;1;1;1;0;0;0;0;0;1;3	7
1;.;4;5;5;1;4;2;1;1;1;1;1;1;91	67;0	00;33	33;0	00;4;2;2;2;4	00;3;3;3;0	00;0	00;0	00;2;50;3	00;1;1;0;0;0;1;0;0;0;1;0;0;0	72
1;.;2;2;2;4;4;4;2;3;2;4;4;4;25	00;75	00;75	00;33	33;1;2;2;2;3	00;4;1;5;1	00;0	00;1	00;1;46;4	00;0;0;1;0;0;1;1;0;1;0;1;0;0	46
1;.;2;4;2;4;4;4;4;4;4;2;3;2;41	67;33	33;75	00;75	00;2;3;3;3;0	00;1;2;5;0	00;0	00;1	00;2;39;2	00;1;1;0;0;1;1;0;0;0;0;0;0;0	59
1;.;1;1;1;5;5;5;4;5;4;3;4;3;0	00;58	33;100	00;83	33;4;4;4;4;1	00;2;2;5;0	00;0	00;1	00;1;36;4	00;1;1;0;1;0;1;0;0;1;0;0;0;0	46
1;.;1;3;2;4;5;5;3;3;3;4;4;4;25	00;75	00;91	67;50	00;3;3;3;3;0	00;6;3;3;0	00;0	00;0	00;1;41;4	00;0;0;0;1;0;1;0;1;0;0;1;0;0	47
1;.;3;4;4;4;4;2;2;3;3;3;2;2;66	67;33	33;58	33;41	67;2;4;4;5;0	00;3;2;3;0	00;0	00;0	00;1;29;3	00;0;0;1;0;0;0;0;0;0;0;0;0;4	74
1;.;1;2;1;4;5;4;4;2;4;2;4;5;8	33;66	67;83	33;58	33;2;2;4;4;1	00;3;3;4;0	00;0	00;1	00;1;45;3	00;0;0;0;1;1;0;0;0;1;0;0;0;0	46
1;.;2;3;3;4;4;4;3;4;2;2;2;3;41	67;33	33;75	00;50	00;5;2;4;2;3	00;3;4;3;0	00;1	00;0	00;2;19;3	00;1;0;1;0;0;0;0;0;0;0;0;0;0	92
1;.;2;2;2;4;4;4;2;4;4;2;3;3;25	00;41	67;75	00;58	33;3;4;2;2;2	00;3;3;3;0	00;0	00;0	00;2;73;5	00;0;0;1;0;0;0;0;0;1;1;0;1;0	40
1;.;1;2;2;5;4;4;4;5;5;4;4;4;16	67;75	00;83	33;91	67;4;1;2;3;3	00;4;4;1;1	00;1	00;0	00;1;29;4	00;0;0;0;0;0;0;0;1;1;0;0;0;0	75
1;.;1;2;2;4;5;4;1;1;1;1;1;1;16	67;0	00;83	33;0	00;4;1;1;2;4	00;2;4;3;0	00;1	00;0	00;1;64;1	00;0;0;0;0;0;0;0;1;1;1;0;1;0	61
1;.;2;2;2;5;5;4;4;4;2;3;4;4;25	00;66	67;91	67;58	33;4;4;4;6;1	00;2;2;5;0	00;0	00;1	00;2;22;1	00;1;0;0;0;1;0;0;0;0;0;0;0;0	57
1;.;3;5;4;2;4;4;1;1;1;1;3;1;75	00;16	67;58	33;0	00;4;1;1;1;4	00;6;2;5;0	00;0	00;1	00;2;22;1	00;1;0;0;0;0;0;0;1;0;0;0;0;0	91
1;.;3;3;3;4;3;3;4;3;4;3;4;3;50	00;58	33;58	33;66	67;3;2;3;2;2	00;3;3;3;0	00;0	00;0	00;1;40;2	00;0;0;1;1;0;1;0;0;0;0;0;0;0	51
1;.;3;3;3;3;3;3;3;3;3;3;3;3;50	00;50	00;50	00;50	00;3;1;3;5;1	00;4;4;1;1	00;1	00;0	00;2;33;5	00;0;0;0;0;0;0;0;0;1;1;0;0;1	76
1;.;1;2;1;5;5;5;3;4;3;3;4;5;8	33;75	00;100	00;58	33;2;3;3;4;0	00;2;1;5;0	00;0	00;1	00;2;38;3	00;1;1;0;1;1;0;0;0;0;0;0;0;1	86
3;2;5;5;5;1;4;4;1;1;1;1;1;1;100	00;0	00;50	00;0	00;5;1;1;5;3	00;2;2;3;0	00;0	00;0	00;2;45;1	00;1;1;1;0;0;0;0;0;0;0;0;0;0	98
1;.;1;1;1;4;4;4;5;5;5;3;5;5;0	00;83	33;75	00;100	00;1;5;5;5;0	00;1;1;5;0	00;0	00;1	00;1;32;3	00;0;0;0;0;0;0;0;0;1;0;0;0;0	78
1;.;1;4;3;4;4;4;4;4;4;4;4;4;41	67;75	00;75	00;75	00;3;4;4;4;0	00;1;1;3;0	00;0	00;0	00;1;29;5	00;0;0;1;1;0;1;0;0;1;0;0;0;1	45
1;.;4;2;3;4;4;4;2;2;2;2;2;2;50	00;25	00;75	00;25	00;3;2;2;4;2	00;6;1;4;0	00;0	00;1	00;2;78;2	00;0;0;1;1;1;1;0;0;0;0;0;0;1	14
1;.;1;2;2;4;4;4;2;2;2;2;3;3;16	67;41	67;75	00;25	00;2;1;2;4;2	00;2;2;4;0	00;0	00;1	00;1;55;2	00;0;0;0;1;0;0;0;0;1;0;1;0;1	7
1;.;1;2;2;4;4;4;4;4;3;3;3;3;16	67;50	00;75	00;66	67;1;5;5;5;0	00;1;1;5;0	00;0	00;1	00;1;24;5	00;0;0;0;1;1;0;0;0;0;0;0;0;0	47
1;.;1;1;1;5;5;5;3;5;5;3;5;5;0	00;83	33;100	00;83	33;2;4;4;5;0	00;2;2;4;0	00;0	00;1	00;1;32;4	00;1;0;0;0;0;0;0;0;0;0;0;0;0	43
1;.;2;2;3;3;4;4;1;2;2;1;3;4;33	33;41	67;66	67;16	67;4;2;4;3;2	00;6;6;4;0	00;0	00;1	00;2;23;1	00;0;0;0;0;1;0;0;0;0;0;0;0;0	84
1;.;3;4;4;2;4;3;2;2;2;1;2;2;66	67;16	67;50	00;25	00;5;2;2;4;3	00;2;3;4;0	00;0	00;1	00;1;38;2	00;0;0;0;0;0;0;0;0;0;0;1;0;0	51
1;.;4;4;4;4;4;4;3;3;2;3;4;4;75	00;66	67;75	00;41	67;3;3;3;3;0	00;3;3;2;0	00;0	00;0	00;1;35;5	00;0;0;0;0;1;0;0;1;0;0;0;0;0	50
1;.;3;3;3;3;3;3;3;3;3;3;3;3;50	00;50	00;50	00;50	00;6;3;6;6;0	00;6;6;6;0	00;0	00;0	00;1;29;3	00;0;0;0;0;0;0;0;0;0;0;0;0;0	47
1;.;1;2;2;4;4;4;2;1;1;1;1;2;16	67;8	33;75	00;8	33;4;2;3;4;2	00;2;3;4;0	00;0	00;1	00;1;41;3	00;1;0;0;0;0;0;0;0;1;1;0;0;0	50
1;.;3;4;4;4;4;4;1;2;2;1;3;2;66	67;25	00;75	00;16	67;5;1;2;1;4	00;1;3;1;0	00;0	00;0	00;1;69;5	00;0;0;0;0;0;0;0;0;1;0;0;0;0	57
1;.;3;5;4;2;2;2;1;1;1;1;1;1;75	00;0	00;25	00;0	00;5;1;1;1;4	00;3;5;2;0	00;1	00;0	00;2;39;1	00;1;0;0;1;0;0;0;0;1;0;1;0;6	0
1;.;2;5;3;2;4;4;1;1;1;1;2;2;58	33;16	67;58	33;0	00;3;2;3;4;1	00;3;3;3;0	00;0	00;0	00;1;38;1	00;1;0;0;1;0;1;0;0;0;0;1;1;0	82
1;.;1;1;1;4;4;4;2;2;2;1;3;2;0	00;25	00;75	00;25	00;2;2;3;3;1	00;3;3;3;0	00;0	00;0	00;1;51;5	00;0;0;1;1;0;0;0;0;0;0;1;1;0	59
1;.;3;3;3;3;3;3;3;3;3;3;3;3;50	00;50	00;50	00;50	00;3;3;3;3;0	00;3;1;4;0	00;0	00;1	00;2;68;1	00;1;0;1;0;1;1;0;0;0;0;0;0;0	37
1;.;1;2;2;5;5;5;4;4;4;4;4;5;16	67;83	33;100	00;75	00;1;4;4;4;0	00;1;1;2;0	00;0	00;0	00;1;32;2	00;0;0;1;1;1;0;0;0;0;0;0;0;0	47
1;.;2;4;2;5;5;5;4;4;3;3;4;3;41	67;58	33;100	00;66	67;4;2;4;3;2	00;4;3;4;1	00;0	00;1	00;1;41;3	00;0;1;1;1;0;0;0;0;1;1;0;0;1	55
1;.;1;2;2;5;5;5;4;3;4;4;4;5;16	67;83	33;100	00;66	67;2;6;3;5;0	00;3;3;5;0	00;0	00;1	00;2;22;1	00;1;1;1;0;1;0;0;0;0;0;0;0;0	91
1;.;3;3;3;3;3;3;3;3;3;3;3;3;50	00;50	00;50	00;50	00;2;3;3;4;0	00;6;6;6;0	00;0	00;0	00;1;47;3	00;1;1;0;0;1;1;0;0;0;0;0;0;0	51
1;.;1;1;1;5;5;5;4;4;4;3;4;4;0	00;66	67;100	00;75	00;3;3;4;4;0	00;6;6;5;0	00;0	00;1	00;2;41;2	00;1;1;0;0;1;1;0;0;0;1;0;0;1	3
1;.;3;3;3;4;4;4;1;1;1;2;3;3;50	00;41	67;75	00;0	00;2;2;4;5;1	00;3;3;3;0	00;0	00;0	00;2;69;5	00;0;1;0;1;0;1;0;0;0;0;0;1;1	21
1;.;3;3;3;3;3;3;3;3;3;3;3;3;50	00;50	00;50	00;50	00;3;4;2;3;1	00;3;3;4;0	00;0	00;1	00;2;74;2	00;1;0;0;1;0;1;0;0;1;1;0;0;3	98
1;.;3;3;3;3;3;3;3;3;3;3;3;3;50	00;50	00;50	00;50	00;6;6;6;6;0	00;6;6;6;0	00;0	00;0	00;2;39;5	00;0;0;0;1;1;0;0;0;0;0;0;0;1	82
1;.;1;2;2;4;4;4;2;3;2;2;4;4;16	67;58	33;75	00;33	33;5;2;2;1;4	00;4;4;3;1	00;1	00;0	00;2;33;3	00;0;0;0;0;0;0;1;1;1;0;1;0;0	57
1;.;1;3;2;5;5;5;4;1;1;3;3;3;25	00;50	00;100	00;25	00;2;4;6;4;0	00;3;3;4;0	00;0	00;1	00;1;20;5	00;1;1;0;1;1;1;0;0;0;0;0;0;0	77
1;.;1;2;1;1;4;4;3;2;2;2;3;3;8	33;41	67;50	00;33	33;3;2;2;5;2	00;4;2;5;1	00;0	00;1	00;2;61;2	00;0;0;1;1;0;1;0;0;0;1;1;0;0	42
1;.;3;3;2;1;4;4;3;5;3;4;4;2;41	67;58	33;50	00;66	67;3;5;4;2;1	00;2;4;5;0	00;1	00;1	00;1;37;1	00;0;0;1;1;0;0;0;0;0;0;0;0;0	83
1;.;1;1;2;4;4;4;4;4;4;4;4;4;8	33;75	00;75	00;75	00;3;3;4;4;0	00;3;3;4;0	00;0	00;1	00;1;38;4	00;1;0;0;0;0;0;0;0;0;0;0;0;1	52
1;.;1;2;1;4;5;5;2;2;2;2;1;3;8	33;25	00;91	67;25	00;5;2;3;2;3	00;3;4;2;0	00;1	00;0	00;1;31;4	00;0;0;0;1;0;0;1;1;1;0;0;0;0	46
1;.;3;3;3;3;3;3;3;3;3;3;3;3;50	00;50	00;50	00;50	00;3;3;3;3;0	00;6;6;6;0	00;0	00;0	00;1;28;2	00;0;0;0;1;0;0;0;0;0;0;0;0;0	43
1;.;2;2;2;4;4;4;3;2;2;3;4;4;25	00;66	67;75	00;33	33;4;2;3;3;2	00;3;3;4;0	00;0	00;1	00;2;53;3	00;1;0;0;1;1;0;0;0;1;0;1;0;0	44
1;.;2;3;2;4;3;3;2;2;3;2;2;4;33	33;41	67;58	33;33	33;1;4;3;5;0	00;6;3;4;0	00;0	00;1	00;1;31;4	00;0;1;0;1;1;0;0;0;0;0;0;0;0	80
1;.;1;3;2;4;5;5;3;4;3;4;5;5;25	00;91	67;91	67;58	33;3;3;3;4;0	00;3;3;4;0	00;0	00;1	00;2;48;2	00;0;0;1;0;0;0;0;0;1;0;1;0;1	86
1;.;2;3;3;4;4;4;2;2;2;3;3;3;41	67;50	00;75	00;25	00;3;3;3;3;0	00;6;3;6;0	00;0	00;0	00;2;41;1	00;1;1;0;1;0;1;0;0;0;0;0;0;1	88
1;.;2;3;3;1;4;3;2;1;2;1;3;3;41	67;33	33;41	67;16	67;2;2;2;4;2	00;6;2;3;0	00;0	00;0	00;2;24;5	00;1;0;0;1;0;0;1;1;1;0;0;0;0	53
1;.;1;2;2;4;4;5;2;1;1;4;4;4;16	67;75	00;83	33;8	33;4;3;3;2;2	00;3;3;5;0	00;0	00;1	00;1;55;4	00;1;0;0;1;0;1;0;1;0;0;0;0;0	38
1;.;3;3;3;4;4;4;2;2;2;3;3;2;50	00;41	67;75	00;25	00;1;4;4;5;0	00;3;3;4;0	00;0	00;1	00;1;70;1	00;1;1;0;1;1;1;0;0;0;0;0;0;3	37
1;.;1;1;1;5;5;5;1;1;1;4;4;4;0	00;75	00;100	00;0	00;2;2;2;3;2	00;2;2;5;0	00;0	00;1	00;2;44;2	00;1;0;0;0;1;0;0;0;0;0;0;0;1	86
1;.;2;2;2;4;3;4;3;2;2;2;4;4;25	00;58	33;66	67;33	33;1;6;3;3;0	00;3;2;4;0	00;0	00;1	00;2;63;5	00;0;1;0;1;0;1;0;0;0;0;0;0;0	45
1;.;3;3;3;3;3;3;3;3;3;3;3;3;50	00;50	00;50	00;50	00;4;3;3;4;1	00;4;3;4;1	00;0	00;1	00;2;44;5	00;0;0;0;0;0;0;0;0;1;1;0;0;0	61
1;.;1;2;2;4;4;4;2;2;2;3;3;3;16	67;50	00;75	00;25	00;1;3;2;2;2	00;2;3;4;0	00;0	00;1	00;2;23;1	00;0;1;0;1;0;0;0;0;0;0;0;0;0	86
1;.;2;2;2;4;4;4;4;4;4;4;4;4;25	00;75	00;75	00;75	00;3;2;3;3;1	00;1;1;6;0	00;0	00;0	00;1;31;2	00;0;0;0;0;1;1;0;0;0;0;0;0;0	47
1;.;2;3;2;4;4;4;3;1;2;3;3;3;33	33;50	00;75	00;25	00;4;2;3;3;2	00;3;3;4;0	00;0	00;1	00;1;69;2	00;1;0;1;1;0;0;0;0;0;0;1;0;0	57
1;.;1;1;1;4;3;3;3;3;3;1;4;4;0	00;50	00;58	33;50	00;3;2;2;4;2	00;2;5;2;0	00;1	00;0	00;1;61;4	00;0;0;0;0;0;0;0;0;1;0;1;1;0	62
1;.;3;4;3;4;4;4;2;1;1;2;2;3;58	33;33	33;75	00;8	33;4;2;2;2;4	00;4;4;3;1	00;1	00;0	00;2;49;3	00;1;0;1;0;0;1;0;0;0;0;1;0;0	90
1;.;1;2;2;5;5;4;4;2;2;2;3;4;16	67;50	00;91	67;41	67;4;4;3;3;1	00;3;4;1;0	00;1	00;0	00;1;27;2	00;0;0;1;0;0;0;0;0;0;0;0;0;1	47
1;.;3;3;4;4;4;4;4;3;4;3;4;3;58	33;58	33;75	00;66	67;1;2;2;1;3	00;5;3;5;1	00;0	00;1	00;2;23;1	00;0;0;0;1;0;0;1;0;1;0;0;1;0	53
1;.;2;4;2;4;4;4;4;4;4;2;2;2;41	67;25	00;75	00;75	00;5;1;2;1;4	00;3;5;1;0	00;1	00;0	00;2;58;3	00;0;0;0;0;0;1;0;0;0;1;1;0;1	31
1;.;2;2;2;4;4;4;4;2;2;4;2;3;25	00;50	00;75	00;41	67;3;2;2;5;2	00;6;6;6;0	00;0	00;0	00;2;58;4	00;0;0;0;0;1;0;0;0;0;0;0;0;1	39
1;.;1;3;3;3;4;4;2;2;2;1;3;3;33	33;33	33;66	67;25	00;3;2;2;3;2	00;5;3;5;1	00;0	00;1	00;1;84;2	00;1;0;0;1;0;0;0;0;1;0;0;0;0	31
1;.;3;4;4;4;4;4;3;2;2;1;3;3;66	67;33	33;75	00;33	33;5;2;2;4;3	00;6;6;5;0	00;0	00;1	00;2;34;4	00;1;0;0;0;1;0;0;0;0;1;1;0;1	82
1;.;1;4;1;4;4;4;2;2;2;2;2;2;25	00;25	00;75	00;25	00;3;2;2;3;2	00;3;3;4;0	00;0	00;1	00;2;69;1	00;0;0;1;1;0;0;0;0;0;0;0;0;0	40
1;.;2;4;4;4;3;4;4;4;3;3;4;3;58	33;58	33;66	67;66	67;5;1;1;2;4	00;1;5;1;0	00;1	00;0	00;1;56;5	00;0;0;0;0;0;0;0;0;0;0;0;0;0	37
1;.;3;5;5;3;2;5;3;3;3;3;3;3;83	33;50	00;58	33;50	00;3;2;3;3;1	00;3;4;3;0	00;1	00;0	00;2;76;1	00;0;0;1;0;0;0;0;0;0;0;0;0;3	98
1;.;2;2;2;4;4;4;3;2;2;4;3;3;25	00;58	33;75	00;33	33;4;2;2;2;4	00;3;4;6;0	00;1	00;0	00;2;61;5	00;0;0;1;1;0;0;0;0;0;0;0;0;1	28
1;.;3;3;3;3;3;3;3;3;3;3;3;3;50	00;50	00;50	00;50	00;4;3;3;3;1	00;4;4;3;1	00;1	00;0	00;2;57;3	00;0;0;0;1;0;0;0;0;0;1;1;0;1	36
1;.;1;2;2;4;4;4;4;4;4;3;4;4;16	67;66	67;75	00;75	00;1;4;3;4;0	00;6;6;6;0	00;0	00;0	00;2;70;4	00;1;1;0;1;1;1;0;0;0;0;0;0;1	25
1;.;1;2;2;5;5;5;3;3;3;3;4;5;16	67;75	00;100	00;50	00;2;2;4;4;1	00;6;3;4;0	00;0	00;1	00;2;38;1	00;1;1;0;1;1;1;0;0;0;0;0;0;1	71
1;.;3;3;3;3;3;3;3;3;3;3;3;3;50	00;50	00;50	00;50	00;3;6;6;3;0	00;6;6;6;0	00;0	00;0	00;2;66;5	00;0;1;0;0;1;1;0;0;0;0;0;0;0	40
1;.;3;3;3;3;3;3;3;3;2;2;3;3;50	00;41	67;50	00;41	67;4;1;1;2;4	00;4;5;2;1	00;1	00;0	00;2;34;5	00;0;0;0;0;0;0;0;0;0;0;0;0;0	56
1;.;1;1;1;5;4;5;3;4;4;3;5;3;0	00;66	67;91	67;66	67;1;2;1;2;3	00;1;2;4;0	00;0	00;1	00;1;29;1	00;1;1;0;0;1;0;0;0;0;0;1;1;0	73
1;.;3;3;3;3;3;3;3;3;3;4;4;4;50	00;75	00;50	00;50	00;3;3;3;3;0	00;1;1;1;0	00;0	00;0	00;1;55;3	00;1;0;0;1;0;0;0;0;0;0;0;0;1	17
1;.;3;4;3;4;4;4;2;2;2;3;4;3;58	33;58	33;75	00;25	00;3;2;2;3;2	00;2;2;2;0	00;0	00;0	00;2;67;4	00;0;0;1;0;0;0;0;1;1;0;1;0;0	68
1;.;3;3;1;4;4;4;4;2;2;3;4;5;33	33;75	00;75	00;41	67;4;2;2;4;3	00;3;3;2;0	00;0	00;0	00;2;65;1	00;0;0;1;0;0;1;0;1;1;0;0;0;1	14
1;.;1;3;2;5;4;4;4;3;3;2;3;3;25	00;41	67;83	33;58	33;4;2;3;2;3	00;3;4;2;0	00;1	00;0	00;1;27;5	00;0;1;1;1;0;0;0;1;0;0;0;0;0	47
1;.;2;2;3;3;4;4;3;2;2;3;3;3;33	33;50	00;66	67;33	33;6;2;3;4;1	00;3;3;2;0	00;0	00;0	00;2;73;2	00;0;0;0;1;0;1;0;1;1;1;0;0;0	68
1;.;2;3;2;4;4;5;3;3;3;1;4;4;33	33;50	00;83	33;50	00;2;3;3;4;0	00;3;3;4;0	00;0	00;1	00;1;51;2	00;1;1;0;0;1;0;0;0;0;0;0;0;1	7
1;.;3;3;3;3;3;4;1;1;1;1;1;1;50	00;0	00;58	33;0	00;3;1;3;2;2	00;6;2;3;0	00;0	00;0	00;2;24;1	00;1;0;0;0;1;0;1;0;0;0;1;0;0	92
1;.;2;2;3;4;5;4;4;2;2;2;4;4;33	33;58	33;83	33;41	67;2;2;3;5;1	00;6;3;3;0	00;0	00;0	00;1;75;1	00;0;0;0;0;1;0;0;0;0;0;0;0;1	3
1;.;2;2;2;4;4;4;2;2;2;3;2;2;25	00;33	33;75	00;25	00;5;2;2;1;4	00;2;4;2;0	00;1	00;0	00;2;25;1	00;1;0;1;0;1;0;0;0;0;0;0;0;0	52
1;.;1;3;3;5;5;4;5;3;4;1;3;3;33	33;33	33;91	67;75	00;4;1;4;2;3	00;3;3;3;0	00;0	00;0	00;1;31;1	00;0;0;0;0;0;0;1;1;0;0;1;0;0	43
1;.;3;3;3;4;4;4;3;3;3;3;3;4;50	00;58	33;75	00;50	00;4;4;4;2;2	00;2;1;5;0	00;0	00;1	00;1;61;3	00;0;1;0;0;0;0;0;0;1;1;0;0;1	17
1;.;3;3;3;4;4;4;3;2;3;4;3;4;50	00;66	67;75	00;41	67;4;4;3;3;1	00;1;2;4;0	00;0	00;1	00;1;44;3	00;0;0;0;0;1;1;0;0;0;0;0;0;0	51
1;.;2;2;2;4;4;4;3;3;3;3;2;2;25	00;33	33;75	00;50	00;3;2;2;4;2	00;3;2;4;0	00;0	00;1	00;1;44;4	00;0;0;1;1;0;0;0;0;0;0;0;0;0	86
1;.;1;1;1;4;4;4;4;5;5;3;4;4;0	00;66	67;75	00;91	67;2;4;3;3;0	00;4;3;4;1	00;0	00;1	00;1;76;2	00;1;1;1;0;0;0;0;0;0;1;0;0;0	31
1;.;1;1;1;5;5;5;4;2;2;2;3;4;0	00;50	00;100	00;41	67;4;4;3;2;2	00;3;3;4;0	00;0	00;1	00;1;62;3	00;0;1;0;1;0;1;0;0;1;0;0;0;0	35
1;.;3;3;3;3;4;4;3;2;2;2;2;3;50	00;33	33;66	67;33	33;6;2;2;3;2	00;2;2;2;0	00;0	00;0	00;2;59;4	00;1;1;0;0;0;0;0;0;0;0;0;0;1	31
1;.;3;3;4;3;4;4;3;3;3;3;3;3;58	33;50	00;66	67;50	00;5;3;3;2;2	00;6;4;3;0	00;1	00;0	00;2;22;1	00;0;0;1;0;0;0;0;0;0;0;0;0;0	92
1;.;5;5;5;5;5;5;5;5;5;5;5;5;100	00;100	00;100	00;100	00;3;6;6;3;0	00;4;4;3;1	00;1	00;0	00;1;32;3	00;0;0;1;1;0;0;1;0;0;0;1;0;0	44
1;.;3;3;3;3;3;3;3;3;3;3;3;3;50	00;50	00;50	00;50	00;1;4;4;5;0	00;6;6;6;0	00;0	00;0	00;1;74;3	00;0;1;0;0;0;0;0;0;0;0;0;0;0	33
1;.;1;3;3;4;4;4;2;1;1;1;2;4;33	33;33	33;75	00;8	33;5;1;2;1;4	00;4;3;4;1	00;0	00;1	00;2;25;1	00;0;0;1;1;1;0;0;0;1;0;0;0;0	52
1;.;3;3;3;3;3;3;1;1;1;1;2;2;50	00;16	67;50	00;0	00;5;1;1;2;4	00;2;5;2;0	00;1	00;0	00;2;65;2	00;0;0;1;1;0;0;0;0;1;0;0;0;1	25
1;.;1;3;1;3;4;4;3;2;2;3;3;4;16	67;58	33;66	67;33	33;3;3;4;2;1	00;4;2;4;1	00;0	00;1	00;2;57;4	00;1;0;0;1;0;1;0;0;1;0;1;0;0	41
1;.;1;1;1;5;5;5;5;3;3;5;5;5;0	00;100	00;100	00;66	67;1;5;5;5;0	00;3;3;5;0	00;0	00;1	00;1;68;3	00;0;1;0;0;1;0;0;0;0;1;1;0;1	3
1;.;2;2;2;3;4;4;4;2;2;3;3;3;25	00;50	00;66	67;41	67;4;2;2;2;4	00;3;3;4;0	00;0	00;1	00;2;65;2	00;0;0;1;0;0;0;0;0;1;1;0;0;1	14
1;.;1;3;3;4;4;4;3;3;3;3;3;3;33	33;50	00;75	00;50	00;6;4;4;1;1	00;2;2;5;0	00;0	00;1	00;2;47;3	00;1;1;1;0;1;1;0;0;0;0;0;0;5	52
1;.;2;2;2;4;4;4;3;4;4;3;3;4;25	00;58	33;75	00;66	67;4;3;3;3;1	00;3;4;4;0	00;1	00;1	00;1;71;2	00;0;0;1;0;0;1;0;0;0;0;1;0;0	33
1;.;3;3;3;3;3;3;2;1;1;1;3;2;50	00;25	00;50	00;8	33;4;2;2;3;3	00;2;2;2;0	00;0	00;0	00;1;54;4	00;0;0;1;1;1;0;0;0;0;0;0;0;0	37
1;.;3;3;3;3;3;3;3;3;3;3;3;3;50	00;50	00;50	00;50	00;4;2;2;3;3	00;6;6;4;0	00;0	00;1	00;1;77;2	00;1;1;0;1;0;0;0;0;1;0;0;0;0	57
1;.;3;3;3;3;3;3;3;3;3;3;3;3;50	00;50	00;50	00;50	00;6;6;6;6;0	00;6;6;6;0	00;0	00;0	00;1;30;5	00;0;0;0;0;0;0;0;0;0;0;0;0;0	80
1;.;2;2;2;4;4;4;2;3;2;2;3;4;25	00;50	00;75	00;33	33;1;2;3;3;1	00;3;3;4;0	00;0	00;1	00;2;66;2	00;1;0;0;0;0;0;0;0;1;1;1;0;0	37
1;.;3;4;3;4;5;3;3;3;3;3;3;3;58	33;50	00;75	00;50	00;6;2;3;4;1	00;6;1;3;0	00;0	00;0	00;2;23;5	00;0;1;0;0;0;0;0;0;0;0;0;0;0	53
1;.;2;2;2;4;4;4;2;1;1;3;4;4;25	00;66	67;75	00;8	33;1;3;2;3;1	00;3;3;4;0	00;0	00;1	00;2;53;4	00;1;1;1;1;0;0;0;0;1;0;0;0;0	45
1;.;3;3;3;2;3;3;2;2;1;2;3;3;50	00;41	67;41	67;16	67;2;6;6;4;0	00;6;6;6;0	00;0	00;0	00;2;26;5	00;0;0;0;0;1;0;0;0;0;0;0;0;5	27
1;.;5;5;5;1;1;1;1;1;1;1;1;1;100	00;0	00;0	00;0	00;3;1;1;5;2	00;3;3;3;0	00;0	00;0	00;2;64;1	00;1;1;1;1;0;1;0;0;0;0;0;0;1	41
1;.;1;3;2;4;4;5;2;2;3;2;2;2;25	00;25	00;83	33;33	33;4;2;2;5;3	00;2;4;3;0	00;1	00;0	00;1;79;2	00;0;1;1;0;0;0;0;1;0;0;0;1;0	34
1;.;1;2;1;4;4;4;2;1;1;3;4;4;8	33;66	67;75	00;8	33;4;2;2;3;3	00;3;4;3;0	00;1	00;0	00;1;78;3	00;0;1;1;0;0;1;0;0;1;0;0;0;0	31
1;.;2;1;1;4;4;5;2;3;2;1;1;1;8	33;0	00;83	33;33	33;5;2;2;1;4	00;4;4;2;1	00;1	00;0	00;2;21;5	00;1;1;0;0;0;0;0;0;0;0;1;0;0	92
1;.;2;3;3;4;4;4;2;4;2;3;3;4;41	67;58	33;75	00;41	67;4;3;3;2;2	00;3;4;2;0	00;1	00;0	00;2;73;4	00;1;1;0;1;0;0;0;0;1;0;0;0;0	40
1;.;1;1;1;5;5;5;3;3;3;2;3;3;0	00;41	67;100	00;50	00;3;4;3;3;0	00;2;2;4;0	00;0	00;1	00;1;68;2	00;1;1;0;1;1;1;0;0;0;0;0;0;0	57
1;.;1;2;2;4;4;4;1;1;1;1;2;2;16	67;16	67;75	00;0	00;4;1;1;2;4	00;3;4;3;0	00;1	00;0	00;2;60;3	00;0;0;1;1;0;0;0;0;0;1;1;0;0	45
1;.;1;1;1;4;4;4;4;3;2;4;4;4;0	00;75	00;75	00;50	00;3;3;4;3;0	00;2;5;2;0	00;1	00;0	00;2;63;2	00;0;0;1;0;0;1;0;1;0;0;1;0;0	44
1;.;3;3;2;4;4;4;2;4;4;3;3;4;41	67;58	33;75	00;58	33;4;1;1;5;3	00;1;1;1;0	00;0	00;0	00;1;73;2	00;0;0;1;0;0;0;0;0;0;0;0;0;0	31
1;.;3;4;4;3;4;4;2;2;2;2;3;3;66	67;41	67;66	67;25	00;4;2;2;4;3	00;6;3;3;0	00;0	00;0	00;1;71;1	00;0;0;0;1;0;0;0;0;0;0;0;0;1	3
1;.;1;2;2;4;4;1;4;4;4;3;3;3;16	67;50	00;50	00;75	00;4;3;3;3;1	00;4;3;4;1	00;0	00;1	00;1;82;2	00;0;0;1;0;0;0;0;1;1;0;1;0;0	56
2;3;1;2;1;5;5;5;3;5;5;5;5;5;8	33;100	00;100	00;83	33;.;5;3;4;.;.;.;.;.;.;.;2;24;1	00;.;.;.;.;.;.;.;.;.;.;.;.;0	84
2;3;3;3;2;4;4;4;3;3;3;3;3;3;41	67;50	00;75	00;50	00;.;3;2;2;.;.;.;.;.;.;.;2;58;3	00;.;.;.;.;.;.;.;.;.;.;.;.;1	39
3;3;4;5;5;2;2;3;1;1;1;1;1;1;91	67;0	00;33	33;0	00;.;1;1;1;.;.;.;.;.;.;.;2;62;2	00;.;.;.;.;.;.;.;.;.;.;.;.;0	45
2;3;1;3;2;4;5;5;2;1;1;4;3;2;25	00;50	00;91	67;8	33;.;2;2;2;.;.;.;.;.;.;.;1;27;1	00;.;.;.;.;.;.;.;.;.;.;.;.;0	76
2;3;3;4;4;4;4;3;3;4;4;3;3;3;66	67;50	00;66	67;66	67;.;4;4;3;.;.;.;.;.;.;.;1;35;2	00;.;.;.;.;.;.;.;.;.;.;.;.;0	82
3;3;2;3;3;4;4;4;1;1;1;1;3;3;41	67;33	33;75	00;0	00;.;1;2;1;.;.;.;.;.;.;.;2;68;1	00;.;.;.;.;.;.;.;.;.;.;.;.;0	68
2;3;1;4;4;5;4;4;4;2;2;4;4;4;50	00;75	00;83	33;41	67;.;2;4;2;.;.;.;.;.;.;.;2;40;4	00;.;.;.;.;.;.;.;.;.;.;.;.;0	61
4;3;1;2;1;5;4;5;3;5;5;3;3;4;8	33;58	33;91	67;83	33;.;2;4;4;.;.;.;.;.;.;.;1;28;1	00;.;.;.;.;.;.;.;.;.;.;.;.;0	70
2;3;1;1;1;5;5;5;3;4;2;5;5;5;0	00;100	00;100	00;50	00;.;4;3;4;.;.;.;.;.;.;.;2;76;4	00;.;.;.;.;.;.;.;.;.;.;.;.;0	68
2;3;4;5;4;3;4;4;1;1;1;1;2;2;83	33;16	67;66	67;0	00;.;1;1;5;.;.;.;.;.;.;.;1;69;1	00;.;.;.;.;.;.;.;.;.;.;.;.;1	5
3;3;4;5;5;4;2;3;1;1;3;1;3;1;91	67;16	67;50	00;16	67;.;1;3;4;.;.;.;.;.;.;.;1;58;5	00;.;.;.;.;.;.;.;.;.;.;.;.;0	64
3;3;4;5;5;5;4;4;1;1;1;1;1;2;91	67;8	33;83	33;0	00;.;1;2;2;.;.;.;.;.;.;.;2;28;2	00;.;.;.;.;.;.;.;.;.;.;.;.;0	53
2;3;2;3;2;4;4;3;3;3;3;3;3;4;33	33;58	33;66	67;50	00;.;2;4;2;.;.;.;.;.;.;.;2;47;2	00;.;.;.;.;.;.;.;.;.;.;.;.;1	3
3;3;5;5;5;3;3;2;2;2;1;1;2;3;100	00;25	00;41	67;16	67;.;1;1;1;.;.;.;.;.;.;.;2;19;4	00;.;.;.;.;.;.;.;.;.;.;.;.;0	84
2;3;2;2;2;2;5;4;2;2;1;3;2;2;25	00;33	33;66	67;16	67;.;2;3;2;.;.;.;.;.;.;.;2;30;5	00;.;.;.;.;.;.;.;.;.;.;.;.;1	76
4;3;3;4;4;5;4;3;3;4;3;2;1;2;66	67;16	67;75	00;58	33;.;1;1;1;.;.;.;.;.;.;.;2;22;1	00;.;.;.;.;.;.;.;.;.;.;.;.;0	92
3;3;2;4;4;1;5;4;2;1;1;1;1;3;58	33;16	67;58	33;8	33;.;1;2;6;.;.;.;.;.;.;.;1;75;2	00;.;.;.;.;.;.;.;.;.;.;.;.;0	34
3;3;4;5;5;4;2;2;1;1;1;1;1;1;91	67;0	00;41	67;0	00;.;1;1;3;.;.;.;.;.;.;.;2;24;1	00;.;.;.;.;.;.;.;.;.;.;.;.;0	52
3;3;3;3;3;5;5;4;4;2;3;2;4;4;50	00;58	33;91	67;50	00;.;3;2;3;.;.;.;.;.;.;.;2;64;1	00;.;.;.;.;.;.;.;.;.;.;.;.;0	45
2;3;2;2;2;4;4;4;1;2;1;1;1;2;25	00;8	33;75	00;8	33;.;2;2;1;.;.;.;.;.;.;.;2;72;1	00;.;.;.;.;.;.;.;.;.;.;.;.;0	68
2;3;4;4;4;4;4;4;2;1;1;1;4;4;75	00;50	00;75	00;8	33;.;1;1;1;.;.;.;.;.;.;.;2;43;4	00;.;.;.;.;.;.;.;.;.;.;.;.;0	99
3;3;2;2;2;4;4;4;1;1;1;1;1;1;25	00;0	00;75	00;0	00;.;1;1;2;.;.;.;.;.;.;.;2;53;1	00;.;.;.;.;.;.;.;.;.;.;.;.;0	41
2;3;2;3;3;4;4;4;3;3;3;3;3;4;41	67;58	33;75	00;50	00;.;2;4;1;.;.;.;.;.;.;.;2;22;1	00;.;.;.;.;.;.;.;.;.;.;.;.;0	86
2;3;1;4;3;4;5;4;2;2;2;3;3;1;41	67;33	33;83	33;25	00;.;1;2;2;.;.;.;.;.;.;.;1;31;2	00;.;.;.;.;.;.;.;.;.;.;.;.;0	47
3;3;3;3;3;2;2;4;5;1;3;3;1;4;50	00;41	67;41	67;50	00;.;3;3;2;.;.;.;.;.;.;.;2;21;5	00;.;.;.;.;.;.;.;.;.;.;.;.;0	84
2;3;5;5;5;1;2;4;1;1;1;1;1;1;100	00;0	00;33	33;0	00;.;4;4;2;.;.;.;.;.;.;.;1;23;1	00;.;.;.;.;.;.;.;.;.;.;.;.;0	47
3;3;1;1;1;5;5;5;3;3;3;2;3;4;0	00;50	00;100	00;50	00;.;2;3;3;.;.;.;.;.;.;.;1;63;5	00;.;.;.;.;.;.;.;.;.;.;.;.;0	38
2;3;2;4;3;4;4;4;3;2;3;2;4;4;50	00;58	33;75	00;41	67;.;2;3;1;.;.;.;.;.;.;.;2;20;1	00;.;.;.;.;.;.;.;.;.;.;.;.;0	84
3;3;5;4;5;2;2;2;3;1;1;1;1;2;91	67;8	33;25	00;16	67;.;1;1;2;.;.;.;.;.;.;.;1;22;1	00;.;.;.;.;.;.;.;.;.;.;.;.;4	59
4;3;5;5;5;1;1;1;1;1;1;1;1;1;100	00;0	00;0	00;0	00;.;1;1;6;.;.;.;.;.;.;.;2;28;1	00;.;.;.;.;.;.;.;.;.;.;.;.;0	55
2;3;1;2;1;5;5;5;1;1;1;1;1;2;8	33;8	33;100	00;0	00;.;1;1;6;.;.;.;.;.;.;.;2;77;1	00;.;.;.;.;.;.;.;.;.;.;.;.;0	40
4;3;2;2;2;4;4;4;3;3;3;3;3;3;25	00;50	00;75	00;50	00;.;3;3;3;.;.;.;.;.;.;.;1;37;3	00;.;.;.;.;.;.;.;.;.;.;.;.;0	85
3;3;1;2;2;3;4;5;2;2;2;1;2;3;16	67;25	00;75	00;25	00;.;1;1;2;.;.;.;.;.;.;.;2;31;5	00;.;.;.;.;.;.;.;.;.;.;.;.;0	96
3;3;3;4;4;4;3;3;2;3;3;1;1;2;66	67;8	33;58	33;41	67;.;1;1;4;.;.;.;.;.;.;.;1;43;2	00;.;.;.;.;.;.;.;.;.;.;.;.;0	86
3;3;1;1;1;5;5;5;4;3;4;4;5;1;0	00;58	33;100	00;66	67;.;3;3;2;.;.;.;.;.;.;.;1;78;1	00;.;.;.;.;.;.;.;.;.;.;.;.;0	33
2;3;3;3;3;3;3;3;2;1;1;2;3;2;50	00;33	33;50	00;8	33;.;2;2;2;.;.;.;.;.;.;.;2;22;2	00;.;.;.;.;.;.;.;.;.;.;.;.;0	92
2;3;2;3;2;3;4;3;2;3;2;4;5;3;33	33;75	00;58	33;33	33;.;2;3;6;.;.;.;.;.;.;.;2;27;2	00;.;.;.;.;.;.;.;.;.;.;.;.;0	96
3;3;4;5;4;3;3;3;1;1;1;1;2;2;83	33;16	67;50	00;0	00;.;2;3;1;.;.;.;.;.;.;.;2;25;4	00;.;.;.;.;.;.;.;.;.;.;.;.;0	57
4;3;2;2;2;4;3;3;1;1;4;1;1;2;25	00;8	33;58	33;25	00;.;1;3;3;.;.;.;.;.;.;.;1;58;1	00;.;.;.;.;.;.;.;.;.;.;.;.;0	61
3;3;3;3;3;4;4;4;3;2;2;2;3;3;50	00;41	67;75	00;33	33;.;2;3;1;.;.;.;.;.;.;.;2;60;4	00;.;.;.;.;.;.;.;.;.;.;.;.;0	45
3;3;3;4;5;2;2;3;1;1;1;1;1;1;75	00;0	00;33	33;0	00;.;1;1;1;.;.;.;.;.;.;.;1;71;3	00;.;.;.;.;.;.;.;.;.;.;.;.;0	33
2;3;4;4;4;3;4;3;2;2;2;2;2;2;75	00;25	00;58	33;25	00;.;1;1;1;.;.;.;.;.;.;.;2;57;2	00;.;.;.;.;.;.;.;.;.;.;.;.;0	41
2;3;1;2;2;4;4;4;2;4;4;3;4;4;16	67;66	67;75	00;58	33;.;3;3;4;.;.;.;.;.;.;.;2;32;4	00;.;.;.;.;.;.;.;.;.;.;.;.;0	95
2;3;2;4;2;4;4;4;4;4;4;4;4;4;41	67;75	00;75	00;75	00;.;4;4;3;.;.;.;.;.;.;.;1;76;2	00;.;.;.;.;.;.;.;.;.;.;.;.;0	33
3;3;1;2;2;4;4;4;3;4;3;4;5;4;16	67;83	33;75	00;58	33;.;3;4;4;.;.;.;.;.;.;.;2;22;1	00;.;.;.;.;.;.;.;.;.;.;.;.;0	84
2;3;3;4;3;4;3;3;3;4;3;3;3;3;58	33;50	00;58	33;58	33;.;3;3;2;.;.;.;.;.;.;.;2;23;1	00;.;.;.;.;.;.;.;.;.;.;.;.;0	57
3;3;2;3;3;1;4;4;1;1;1;1;3;3;41	67;33	33;50	00;0	00;.;1;1;1;.;.;.;.;.;.;.;2;27;5	00;.;.;.;.;.;.;.;.;.;.;.;.;0	92
2;3;2;2;2;1;1;4;1;1;1;2;2;2;25	00;25	00;25	00;0	00;.;1;1;6;.;.;.;.;.;.;.;2;59;4	00;.;.;.;.;.;.;.;.;.;.;.;.;0	45
2;3;2;2;2;4;5;5;4;4;4;4;5;5;25	00;91	67;91	67;75	00;.;3;5;5;.;.;.;.;.;.;.;1;30;3	00;.;.;.;.;.;.;.;.;.;.;.;.;0	46
2;3;1;1;1;5;5;5;5;5;4;3;4;4;0	00;66	67;100	00;91	67;.;4;4;2;.;.;.;.;.;.;.;1;21;1	00;.;.;.;.;.;.;.;.;.;.;.;.;0	77
3;3;3;4;3;1;5;4;1;1;1;1;1;1;58	33;0	00;58	33;0	00;.;1;1;4;.;.;.;.;.;.;.;2;57;1	00;.;.;.;.;.;.;.;.;.;.;.;.;0	44
2;3;3;3;3;3;3;3;3;3;3;3;3;3;50	00;50	00;50	00;50	00;.;3;3;3;.;.;.;.;.;.;.;2;30;2	00;.;.;.;.;.;.;.;.;.;.;.;.;0	55
2;3;1;2;2;4;4;5;4;4;3;2;3;3;16	67;41	67;83	33;66	67;.;2;2;4;.;.;.;.;.;.;.;2;31;1	00;.;.;.;.;.;.;.;.;.;.;.;.;0	52
2;3;3;3;2;3;3;2;2;2;4;3;4;3;41	67;58	33;41	67;41	67;.;5;3;1;.;.;.;.;.;.;.;1;24;4	00;.;.;.;.;.;.;.;.;.;.;.;.;0	73
2;3;3;5;4;3;5;4;2;2;2;3;3;3;75	00;50	00;75	00;25	00;.;3;3;5;.;.;.;.;.;.;.;2;65;3	00;.;.;.;.;.;.;.;.;.;.;.;.;3	98
3;3;3;4;4;4;4;4;2;1;1;1;1;1;66	67;0	00;75	00;8	33;.;2;1;2;.;.;.;.;.;.;.;2;29;2	00;.;.;.;.;.;.;.;.;.;.;.;.;0	95
4;3;4;4;4;1;1;1;1;1;1;1;1;1;75	00;0	00;0	00;0	00;.;1;1;1;.;.;.;.;.;.;.;2;43;2	00;.;.;.;.;.;.;.;.;.;.;.;.;1	3
2;3;3;3;3;3;3;3;3;3;3;3;3;3;50	00;50	00;50	00;50	00;.;3;3;3;.;.;.;.;.;.;.;2;21;5	00;.;.;.;.;.;.;.;.;.;.;.;.;0	89
2;3;1;4;2;5;4;4;2;1;1;2;1;2;33	33;16	67;83	33;8	33;.;1;1;1;.;.;.;.;.;.;.;2;30;1	00;.;.;.;.;.;.;.;.;.;.;.;.;0	96
4;3;5;5;5;1;1;1;1;1;1;1;1;1;100	00;0	00;0	00;0	00;.;1;3;6;.;.;.;.;.;.;.;2;24;1	00;.;.;.;.;.;.;.;.;.;.;.;.;0	89
3;3;2;2;2;4;4;4;2;2;2;4;3;4;25	00;66	67;75	00;25	00;.;2;2;2;.;.;.;.;.;.;.;2;55;2	00;.;.;.;.;.;.;.;.;.;.;.;.;0	45
4;3;3;4;4;4;4;2;4;3;3;1;3;2;66	67;25	00;58	33;58	33;.;1;1;1;.;.;.;.;.;.;.;2;23;1	00;.;.;.;.;.;.;.;.;.;.;.;.;0	84
4;3;2;5;5;5;5;4;3;4;4;1;3;3;75	00;33	33;91	67;66	67;.;1;2;1;.;.;.;.;.;.;.;1;24;1	00;.;.;.;.;.;.;.;.;.;.;.;.;0	43
2;3;3;4;3;2;4;4;4;3;3;4;5;5;58	33;91	67;58	33;58	33;.;2;4;2;.;.;.;.;.;.;.;1;29;5	00;.;.;.;.;.;.;.;.;.;.;.;.;0	47
3;3;2;2;2;5;5;5;4;4;4;1;3;2;25	00;25	00;100	00;75	00;.;1;1;1;.;.;.;.;.;.;.;2;31;3	00;.;.;.;.;.;.;.;.;.;.;.;.;5	67
2;3;2;3;2;4;4;4;2;3;3;3;2;4;33	33;50	00;75	00;41	67;.;6;3;5;.;.;.;.;.;.;.;2;27;5	00;.;.;.;.;.;.;.;.;.;.;.;.;0	56
3;3;3;3;3;4;4;4;2;2;2;1;2;2;50	00;16	67;75	00;25	00;.;1;1;2;.;.;.;.;.;.;.;2;68;5	00;.;.;.;.;.;.;.;.;.;.;.;.;0	40
2;3;3;3;2;4;4;4;4;3;3;4;4;4;41	67;75	00;75	00;58	33;.;4;4;4;.;.;.;.;.;.;.;2;76;2	00;.;.;.;.;.;.;.;.;.;.;.;.;1	25
3;3;2;4;3;4;4;4;1;1;1;2;1;3;50	00;25	00;75	00;0	00;.;1;1;2;.;.;.;.;.;.;.;2;56;1	00;.;.;.;.;.;.;.;.;.;.;.;.;1	36
2;3;2;3;3;2;3;3;3;2;3;3;3;3;41	67;50	00;41	67;41	67;.;6;6;5;.;.;.;.;.;.;.;2;65;5	00;.;.;.;.;.;.;.;.;.;.;.;.;0	40
2;3;2;3;2;3;4;4;3;1;1;3;3;3;33	33;50	00;66	67;16	67;.;2;2;6;.;.;.;.;.;.;.;1;28;1	00;.;.;.;.;.;.;.;.;.;.;.;.;4	74
2;3;3;3;3;4;4;4;3;3;3;3;3;3;50	00;50	00;75	00;50	00;.;3;3;4;.;.;.;.;.;.;.;2;27;1	00;.;.;.;.;.;.;.;.;.;.;.;.;0	57
2;3;5;5;5;1;1;1;1;1;1;1;1;1;100	00;0	00;0	00;0	00;.;1;1;1;.;.;.;.;.;.;.;2;29;5	00;.;.;.;.;.;.;.;.;.;.;.;.;0	96
2;3;3;3;3;4;4;4;2;1;2;2;2;3;50	00;33	33;75	00;16	67;.;2;2;3;.;.;.;.;.;.;.;2;74;2	00;.;.;.;.;.;.;.;.;.;.;.;.;0	40
4;3;4;5;5;1;2;2;1;1;2;2;2;3;91	67;33	33;16	67;8	33;.;1;2;4;.;.;.;.;.;.;.;2;23;5	00;.;.;.;.;.;.;.;.;.;.;.;.;0	84
4;3;3;4;4;2;2;2;2;2;1;1;1;2;66	67;8	33;25	00;16	67;.;1;2;1;.;.;.;.;.;.;.;2;21;1	00;.;.;.;.;.;.;.;.;.;.;.;.;0	92
