# Supplementary material for: Moral Convictions and Meat Consumption—A Comparative Study of the Animal Ethics Orientations of Consumers of Pork in Denmark, Germany, and Sweden
Source: Animals (Basel). 2021 Jan 28;11(2):329. doi: 10.3390/ani11020329 (PMC7912257; doi:10.3390/ani11020329)
Supplement: Supplementary file 1 [file animals-11-00329-s001.zip › supple/Supplementary File -6 (Germany_data).csv]

q1;q2;q3;q4;q5;q6;q7;q8;q9;q10;q11;q12;q13;q14;q15;q16;q17;q17a;q18;q19;q20;q21;q22;q23;q24;q25;q26;q27;q28;q29;q30;q31;q32;q33;q34;q35;q36;q37;q38;q39;q40;q41;q42;q43;q44
Reported diet pattern;Whether pork is purchased to others in the household;Animal ethics statement1;Animal ethics statement2;Animal ethics statement3;Animal ethics statement4;Animal ethics statement5;Animal ethics statement6;Animal ethics statement7;Animal ethics statement8;Animal ethics statement9;Animal ethics statement10;Animal ethics statement11;Animal ethics statement12;Animal Rights scale;A…
1;.;1;2;2;4;2;4;2;2;2;2;3;3;16	67;41	67;58	33;25	00;2;2;2;4;2	00;3;1;3;0	00;0	00;0	00;1;34;1	00;1;1;0;0;0;1;0;0;1;1;0;0;0	8717
1;.;3;3;3;3;3;3;3;3;3;3;3;3;50	00;50	00;50	00;50	00;3;3;3;3;0	00;3;3;3;0	00;0	00;0	00;2;39;3	00;0;0;1;1;1;0;0;0;0;1;0;1;0	8012
1;.;3;3;3;3;3;3;1;1;1;1;3;3;50	00;33	33;50	00;0	00;2;2;4;4;1	00;6;4;5;0	00;1	00;1	00;1;33;2	00;0;1;0;1;0;0;0;0;0;0;0;0;1	899
1;.;1;2;2;4;4;5;2;1;1;2;2;2;16	67;25	00;83	33;8	33;4;2;2;4;3	00;4;3;3;1	00;0	00;0	00;2;32;2	00;0;0;0;0;1;0;0;0;0;0;1;1;0	9223
1;.;4;3;4;4;3;4;3;3;4;4;4;3;66	67;66	67;66	67;58	33;4;3;3;4;1	00;2;3;2;0	00;0	00;0	00;2;50;1	00;0;0;1;0;1;0;0;0;0;0;1;0;0	4165
1;.;3;5;1;1;1;1;1;1;1;1;1;1;50	00;0	00;0	00;0	00;5;1;1;2;4	00;3;3;4;0	00;0	00;1	00;2;67;1	00;0;0;0;0;0;0;1;0;0;1;1;1;3	4803
1;.;5;5;5;5;3;4;3;4;4;3;5;5;100	00;83	33;75	00;66	67;5;5;5;5;1	00;3;2;5;0	00;0	00;1	00;2;33;2	00;1;0;1;0;1;0;0;0;1;0;0;0;0	8316
1;.;1;2;3;4;4;4;3;3;2;3;2;2;25	00;33	33;75	00;41	67;2;3;2;4;1	00;2;2;4;0	00;0	00;1	00;1;34;4	00;0;0;0;1;1;1;0;0;1;0;0;0;0	9224
1;.;4;5;5;3;5;2;1;1;1;1;1;1;91	67;0	00;58	33;0	00;5;1;1;4;3	00;4;4;3;1	00;1	00;0	00;2;52;3	00;0;0;0;0;0;0;0;0;0;0;0;0;0	4514
1;.;1;2;1;4;4;4;3;4;3;3;3;3;8	33;50	00;75	00;58	33;4;4;5;4;1	00;4;2;4;1	00;0	00;1	00;1;35;2	00;1;0;1;1;0;0;0;0;1;0;0;1;0	6305
1;.;4;4;4;4;4;4;3;3;3;3;3;3;75	00;50	00;75	00;50	00;6;6;6;6;0	00;5;5;5;1	00;1	00;1	00;2;63;5	00;0;0;1;0;0;1;0;0;0;1;1;0;0	4494
1;.;4;5;5;2;2;4;1;1;1;1;2;2;91	67;16	67;41	67;0	00;4;1;2;2;4	00;4;3;3;1	00;0	00;0	00;1;30;4	00;0;0;0;0;0;0;1;1;0;1;0;1;0	9303
1;.;2;2;2;4;3;4;3;2;2;2;4;4;25	00;58	33;66	67;33	33;4;2;3;4;2	00;4;3;4;1	00;0	00;1	00;2;62;5	00;1;1;0;1;0;0;0;0;1;0;1;0;0	4434
1;.;1;1;3;3;3;3;3;3;2;2;3;3;16	67;41	67;50	00;41	67;4;3;3;4;1	00;3;3;4;0	00;0	00;1	00;1;73;3	00;0;0;1;0;0;1;0;0;1;1;0;0;0	8178
1;.;3;4;5;3;3;4;2;2;2;2;2;3;75	00;33	33;58	33;25	00;1;1;3;3;1	00;3;2;3;0	00;0	00;0	00;1;81;5	00;0;0;1;0;0;0;0;0;0;1;1;0;0	6541
1;.;1;3;3;4;4;1;1;1;1;1;3;2;33	33;25	00;50	00;0	00;4;2;3;3;2	00;4;2;3;1	00;0	00;0	00;2;55;2	00;0;0;1;1;0;0;0;0;0;1;0;0;0	3996
1;.;3;5;5;1;1;5;5;1;5;5;5;5;83	33;100	00;33	33;66	67;4;1;1;3;3	00;5;2;3;1	00;0	00;0	00;2;61;2	00;0;0;0;1;0;0;0;0;0;1;1;1;2	735
1;.;3;3;3;3;3;3;3;3;3;3;3;3;50	00;50	00;50	00;50	00;3;3;3;3;0	00;2;1;4;0	00;0	00;1	00;1;53;5	00;0;0;1;1;1;0;0;0;0;0;0;0;0	4124
1;.;3;2;3;4;3;3;3;3;4;2;4;3;41	67;50	00;58	33;58	33;3;4;2;3;1	00;3;2;3;0	00;0	00;0	00;1;38;2	00;0;0;0;0;0;0;0;0;0;1;0;0;0	5358
1;.;4;5;5;2;2;4;1;1;1;1;1;1;91	67;0	00;41	67;0	00;4;1;1;2;4	00;1;1;5;0	00;0	00;1	00;2;40;1	00;0;1;0;0;1;0;0;0;0;0;0;0;0	7159
1;.;1;2;3;4;4;4;1;1;1;1;2;4;25	00;33	33;75	00;0	00;4;2;3;2;3	00;4;3;3;1	00;0	00;0	00;1;53;4	00;0;0;0;0;0;0;0;0;1;1;0;0;0	4576
1;.;1;3;2;4;4;5;4;1;2;4;4;3;25	00;66	67;83	33;33	33;5;4;4;2;2	00;3;2;4;0	00;0	00;1	00;1;72;3	00;1;1;1;1;0;0;0;0;0;1;0;0;0	7785
1;.;3;2;2;2;2;4;2;2;2;2;3;3;33	33;41	67;41	67;25	00;4;3;2;4;2	00;6;2;4;0	00;0	00;1	00;2;64;3	00;1;0;1;1;0;0;0;1;0;0;1;0;0	4434
1;.;4;4;4;4;4;4;4;4;4;4;4;4;75	00;75	00;75	00;75	00;6;4;4;6;0	00;6;6;6;0	00;0	00;0	00;2;56;1	00;0;0;0;0;0;0;0;0;0;0;0;0;0	3385
1;.;1;1;1;4;4;5;2;4;2;1;2;2;0	00;16	67;83	33;41	67;2;4;4;2;1	00;1;2;4;0	00;0	00;1	00;1;31;4	00;0;1;0;0;1;0;0;0;0;0;0;0;0	8510
1;.;4;4;4;1;1;1;1;1;1;1;1;3;75	00;16	67;0	00;0	00;5;1;1;4;3	00;1;2;1;0	00;0	00;0	00;2;60;5	00;0;0;1;0;0;0;0;0;0;1;0;1;0	4514
1;.;3;3;3;4;5;3;3;3;4;3;3;4;50	00;58	33;75	00;58	33;5;2;2;1;4	00;6;6;6;0	00;0	00;0	00;2;51;4	00;0;0;0;0;0;0;0;0;1;0;1;1;0	4434
1;.;2;2;4;4;4;4;1;1;1;3;2;3;41	67;41	67;75	00;0	00;2;2;3;4;1	00;2;2;4;0	00;0	00;1	00;2;59;2	00;0;1;0;1;1;1;0;0;0;0;0;1;0	5680
1;.;3;5;4;5;1;5;1;1;1;1;1;1;75	00;0	00;66	67;0	00;4;1;1;4;3	00;6;3;3;0	00;0	00;0	00;2;35;2	00;0;0;1;1;0;0;0;0;1;0;1;0;0	5875
1;.;1;1;1;1;5;5;1;1;1;5;1;1;0	00;33	33;66	67;0	00;1;5;5;1;1	00;1;1;5;0	00;0	00;1	00;1;80;2	00;0;1;0;0;1;1;0;0;0;0;0;0;0	6502
1;.;2;1;1;4;4;4;2;2;2;3;3;4;8	33;58	33;75	00;25	00;1;4;5;1;1	00;2;3;4;0	00;0	00;1	00;1;51;1	00;0;1;1;1;0;0;0;0;1;0;0;1;0	5028
1;.;5;5;5;2;2;3;1;1;1;1;2;2;100	00;16	67;33	33;0	00;5;1;2;1;4	00;4;4;1;1	00;1	00;0	00;2;50;3	00;0;0;0;1;0;0;1;0;0;0;1;0;0	4165
1;.;2;3;3;2;2;4;3;1;1;1;2;2;41	67;16	67;41	67;16	67;4;2;3;3;2	00;3;2;4;0	00;0	00;1	00;1;71;2	00;0;0;1;0;0;0;0;0;1;1;1;1;0	7503
1;.;1;1;2;4;4;5;3;4;2;2;3;4;8	33;50	00;83	33;50	00;2;4;4;4;0	00;2;2;4;0	00;0	00;1	00;1;67;2	00;0;1;0;1;0;1;0;0;0;1;0;0;0	7214
1;.;4;5;5;1;1;2;1;1;1;1;3;3;91	67;33	33;8	33;0	00;1;3;3;3;0	00;2;3;5;0	00;0	00;1	00;1;51;3	00;1;1;0;0;1;0;0;0;0;0;0;0;0	4298
3;2;4;5;5;3;3;3;1;1;1;1;1;1;91	67;0	00;50	00;0	00;5;1;1;4;3	00;4;3;2;1	00;0	00;0	00;2;34;3	00;0;0;0;1;0;0;0;0;0;0;1;0;0	7793
1;.;1;1;1;4;4;5;3;2;4;4;4;4;0	00;75	00;83	33;50	00;2;3;5;2;1	00;3;3;4;0	00;0	00;1	00;1;46;4	00;1;1;0;1;1;0;0;0;0;0;0;0;0	8008
1;.;2;3;3;3;3;4;1;1;1;2;2;2;41	67;25	00;58	33;0	00;4;1;3;4;2	00;4;1;6;1	00;0	00;0	00;2;70;1	00;0;0;0;0;0;0;0;0;1;1;0;1;0	8518
1;.;4;4;4;4;4;4;4;4;3;4;4;4;75	00;75	00;75	00;66	67;4;5;4;4;1	00;2;1;2;0	00;0	00;0	00;1;60;2	00;0;1;0;0;1;1;0;1;0;0;1;0;0	4298
1;.;1;1;1;5;5;5;5;5;5;5;5;5;0	00;100	00;100	00;100	00;1;5;5;3;0	00;1;1;5;0	00;0	00;1	00;1;68;2	00;1;1;0;1;1;0;0;0;0;0;0;0;0	9529
1;.;4;4;4;2;2;2;2;2;2;2;2;2;75	00;25	00;25	00;25	00;4;2;2;2;4	00;4;3;4;1	00;0	00;1	00;1;53;2	00;0;0;1;1;0;0;0;0;0;1;1;0;0	4576
1;.;3;3;3;3;3;3;3;3;3;3;3;3;50	00;50	00;50	00;50	00;2;3;3;2;1	00;1;1;5;0	00;0	00;1	00;1;50;1	00;0;0;1;1;1;0;0;0;0;0;0;0;2	3930
1;.;2;3;2;4;4;4;2;3;3;2;4;3;33	33;50	00;75	00;41	67;4;2;3;4;2	00;3;3;4;0	00;0	00;1	00;1;72;3	00;0;0;0;1;0;0;1;0;1;0;1;0;0	6922
1;.;3;4;4;3;3;3;2;2;2;2;2;2;66	67;25	00;50	00;25	00;4;1;2;2;4	00;3;1;3;0	00;0	00;0	00;1;33;2	00;0;0;1;1;0;0;0;0;0;1;0;0;0	8510
1;.;3;3;3;3;3;3;2;2;1;2;2;2;50	00;25	00;50	00;16	67;3;2;2;3;2	00;3;4;2;0	00;1	00;0	00;1;36;2	00;0;0;0;0;1;0;0;0;0;0;0;0;0	6003
1;.;3;3;3;2;3;3;2;1;2;3;1;1;50	00;16	67;41	67;16	67;6;6;6;6;0	00;2;2;1;0	00;0	00;0	00;1;60;1	00;0;0;1;1;1;0;0;0;0;0;0;0;1	9548
1;.;1;4;2;2;2;3;2;2;2;2;2;3;33	33;33	33;33	33;25	00;4;2;2;2;4	00;2;3;4;0	00;0	00;1	00;1;41;4	00;1;0;1;1;0;0;0;0;0;0;0;0;0	6456
1;.;2;3;3;4;4;4;2;2;2;2;2;4;41	67;41	67;75	00;25	00;4;3;3;4;1	00;4;4;3;1	00;1	00;0	00;2;60;3	00;0;0;0;1;0;1;0;0;1;1;0;1;0	3996
1;.;4;3;4;3;3;3;1;2;2;1;2;2;66	67;16	67;50	00;16	67;5;1;3;4;2	00;2;4;3;0	00;1	00;0	00;2;39;4	00;0;0;1;0;0;1;0;0;1;0;0;1;0	6255
1;.;4;4;4;4;3;3;3;4;4;3;4;4;75	00;66	67;58	33;66	67;5;5;5;1;2	00;3;4;4;0	00;1	00;1	00;1;39;2	00;1;0;0;1;0;0;0;0;0;0;1;0;0	6873
1;.;3;3;3;3;3;3;1;1;1;1;1;1;50	00;0	00;50	00;0	00;4;1;2;4;3	00;3;3;3;0	00;0	00;0	00;2;27;4	00;0;0;0;0;0;0;0;0;0;1;0;0;0	9151
1;.;1;3;2;3;3;4;1;1;1;4;2;2;25	00;41	67;58	33;0	00;4;2;2;5;3	00;3;4;2;0	00;1	00;0	00;1;20;5	00;0;0;0;0;0;0;1;0;1;1;1;1;1	375
1;.;4;4;4;2;2;3;2;2;1;1;2;4;75	00;33	33;33	33;16	67;4;2;3;4;2	00;3;3;2;0	00;0	00;0	00;1;72;1	00;1;0;0;1;0;0;0;0;0;1;1;0;0	7681
1;.;2;3;4;4;4;4;2;2;3;4;4;3;50	00;66	67;75	00;33	33;3;4;5;5;0	00;4;3;5;1	00;0	00;1	00;1;79;2	00;0;0;0;0;1;1;0;0;1;1;0;0;0	6375
1;.;3;3;3;3;3;3;2;2;2;2;2;2;50	00;25	00;50	00;25	00;2;2;4;4;1	00;2;2;5;0	00;0	00;1	00;2;35;1	00;0;0;0;1;1;0;0;0;0;0;0;0;0	6368
1;.;4;5;4;1;1;1;1;1;1;1;1;1;83	33;0	00;0	00;0	00;5;1;1;3;3	00;4;6;3;1	00;0	00;0	00;2;32;1	00;0;0;1;1;0;0;0;0;0;1;0;0;0	6985
1;.;3;3;3;2;2;3;1;2;1;2;2;3;50	00;33	33;33	33;8	33;4;3;2;4;2	00;4;2;4;1	00;0	00;1	00;2;43;4	00;0;0;1;1;0;0;0;0;0;1;1;0;0	6305
1;.;1;2;2;3;3;4;2;2;2;3;3;4;16	67;58	33;58	33;25	00;3;3;4;4;0	00;3;3;3;0	00;0	00;0	00;2;52;3	00;0;0;1;0;0;0;0;0;1;1;1;1;0	4434
1;.;5;5;5;5;5;5;3;3;3;3;3;3;100	00;50	00;100	00;50	00;3;1;1;3;2	00;1;1;1;0	00;0	00;0	00;1;75;4	00;1;0;1;0;0;0;0;0;0;0;0;0;0	7743
1;.;1;5;4;5;5;5;1;1;1;1;1;1;58	33;0	00;100	00;0	00;3;1;2;5;2	00;2;3;2;0	00;0	00;0	00;2;57;4	00;0;0;0;0;0;1;0;0;0;1;1;1;0	3996
1;.;2;2;2;2;2;2;2;3;2;2;2;3;25	00;33	33;25	00;33	33;4;4;2;3;2	00;4;4;2;1	00;1	00;0	00;2;60;2	00;0;0;1;0;1;1;0;0;1;0;0;0;2	529
1;.;1;3;3;4;4;4;1;2;2;3;3;3;33	33;50	00;75	00;16	67;3;3;6;5;0	00;6;1;5;0	00;0	00;1	00;2;59;2	00;1;0;1;0;1;0;0;0;0;0;0;0;0	5075
1;.;3;3;3;3;3;4;1;1;1;1;1;1;50	00;0	00;58	33;0	00;4;2;1;4;3	00;4;4;2;1	00;1	00;0	00;2;48;4	00;0;1;1;0;0;0;0;0;0;0;1;0;0	5636
1;.;1;1;1;5;5;5;2;2;2;1;4;5;0	00;58	33;100	00;25	00;4;1;2;5;3	00;3;1;5;0	00;0	00;1	00;1;30;3	00;0;1;0;1;1;1;0;0;1;0;0;0;0	9444
1;.;1;3;1;5;5;5;1;1;1;1;1;1;16	67;0	00;100	00;0	00;1;1;4;3;1	00;6;1;3;0	00;0	00;0	00;1;36;2	00;0;0;0;0;1;0;0;0;0;0;0;0;0	5538
1;.;1;3;2;1;1;5;3;1;1;2;3;2;25	00;33	33;33	33;16	67;3;3;3;4;0	00;6;5;2;0	00;1	00;0	00;2;34;2	00;0;0;1;1;0;0;0;0;1;1;0;0;0	9743
1;.;2;3;3;2;2;4;2;2;1;3;3;3;41	67;50	00;41	67;16	67;3;2;3;3;1	00;6;3;3;0	00;0	00;0	00;2;36;3	00;0;0;0;1;0;0;0;0;0;0;1;1;0	6305
1;.;2;3;3;1;1;1;3;3;3;2;2;2;41	67;25	00;0	00;50	00;4;3;3;3;1	00;3;2;3;0	00;0	00;0	00;2;47;2	00;0;0;0;0;1;1;0;0;1;1;0;0;0	6305
1;.;5;5;5;1;1;1;1;1;1;3;4;4;100	00;66	67;0	00;0	00;2;2;3;3;1	00;2;2;4;0	00;0	00;1	00;1;68;3	00;0;0;0;1;0;0;0;0;1;0;1;1;0	7681
1;.;1;2;3;4;5;5;2;3;2;3;5;5;25	00;83	33;91	67;33	33;1;5;5;2;1	00;4;3;4;1	00;0	00;1	00;1;45;2	00;1;0;0;1;1;0;0;0;0;0;1;0;0	6063
1;.;2;3;3;3;3;4;1;1;2;2;4;4;41	67;58	33;58	33;8	33;5;1;2;6;3	00;6;5;1;0	00;1	00;0	00;1;41;4	00;0;0;0;0;0;0;0;0;0;0;0;0;0	6507
1;.;1;1;3;3;4;5;2;1;1;3;5;5;16	67;83	33;75	00;8	33;4;5;5;6;1	00;1;1;4;0	00;0	00;1	00;2;70;5	00;0;0;1;1;1;1;0;0;0;0;1;0;0	6866
1;.;2;5;3;1;1;5;1;2;2;1;1;3;58	33;16	67;33	33;16	67;4;3;3;3;1	00;4;3;3;1	00;0	00;0	00;2;39;3	00;0;0;1;0;0;0;0;0;1;1;0;1;0	5771
1;.;4;4;4;2;2;2;1;1;1;2;3;3;75	00;41	67;25	00;0	00;4;2;3;3;2	00;3;3;2;0	00;0	00;0	00;2;51;3	00;0;0;1;1;0;0;0;0;1;1;0;0;0	3776
1;.;2;4;3;4;4;2;1;1;2;1;1;1;50	00;0	00;58	33;8	33;4;1;1;4;3	00;3;3;4;0	00;0	00;1	00;2;78;2	00;0;0;1;0;0;0;0;0;0;1;1;1;0	7270
1;.;2;3;2;4;4;4;3;4;3;3;4;4;33	33;66	67;75	00;58	33;3;4;4;4;0	00;6;3;4;0	00;0	00;1	00;1;67;5	00;1;0;0;0;0;0;0;0;1;0;1;0;0	7681
1;.;3;3;3;3;3;4;1;1;1;1;1;1;50	00;0	00;58	33;0	00;5;1;1;3;3	00;2;4;2;0	00;1	00;0	00;2;64;1	00;0;0;0;1;0;0;0;0;1;1;1;0;0	4331
1;.;3;3;4;3;3;4;3;3;4;3;3;4;58	33;58	33;58	33;58	33;2;5;4;3;0	00;3;4;4;0	00;1	00;1	00;1;36;4	00;0;0;0;0;0;0;0;0;1;0;0;0;0	5956
1;.;2;2;3;4;5;5;3;3;3;4;5;4;33	33;83	33;91	67;50	00;1;5;5;3;0	00;6;1;5;0	00;0	00;1	00;2;44;2	00;1;0;0;1;1;0;0;0;1;0;1;0;0	5771
1;.;1;1;1;4;4;4;4;3;3;3;4;4;0	00;66	67;75	00;58	33;5;4;4;4;1	00;1;1;5;0	00;0	00;1	00;1;56;5	00;0;0;0;0;1;0;0;0;0;0;0;0;0	4659
1;.;3;3;3;3;3;3;3;3;3;3;3;3;50	00;50	00;50	00;50	00;3;3;3;3;0	00;1;1;2;0	00;0	00;0	00;2;52;5	00;0;0;0;0;0;0;0;0;0;0;0;0;1	8323
1;.;2;2;2;4;4;3;2;3;2;3;4;4;25	00;66	67;66	67;33	33;4;3;3;2;2	00;6;3;3;0	00;0	00;0	00;2;31;3	00;0;0;0;1;0;0;0;0;0;0;0;1;0	8938
1;.;1;2;1;4;4;4;4;4;3;2;4;4;8	33;58	33;75	00;66	67;2;4;4;4;0	00;6;3;4;0	00;0	00;1	00;1;70;2	00;1;0;0;1;1;0;0;0;1;0;0;0;0	7681
1;.;3;3;3;4;4;4;2;1;1;3;2;2;50	00;33	33;75	00;8	33;3;2;2;2;3	00;4;3;2;1	00;0	00;0	00;2;70;2	00;0;0;1;0;0;0;0;0;0;1;0;0;0	6866
1;.;1;1;1;4;4;4;1;1;1;3;3;3;0	00;50	00;75	00;0	00;3;2;3;5;1	00;3;2;3;0	00;0	00;0	00;1;28;4	00;0;0;0;1;0;0;0;0;0;1;0;0;0	9444
1;.;3;3;3;4;3;3;3;3;3;3;3;3;50	00;50	00;58	33;50	00;3;3;3;3;0	00;3;2;3;0	00;0	00;0	00;1;39;2	00;0;0;0;0;0;0;0;0;0;0;0;0;0	5358
1;.;2;3;3;2;3;3;3;2;3;2;2;3;41	67;33	33;41	67;41	67;3;2;4;3;1	00;2;3;3;0	00;0	00;0	00;1;39;2	00;0;1;0;0;1;0;0;0;1;0;1;0;0	5956
1;.;4;3;4;3;3;3;2;4;3;5;1;2;66	67;41	67;50	00;50	00;3;5;5;3;0	00;4;3;4;1	00;0	00;1	00;1;22;5	00;0;0;0;0;0;0;0;0;1;0;0;0;5	3810
1;.;2;3;2;4;4;4;3;3;3;2;2;2;33	33;25	00;75	00;50	00;2;2;2;1;3	00;2;2;4;0	00;0	00;1	00;1;45;1	00;0;0;0;0;0;0;0;0;0;0;0;0;2	7370
3;2;3;4;3;4;4;4;1;1;1;1;4;4;58	33;50	00;75	00;0	00;4;1;4;4;2	00;2;3;1;0	00;0	00;0	00;1;67;4	00;0;0;0;1;0;0;0;0;0;1;1;0;0	7086
3;2;1;3;3;5;5;5;1;1;1;2;2;1;33	33;16	67;100	00;0	00;5;1;1;3;3	00;4;4;2;1	00;1	00;0	00;2;35;4	00;0;0;0;0;0;0;0;0;0;1;0;0;0	6110
1;.;1;1;1;4;4;4;2;3;3;3;4;4;0	00;66	67;75	00;41	67;5;4;3;4;1	00;4;4;3;1	00;1	00;0	00;1;37;4	00;0;0;0;1;0;0;0;0;0;0;0;0;0	6456
1;.;3;3;3;3;3;3;3;3;3;3;3;3;50	00;50	00;50	00;50	00;3;3;3;3;0	00;1;1;4;0	00;0	00;1	00;1;44;1	00;0;0;0;1;1;0;0;0;0;0;0;0;2	7370
1;.;3;3;3;3;3;3;3;3;3;3;3;3;50	00;50	00;50	00;50	00;3;3;3;3;0	00;6;6;3;0	00;0	00;0	00;2;59;5	00;1;1;1;1;1;0;0;0;0;0;0;0;0	3680
1;.;4;4;3;5;4;4;3;3;3;3;3;3;66	67;50	00;83	33;50	00;5;3;3;1;2	00;3;4;3;0	00;1	00;0	00;1;39;3	00;0;0;0;1;0;0;0;1;0;0;1;0;0	5956
1;.;3;5;5;4;5;4;1;1;1;1;1;1;83	33;0	00;83	33;0	00;5;1;1;3;3	00;5;2;2;1	00;0	00;0	00;2;23;1	00;1;0;0;0;0;0;0;0;1;1;0;1;1	472
1;.;1;3;3;3;4;4;1;1;1;2;2;3;33	33;33	33;66	67;0	00;1;5;4;4;0	00;1;1;5;0	00;0	00;1	00;1;35;3	00;1;1;0;0;0;0;0;0;0;0;0;0;0	6507
1;.;3;5;5;3;3;4;1;1;1;1;1;3;83	33;16	67;58	33;0	00;4;1;1;5;3	00;3;3;3;0	00;0	00;0	00;1;49;3	00;1;1;0;0;0;0;0;0;0;1;1;0;0	6456
1;.;2;2;2;4;4;4;4;3;3;3;4;4;25	00;66	67;75	00;58	33;1;4;4;4;0	00;6;1;5;0	00;0	00;1	00;1;66;3	00;1;0;0;1;1;0;0;0;1;0;0;1;0	7086
1;.;1;2;2;3;4;4;1;1;1;3;2;1;16	67;25	00;66	67;0	00;4;1;3;5;2	00;4;3;3;1	00;0	00;0	00;2;63;2	00;0;0;1;1;0;0;0;1;1;1;0;0;0	3776
1;.;4;3;4;5;5;5;1;2;2;4;3;2;66	67;50	00;100	00;16	67;1;1;1;2;3	00;3;3;3;0	00;0	00;0	00;2;59;2	00;0;0;0;0;0;0;1;0;1;1;1;1;0	3996
1;.;4;5;5;1;2;2;1;1;1;1;3;2;91	67;25	00;16	67;0	00;4;1;2;4;3	00;2;2;2;0	00;0	00;0	00;2;39;1	00;1;0;1;0;0;0;0;0;0;1;0;1;0	5771
1;.;2;3;3;3;3;2;2;2;2;3;2;3;41	67;41	67;41	67;25	00;3;2;2;5;2	00;6;6;2;0	00;0	00;0	00;2;53;1	00;0;1;1;0;0;0;0;0;0;1;0;1;0	4165
1;.;3;4;4;4;4;3;2;2;2;2;2;2;66	67;25	00;66	67;25	00;2;2;2;4;2	00;3;3;2;0	00;0	00;0	00;2;62;1	00;0;0;1;0;0;0;0;1;0;1;0;1;2	735
1;.;2;3;2;4;4;4;2;2;2;2;3;3;33	33;41	67;75	00;25	00;3;4;4;4;0	00;1;3;3;0	00;0	00;0	00;2;34;3	00;0;1;0;1;0;0;0;0;1;0;1;1;0	9014
1;.;3;3;3;2;2;3;1;1;1;3;2;2;50	00;33	33;33	33;0	00;3;1;1;3;2	00;3;3;3;0	00;0	00;0	00;1;63;2	00;1;0;1;0;1;0;0;0;1;0;0;0;2	1020
1;.;1;1;1;3;4;5;3;2;2;1;4;3;0	00;41	67;75	00;33	33;2;5;5;5;0	00;2;2;5;0	00;0	00;1	00;1;51;2	00;1;0;0;1;1;0;0;0;0;0;0;0;1	9548
1;.;1;3;2;4;3;3;3;3;3;4;3;3;25	00;58	33;58	33;50	00;1;4;5;3;0	00;4;1;4;1	00;0	00;1	00;1;52;1	00;0;1;0;1;0;1;0;0;0;0;0;0;0	4576
1;.;1;1;1;1;4;1;4;4;4;3;4;4;0	00;66	67;25	00;75	00;4;4;5;4;1	00;3;3;5;0	00;0	00;1	00;1;64;4	00;0;0;0;1;0;0;0;0;1;0;1;1;0	4576
1;.;2;4;3;4;3;3;2;3;2;2;3;2;50	00;33	33;58	33;33	33;1;2;3;2;2	00;3;1;3;0	00;0	00;0	00;1;38;1	00;0;0;0;0;1;1;0;0;0;0;0;0;2	9210
1;.;4;4;2;4;4;4;4;4;4;4;4;4;58	33;75	00;75	00;75	00;4;1;2;3;3	00;4;2;5;1	00;0	00;1	00;2;30;2	00;0;0;1;1;0;0;0;0;0;0;0;0;1	1351
1;.;3;4;4;4;4;4;2;2;2;3;3;3;66	67;50	00;75	00;25	00;5;1;2;5;3	00;3;2;4;0	00;0	00;1	00;1;56;1	00;0;0;0;1;1;1;1;0;0;0;0;1;0	4638
1;.;4;3;3;4;3;2;3;3;3;4;4;4;58	33;75	00;50	00;50	00;3;4;4;4;0	00;4;4;4;1	00;1	00;1	00;1;36;3	00;0;0;1;0;0;1;0;0;0;0;0;0;0	6305
3;2;3;4;3;3;4;3;2;2;3;2;3;3;58	33;41	67;58	33;33	33;2;2;2;3;2	00;2;4;2;0	00;1	00;0	00;1;61;3	00;0;0;0;1;0;0;0;0;0;0;0;0;0	4256
1;.;3;3;2;2;3;3;3;2;3;2;3;3;41	67;41	67;41	67;41	67;2;2;3;4;1	00;3;3;3;0	00;0	00;0	00;1;33;2	00;0;0;1;1;0;0;0;0;0;1;0;0;0	8042
1;.;1;3;3;4;4;4;4;3;3;4;4;4;33	33;75	00;75	00;58	33;1;4;4;4;0	00;2;2;5;0	00;0	00;1	00;1;80;3	00;0;1;0;0;1;0;0;0;0;1;1;0;0	7681
1;.;2;4;3;3;3;4;2;2;2;2;3;3;50	00;41	67;58	33;25	00;3;3;3;3;0	00;3;2;3;0	00;0	00;0	00;1;61;4	00;1;1;0;0;0;0;0;0;0;0;1;0;0	4659
1;.;3;1;3;5;5;3;5;5;5;5;3;5;33	33;83	33;83	33;100	00;4;5;5;2;2	00;4;1;3;1	00;0	00;0	00;2;53;4	00;0;0;1;1;0;0;0;0;1;1;0;0;0	3680
1;.;1;1;2;4;3;4;1;2;1;2;3;4;8	33;50	00;66	67;8	33;2;4;4;4;0	00;4;1;3;1	00;0	00;0	00;1;61;2	00;1;1;0;1;1;0;0;0;0;0;0;0;0	4638
1;.;4;2;4;4;4;4;1;1;1;1;3;1;58	33;16	67;75	00;0	00;5;1;1;3;3	00;2;3;4;0	00;0	00;1	00;1;54;2	00;1;0;1;0;1;0;0;0;1;0;0;0;2	6076
1;.;1;1;1;4;4;4;3;3;2;4;4;5;0	00;83	33;75	00;41	67;2;4;5;4;0	00;5;3;3;1	00;0	00;0	00;2;39;4	00;0;0;0;1;1;0;0;0;1;1;0;0;0	5875
1;.;3;4;3;2;3;3;2;1;2;2;2;2;58	33;25	00;41	67;16	67;4;1;1;3;3	00;3;3;2;0	00;0	00;0	00;2;37;3	00;0;0;1;0;0;0;0;0;1;1;0;0;0	5327
1;.;3;3;3;3;3;3;3;3;3;3;3;3;50	00;50	00;50	00;50	00;3;3;3;3;0	00;3;3;3;0	00;0	00;0	00;2;52;3	00;0;0;1;1;1;0;0;0;0;0;1;0;2	367
1;.;1;1;1;5;5;5;1;1;1;1;1;3;0	00;16	67;100	00;0	00;3;1;1;3;2	00;3;3;4;0	00;0	00;1	00;1;50;1	00;1;0;0;1;0;0;0;0;1;0;1;1;0	4222
1;.;2;3;3;3;4;3;3;3;3;3;4;4;41	67;66	67;58	33;50	00;3;3;4;4;0	00;3;3;3;0	00;0	00;0	00;1;59;5	00;0;0;1;1;0;0;0;0;0;1;0;0;0	3798
1;.;2;3;3;4;4;5;3;1;1;2;1;2;41	67;16	67;83	33;16	67;4;2;1;3;3	00;5;3;2;1	00;0	00;0	00;2;38;1	00;1;0;0;0;0;0;0;0;1;1;1;1;0	5817
1;.;1;2;2;4;4;4;4;3;4;3;4;4;16	67;66	67;75	00;66	67;4;3;4;4;1	00;2;2;3;0	00;0	00;0	00;1;71;3	00;0;0;1;0;0;0;0;0;1;0;0;0;0	7503
1;.;2;3;3;1;1;5;1;1;1;1;1;1;41	67;0	00;33	33;0	00;5;1;1;1;4	00;5;5;3;1	00;1	00;0	00;1;45;2	00;0;1;0;1;0;0;0;0;0;1;0;1;0	5817
1;.;2;3;3;3;4;4;3;3;2;2;3;3;41	67;41	67;66	67;41	67;6;3;3;6;0	00;3;3;2;0	00;0	00;0	00;1;61;5	00;0;0;1;1;0;0;0;0;0;0;0;0;0	4117
1;.;1;3;2;4;4;4;2;3;2;3;3;3;25	00;50	00;75	00;33	33;3;3;4;3;0	00;3;2;4;0	00;0	00;1	00;1;55;4	00;1;0;0;0;0;0;0;0;1;0;0;1;0	3798
1;.;2;3;4;2;4;2;2;3;4;2;3;4;50	00;50	00;41	67;50	00;3;4;3;3;0	00;4;1;3;1	00;0	00;0	00;1;37;3	00;0;0;1;1;0;0;0;0;0;0;0;0;0	5358
1;.;1;3;3;4;5;4;1;1;1;1;3;3;33	33;33	33;83	33;0	00;4;2;3;5;2	00;5;4;2;1	00;1	00;0	00;2;35;3	00;0;0;1;1;0;0;0;0;1;0;0;0;0	6368
1;.;3;4;3;3;3;3;3;2;2;3;2;2;58	33;33	33;50	00;33	33;5;1;2;4;3	00;4;3;3;1	00;0	00;0	00;1;43;4	00;0;0;1;1;0;0;0;0;0;1;1;0;0	5817
1;.;3;2;3;2;3;3;3;3;3;2;3;3;41	67;41	67;41	67;50	00;3;3;3;3;0	00;3;3;3;0	00;0	00;0	00;1;35;4	00;0;0;0;0;1;0;0;0;0;0;0;0;0	6507
1;.;2;2;2;4;4;4;2;2;2;3;2;4;25	00;50	00;75	00;25	00;4;2;3;5;2	00;2;4;4;0	00;1	00;1	00;1;51;3	00;0;0;1;1;0;0;0;0;0;1;0;0;0	4117
1;.;2;4;4;4;4;4;2;2;2;2;1;3;58	33;25	00;75	00;25	00;5;2;1;4;3	00;4;2;3;1	00;0	00;0	00;1;69;3	00;0;1;0;1;0;1;0;0;1;0;1;0;0	7567
1;.;3;3;3;3;3;3;3;3;3;4;4;3;50	00;66	67;50	00;50	00;2;3;4;3;0	00;2;1;5;0	00;0	00;1	00;1;21;2	00;0;0;0;0;1;0;0;0;0;0;1;0;0	8510
1;.;3;4;3;4;5;5;1;1;1;1;1;1;58	33;0	00;91	67;0	00;1;2;2;5;2	00;4;2;5;1	00;0	00;1	00;2;20;2	00;1;1;0;1;1;0;0;0;0;1;0;0;0	8245
1;.;2;5;2;4;4;4;2;1;2;4;2;2;50	00;41	67;75	00;16	67;1;1;1;4;2	00;4;1;5;1	00;0	00;1	00;1;49;5	00;1;1;0;0;1;0;0;0;0;0;0;0;0	6456
1;.;2;3;3;4;4;4;3;3;3;3;4;4;41	67;66	67;75	00;50	00;4;1;3;5;2	00;2;4;3;0	00;1	00;0	00;2;33;1	00;1;0;0;1;1;0;0;0;0;0;0;0;0	8938
1;.;4;4;4;2;2;2;2;2;2;2;3;3;75	00;41	67;25	00;25	00;4;1;2;5;3	00;5;3;2;1	00;0	00;0	00;2;38;2	00;0;0;1;1;0;0;0;0;0;0;0;0;0	5875
1;.;3;3;3;3;3;3;3;3;3;2;3;3;50	00;41	67;50	00;50	00;3;6;3;3;0	00;1;1;5;0	00;0	00;1	00;2;42;2	00;0;0;0;0;1;0;0;0;0;0;0;0;0	8012
1;.;2;2;2;2;2;2;1;1;1;1;3;2;25	00;25	00;25	00;0	00;5;1;3;1;3	00;4;4;2;1	00;1	00;0	00;2;35;4	00;0;0;0;1;0;0;0;0;0;1;1;0;0	6110
1;.;1;1;1;4;4;5;2;1;1;1;4;5;0	00;58	33;83	33;8	33;4;4;2;4;2	00;2;1;5;0	00;0	00;1	00;1;79;4	00;0;0;1;1;0;0;1;0;1;1;0;0;0	6911
1;.;3;2;3;2;2;2;3;2;2;3;2;1;41	67;25	00;25	00;33	33;3;3;3;3;0	00;2;3;4;0	00;0	00;1	00;1;24;3	00;0;1;1;0;0;0;0;0;0;0;0;0;0	9614
1;.;3;5;4;3;2;3;1;1;1;1;2;2;75	00;16	67;41	67;0	00;4;1;3;4;2	00;3;3;3;0	00;0	00;0	00;1;39;3	00;0;1;0;1;0;0;0;0;1;0;1;0;0	4546
1;.;1;5;5;5;5;5;1;1;1;1;1;5;66	67;33	33;100	00;0	00;5;4;4;1;2	00;3;3;3;0	00;0	00;0	00;1;53;2	00;0;0;1;0;1;0;0;0;0;1;1;0;0	4638
1;.;1;3;2;3;4;4;2;3;2;3;4;3;25	00;58	33;66	67;33	33;2;3;4;4;0	00;3;1;4;0	00;0	00;1	00;2;50;4	00;1;0;0;1;1;0;0;0;0;0;0;1;0	4093
1;.;3;3;4;4;4;4;3;2;3;2;3;3;58	33;41	67;75	00;41	67;5;3;5;4;1	00;2;4;3;0	00;1	00;0	00;1;47;4	00;0;1;1;0;0;0;0;0;0;0;0;0;0	8963
1;.;2;4;3;1;1;4;1;1;1;1;3;4;50	00;41	67;25	00;0	00;5;1;2;2;4	00;4;4;2;1	00;1	00;0	00;2;43;4	00;0;0;0;1;0;0;0;0;0;1;1;1;0	6255
1;.;2;2;3;1;1;4;1;1;1;3;4;3;33	33;58	33;25	00;0	00;4;1;3;1;3	00;4;2;3;1	00;0	00;0	00;1;70;2	00;0;0;1;0;0;0;0;0;1;0;1;0;6	1595
1;.;2;2;3;3;4;4;2;2;2;3;3;3;33	33;50	00;66	67;25	00;3;2;4;3;1	00;3;2;5;0	00;0	00;1	00;1;70;1	00;0;0;0;0;1;0;0;0;0;0;1;1;3	5918
1;.;3;3;4;4;3;4;4;3;3;3;3;3;58	33;50	00;66	67;58	33;4;3;3;5;1	00;3;2;3;0	00;0	00;0	00;2;39;2	00;0;0;0;0;1;0;0;0;1;0;1;1;0	6162
1;.;4;4;1;2;2;2;2;2;2;2;2;3;50	00;33	33;25	00;25	00;2;2;3;3;1	00;4;3;4;1	00;0	00;1	00;1;54;4	00;0;1;1;0;0;0;0;0;0;1;1;0;0	5677
1;.;1;2;2;5;5;5;3;2;2;2;4;4;16	67;58	33;100	00;33	33;4;2;3;4;2	00;4;4;3;1	00;1	00;0	00;1;63;3	00;0;0;1;1;0;1;0;0;0;0;0;1;0	4576
1;.;1;1;1;5;5;5;4;3;3;5;5;5;0	00;100	00;100	00;58	33;3;1;1;2;3	00;4;2;4;1	00;0	00;1	00;1;41;1	00;0;1;0;1;0;1;0;0;0;1;0;0;0	6572
1;.;2;4;4;4;4;4;2;2;2;2;3;3;58	33;41	67;75	00;25	00;4;1;4;4;2	00;6;5;2;0	00;1	00;0	00;2;74;2	00;0;0;1;0;0;0;0;0;0;1;0;1;0	6696
1;.;3;3;3;2;3;3;2;1;2;2;2;2;50	00;25	00;41	67;16	67;4;2;2;4;3	00;3;1;3;0	00;0	00;0	00;2;38;2	00;0;0;1;0;0;0;0;0;0;1;0;0;0	6305
1;.;1;3;2;5;5;4;1;1;1;3;3;1;25	00;33	33;91	67;0	00;5;1;3;1;3	00;5;1;6;1	00;0	00;0	00;2;54;3	00;0;0;1;1;0;0;0;0;0;1;0;0;0	4091
1;.;3;4;4;4;4;4;2;2;2;2;2;4;66	67;41	67;75	00;25	00;4;2;2;2;4	00;3;4;1;0	00;1	00;0	00;2;36;2	00;0;0;0;0;0;0;0;0;0;0;0;0;0	5875
1;.;2;3;3;3;4;3;3;3;2;4;2;3;41	67;50	00;58	33;41	67;3;3;3;4;0	00;3;3;2;0	00;0	00;0	00;1;34;2	00;0;0;0;1;0;0;0;0;0;0;0;0;0	9224
1;.;2;3;3;4;4;3;3;3;3;2;3;3;41	67;41	67;66	67;50	00;5;1;3;3;2	00;3;5;2;0	00;1	00;0	00;1;30;3	00;0;0;0;0;0;0;1;0;0;0;1;1;0	8583
1;.;1;1;1;3;3;3;2;1;1;1;1;1;0	00;0	00;50	00;8	33;1;3;3;5;0	00;6;2;4;0	00;0	00;1	00;2;28;1	00;1;1;0;1;1;0;0;0;1;0;0;0;0	9151
1;.;2;3;3;4;4;4;2;2;2;1;3;3;41	67;33	33;75	00;25	00;4;1;3;1;3	00;4;3;3;1	00;0	00;0	00;1;37;2	00;0;0;0;0;0;0;0;0;1;1;1;1;0	6456
1;.;1;2;3;4;4;4;4;3;3;3;4;3;25	00;58	33;75	00;58	33;5;2;3;5;2	00;3;3;5;0	00;0	00;1	00;1;71;3	00;0;0;1;1;0;0;0;0;0;1;1;0;0	7503
1;.;2;2;2;4;5;5;3;3;3;2;3;3;25	00;41	67;91	67;50	00;4;1;2;2;4	00;3;3;3;0	00;0	00;0	00;1;24;4	00;0;0;0;0;1;1;1;0;0;0;0;0;0	9224
1;.;1;1;1;4;4;1;2;3;3;3;3;3;0	00;50	00;50	00;41	67;3;3;3;2;1	00;3;1;5;0	00;0	00;1	00;1;71;3	00;1;1;1;0;0;0;0;0;0;0;0;0;3	5918
1;.;2;2;2;4;4;4;1;1;1;1;1;3;25	00;16	67;75	00;0	00;5;1;3;1;3	00;4;4;4;1	00;1	00;1	00;2;55;2	00;0;0;1;0;0;0;0;1;0;1;0;0;0	3996
1;.;1;2;2;2;2;4;2;2;2;2;2;1;16	67;16	67;41	67;25	00;3;2;4;3;1	00;2;2;4;0	00;0	00;1	00;1;33;1	00;1;0;0;1;0;1;0;0;0;0;0;0;4	3377
1;.;1;3;3;3;3;4;3;3;2;3;4;4;33	33;66	67;58	33;41	67;1;4;4;3;0	00;6;3;4;0	00;0	00;1	00;2;28;3	00;1;0;0;0;1;0;0;0;0;0;0;0;0	9274
1;.;2;2;2;4;4;4;2;2;2;2;4;4;25	00;58	33;75	00;25	00;3;2;4;4;1	00;2;2;1;0	00;0	00;0	00;1;35;2	00;0;0;1;1;0;1;0;0;0;0;1;0;0	6360
1;.;4;4;4;2;2;2;1;1;1;1;1;1;75	00;0	00;25	00;0	00;5;1;1;5;3	00;4;4;5;1	00;1	00;1	00;2;30;2	00;0;0;1;0;0;1;0;0;0;0;1;1;0	9151
1;.;3;2;2;5;5;5;1;1;1;4;3;1;33	33;41	67;100	00;0	00;4;1;4;4;2	00;3;2;3;0	00;0	00;0	00;2;64;5	00;0;0;0;1;1;1;0;0;1;1;0;0;0	4091
1;.;2;3;2;4;3;5;3;3;3;1;4;4;33	33;50	00;75	00;50	00;4;2;2;2;4	00;3;4;4;0	00;1	00;1	00;1;37;4	00;1;1;0;1;0;0;0;0;1;0;0;1;0	5817
1;.;3;3;3;1;3;5;1;1;1;1;1;1;50	00;0	00;50	00;0	00;1;1;1;5;2	00;3;3;3;0	00;0	00;0	00;1;32;1	00;1;0;0;1;0;0;0;0;0;0;0;0;4	40
1;.;3;3;3;3;3;3;3;3;3;3;3;3;50	00;50	00;50	00;50	00;1;3;5;1;1	00;6;1;1;0	00;0	00;0	00;2;32;4	00;0;0;0;1;0;1;0;0;0;1;0;1;0	9151
1;.;1;1;1;3;3;3;3;3;3;3;5;4;0	00;75	00;50	00;50	00;1;3;5;5;0	00;1;1;5;0	00;0	00;1	00;1;47;2	00;1;0;1;1;0;0;0;0;1;0;1;0;0	7388
1;.;2;3;3;3;3;3;1;1;1;1;3;3;41	67;33	33;50	00;0	00;4;3;3;5;1	00;2;1;5;0	00;0	00;1	00;2;55;1	00;0;1;1;1;0;1;0;0;0;0;1;0;0	4514
1;.;3;3;3;3;3;3;3;3;3;3;3;3;50	00;50	00;50	00;50	00;3;3;3;3;0	00;6;6;3;0	00;0	00;0	00;1;31;3	00;0;0;0;1;1;0;1;0;0;0;0;0;0	8712
1;.;1;1;1;4;4;4;1;1;1;5;1;1;0	00;33	33;75	00;0	00;1;5;5;5;0	00;2;1;5;0	00;0	00;1	00;1;61;2	00;0;0;1;0;1;0;0;0;0;1;1;1;0	3574
1;.;4;4;4;4;4;4;3;3;3;3;3;3;75	00;50	00;75	00;50	00;4;6;3;3;1	00;3;2;4;0	00;0	00;1	00;1;53;3	00;0;0;0;0;1;1;0;0;0;0;1;1;0	3493
1;.;2;2;2;4;4;4;2;1;1;2;3;4;25	00;50	00;75	00;8	33;4;2;3;4;2	00;4;4;4;1	00;1	00;1	00;2;49;3	00;0;0;0;1;0;0;0;0;0;1;1;0;0	5636
1;.;2;2;2;1;2;1;2;2;2;3;3;2;25	00;41	67;8	33;25	00;4;2;2;3;3	00;3;3;4;0	00;0	00;1	00;1;47;4	00;0;0;0;1;0;0;1;1;0;0;1;1;0	5817
1;.;2;3;3;3;3;3;3;3;3;3;3;3;41	67;50	00;50	00;50	00;3;3;3;3;0	00;4;4;4;1	00;1	00;1	00;2;37;5	00;0;0;1;0;0;0;0;0;0;0;0;0;0	6110
1;.;3;4;4;3;4;3;1;2;1;1;1;2;66	67;8	33;58	33;8	33;4;1;2;6;3	00;6;4;6;0	00;1	00;0	00;1;57;1	00;0;1;0;0;0;0;0;0;0;1;1;1;0	4576
1;.;1;3;2;4;4;4;3;3;4;4;4;5;25	00;83	33;75	00;58	33;6;6;4;6;0	00;3;3;4;0	00;0	00;1	00;1;45;5	00;1;1;0;1;1;0;0;0;0;1;0;0;0	6572
1;.;5;5;5;1;1;1;1;1;1;1;2;3;100	00;25	00;0	00;0	00;5;1;1;1;4	00;5;5;1;1	00;1	00;0	00;1;37;4	00;0;0;0;0;0;0;0;0;0;0;0;0;0	6305
1;.;3;2;3;5;5;5;1;1;1;1;2;1;41	67;8	33;100	00;0	00;3;1;3;3;1	00;4;3;4;1	00;0	00;1	00;2;67;2	00;0;0;1;0;0;0;0;0;1;1;1;0;0	6764
1;.;4;4;4;5;5;4;2;1;2;3;3;3;75	00;50	00;91	67;16	67;5;4;4;2;2	00;2;2;5;0	00;0	00;1	00;2;68;2	00;0;0;0;0;0;0;0;0;0;0;0;0;0	8176
1;.;4;5;5;4;4;3;1;1;1;1;2;2;91	67;16	67;66	67;0	00;5;1;1;4;3	00;3;3;6;0	00;0	00;0	00;2;63;4	00;0;1;0;0;0;0;0;0;0;0;0;0;0	4123
1;.;3;4;4;3;2;2;2;2;2;2;2;2;66	67;25	00;33	33;25	00;5;1;1;5;3	00;6;3;3;0	00;0	00;0	00;1;70;3	00;0;0;1;1;0;0;0;0;0;0;0;0;0	7086
1;.;3;4;3;2;2;4;2;2;2;2;1;2;58	33;16	67;41	67;25	00;2;3;3;3;0	00;4;3;1;1	00;0	00;0	00;2;61;5	00;0;0;0;0;0;1;1;0;1;1;1;0;0	5118
1;.;4;5;4;4;4;4;4;4;4;4;4;4;83	33;75	00;75	00;75	00;4;2;2;2;4	00;2;2;4;0	00;0	00;1	00;1;56;3	00;0;0;0;0;1;0;0;0;0;1;1;1;0	4222
1;.;2;3;3;1;1;2;1;1;1;2;3;2;41	67;33	33;8	33;0	00;1;2;2;4;2	00;2;2;4;0	00;0	00;1	00;2;27;3	00;0;0;0;0;0;1;0;0;1;1;1;1;0	9151
1;.;3;4;3;4;3;4;2;1;1;2;2;3;58	33;33	33;66	67;8	33;4;1;3;3;2	00;6;2;3;0	00;0	00;0	00;1;61;2	00;0;0;1;1;0;1;0;0;0;0;0;0;2	1399
1;.;2;2;2;2;2;4;2;2;2;2;3;2;25	00;33	33;41	67;25	00;4;1;1;3;3	00;3;3;2;0	00;0	00;0	00;1;53;4	00;0;0;0;0;0;0;0;0;1;1;0;1;0	4224
1;.;2;3;2;4;5;5;1;1;1;2;3;3;33	33;41	67;91	67;0	00;4;2;2;5;3	00;6;3;4;0	00;0	00;1	00;1;32;4	00;0;0;0;1;0;0;0;0;1;1;1;1;0	8496
1;.;2;2;2;4;4;4;4;3;4;2;3;3;25	00;41	67;75	00;66	67;4;2;3;2;3	00;4;5;3;1	00;1	00;0	00;2;21;3	00;0;0;0;0;0;0;1;1;0;0;0;1;0	9014
1;.;4;4;4;4;4;4;4;4;4;4;4;4;75	00;75	00;75	00;75	00;3;6;6;3;0	00;3;3;3;0	00;0	00;0	00;2;56;1	00;0;0;0;0;1;0;0;0;0;0;0;0;1	8323
1;.;3;4;3;3;4;4;4;4;3;3;4;3;58	33;58	33;66	67;66	67;2;4;4;1;1	00;3;4;4;0	00;1	00;1	00;1;28;3	00;1;1;0;1;0;0;0;0;0;1;0;0;0	9444
1;.;2;2;2;4;4;4;2;1;1;2;2;3;25	00;33	33;75	00;8	33;3;2;3;6;1	00;6;4;2;0	00;1	00;0	00;1;21;5	00;1;0;1;0;0;0;0;0;0;0;0;1;0	9614
1;.;2;3;3;3;3;4;2;3;2;3;3;2;41	67;41	67;58	33;33	33;4;3;3;5;1	00;6;5;3;0	00;1	00;0	00;2;35;1	00;0;1;1;1;0;1;0;0;0;1;0;0;0	7760
1;.;2;3;2;4;4;4;3;2;4;1;5;4;33	33;58	33;75	00;50	00;4;3;5;1;2	00;3;4;2;0	00;1	00;0	00;1;48;4	00;0;0;0;1;0;0;1;0;0;0;0;0;0	6305
1;.;1;1;2;4;3;4;1;1;1;3;3;5;8	33;66	67;66	67;0	00;5;5;5;5;1	00;2;2;4;0	00;0	00;1	00;2;58;1	00;1;0;1;1;1;0;0;0;0;0;0;0;2	735
1;.;2;4;4;3;3;4;1;1;1;1;3;3;58	33;33	33;58	33;0	00;4;1;4;2;3	00;5;4;2;1	00;1	00;0	00;1;59;3	00;0;0;1;0;0;0;1;0;0;1;0;0;2	1187
1;.;1;3;3;4;4;4;4;4;3;3;4;5;33	33;75	00;75	00;66	67;4;4;4;4;1	00;4;3;4;1	00;0	00;1	00;2;35;3	00;1;1;0;1;1;0;0;0;0;0;0;0;0	6368
1;.;1;1;1;4;4;4;3;4;3;2;4;4;0	00;58	33;75	00;58	33;1;2;4;2;2	00;2;2;4;0	00;0	00;1	00;1;32;2	00;1;1;0;1;0;0;0;0;0;0;0;0;0	9303
1;.;1;4;4;4;4;4;1;1;1;1;3;2;50	00;25	00;75	00;0	00;3;1;1;3;2	00;1;1;5;0	00;0	00;1	00;2;50;2	00;0;0;1;1;0;1;0;0;0;0;1;1;0	4091
1;.;3;5;3;5;5;4;1;1;1;1;1;1;66	67;0	00;91	67;0	00;5;1;1;3;3	00;4;2;6;1	00;0	00;0	00;2;57;2	00;0;0;1;1;0;0;0;0;0;1;1;0;2	735
1;.;2;3;3;2;4;4;1;1;1;1;1;1;41	67;0	00;58	33;0	00;4;3;3;3;1	00;3;1;3;0	00;0	00;0	00;2;43;1	00;0;1;0;1;0;0;0;0;1;0;0;0;0	5192
1;.;4;5;5;2;2;2;1;1;1;1;5;5;91	67;66	67;25	00;0	00;5;1;3;2;3	00;4;3;3;1	00;0	00;0	00;2;47;2	00;0;0;1;0;0;0;0;0;0;1;1;1;0	5817
1;.;3;3;3;3;3;3;3;3;3;4;3;4;50	00;66	67;50	00;50	00;3;4;3;3;0	00;3;3;3;0	00;0	00;0	00;2;72;2	00;0;0;0;0;0;0;0;0;1;1;0;0;0	6866
1;.;1;1;1;1;1;1;1;1;1;1;1;3;0	00;16	67;0	00;0	00;4;1;1;4;3	00;3;3;3;0	00;0	00;0	00;1;45;2	00;0;0;0;1;0;0;0;0;0;0;0;0;0	6456
1;.;2;3;1;3;3;4;1;1;1;1;1;1;25	00;0	00;58	33;0	00;3;1;1;3;2	00;1;1;4;0	00;0	00;1	00;1;53;2	00;0;0;1;1;1;1;0;0;1;0;0;0;0	3926
1;.;1;2;2;3;4;4;3;2;3;1;2;2;16	67;16	67;66	67;41	67;4;2;2;3;3	00;4;4;4;1	00;1	00;1	00;1;44;4	00;0;0;0;1;0;0;0;0;1;1;0;1;0	6572
1;.;2;3;3;4;4;4;2;2;2;1;3;3;41	67;33	33;75	00;25	00;5;1;1;3;3	00;3;3;2;0	00;0	00;0	00;2;36;3	00;0;0;0;0;0;0;0;0;0;0;1;0;0	6162
1;.;3;3;3;1;1;1;1;1;1;1;3;2;50	00;25	00;0	00;0	00;4;3;3;5;1	00;6;1;5;0	00;0	00;1	00;2;71;1	00;1;0;1;1;0;0;0;0;1;1;0;0;0	6866
1;.;1;1;4;3;2;5;2;3;2;2;3;2;25	00;33	33;58	33;33	33;2;1;1;4;2	00;4;4;2;1	00;1	00;0	00;2;63;2	00;0;0;1;1;0;0;0;0;0;0;1;1;0	4123
1;.;4;4;4;3;4;2;2;2;2;3;2;4;75	00;50	00;50	00;25	00;2;2;3;4;1	00;2;3;4;0	00;0	00;1	00;2;43;4	00;0;0;0;0;0;0;1;0;1;1;1;1;0	6162
1;.;1;1;1;5;5;5;3;3;3;4;4;4;0	00;75	00;100	00;50	00;2;3;4;3;0	00;2;4;4;0	00;1	00;1	00;2;53;1	00;0;0;0;1;0;0;1;0;0;1;0;0;0	4871
1;.;1;1;1;5;5;5;2;2;1;1;4;3;0	00;41	67;100	00;16	67;4;1;2;4;3	00;3;3;3;0	00;0	00;0	00;2;34;3	00;0;1;1;1;0;0;0;0;1;0;1;0;0	8232
1;.;1;1;1;4;4;4;4;4;4;1;5;5;0	00;66	67;75	00;75	00;2;5;5;1;1	00;2;2;5;0	00;0	00;1	00;1;69;4	00;0;0;0;1;1;1;0;0;0;0;1;1;0	7091
1;.;3;3;4;4;4;4;3;3;3;3;4;4;58	33;66	67;75	00;50	00;2;3;4;3;0	00;3;3;4;0	00;0	00;1	00;1;25;2	00;0;0;0;0;0;0;0;0;0;1;0;1;0	9444
1;.;3;3;2;4;3;2;2;1;2;2;2;3;41	67;33	33;50	00;16	67;1;3;4;4;0	00;3;2;3;0	00;0	00;0	00;1;43;2	00;0;0;0;0;0;1;0;0;0;0;1;0;2	9887
1;.;3;3;4;4;4;4;3;4;3;3;2;3;58	33;41	67;75	00;58	33;4;2;3;4;2	00;2;3;4;0	00;0	00;1	00;2;86;2	00;0;0;1;1;0;0;0;0;0;1;0;1;0	8176
1;.;2;2;2;3;3;4;1;1;1;1;4;3;25	00;41	67;58	33;0	00;4;1;3;2;3	00;3;1;2;0	00;0	00;0	00;2;58;2	00;0;0;0;1;1;0;0;0;0;0;0;0;0	4331
1;.;3;4;4;5;5;5;3;4;4;1;3;3;66	67;33	33;100	00;66	67;4;1;2;3;3	00;3;3;3;0	00;0	00;0	00;1;49;3	00;0;0;0;1;0;0;0;0;1;1;0;0;2	9210
1;.;5;4;4;4;4;5;5;5;5;4;4;4;83	33;75	00;83	33;100	00;4;1;1;2;4	00;4;5;4;1	00;1	00;1	00;1;39;1	00;0;0;1;1;0;0;0;0;0;1;0;0;0	5956
1;.;3;4;3;3;4;3;1;1;1;1;3;3;58	33;33	33;58	33;0	00;5;1;3;4;2	00;6;5;6;0	00;1	00;0	00;2;54;3	00;1;0;0;0;0;0;0;1;0;1;1;0;0	3463
1;.;3;5;2;4;5;5;1;1;1;3;3;1;58	33;33	33;91	67;0	00;5;1;1;4;3	00;4;5;2;1	00;1	00;0	00;2;47;4	00;0;1;0;1;0;0;0;0;1;0;0;0;0	6255
1;.;3;3;3;4;4;4;2;1;2;2;1;1;50	00;8	33;75	00;16	67;2;1;2;6;2	00;4;3;1;1	00;0	00;0	00;1;62;2	00;1;0;0;0;0;0;0;1;1;0;1;0;2	531
3;2;3;3;5;1;1;4;1;1;1;1;1;2;66	67;8	33;25	00;0	00;5;1;1;2;4	00;5;5;1;1	00;1	00;0	00;2;42;5	00;0;0;0;0;0;0;1;0;0;1;0;0;0	6872
1;.;1;1;1;1;1;4;1;1;1;1;4;1;0	00;25	00;25	00;0	00;1;3;4;1;1	00;1;1;5;0	00;0	00;1	00;1;56;2	00;0;0;0;1;1;0;0;0;1;0;1;1;0	3798
1;.;5;5;5;1;1;1;1;1;1;1;1;1;100	00;0	00;0	00;0	00;5;1;3;3;2	00;5;3;2;1	00;0	00;0	00;2;59;1	00;1;0;1;1;0;0;0;0;0;1;0;0;0	3385
1;.;3;4;4;2;2;3;2;1;1;1;1;2;66	67;8	33;33	33;8	33;4;2;2;4;3	00;6;4;2;0	00;1	00;0	00;2;57;4	00;0;0;1;1;0;0;0;0;0;1;0;1;0	4434
1;.;3;4;3;4;4;4;4;4;3;3;4;3;58	33;58	33;75	00;66	67;4;5;4;4;1	00;4;4;3;1	00;1	00;0	00;1;25;3	00;0;0;1;0;0;0;0;0;0;0;0;1;0	9224
1;.;3;3;3;3;2;3;3;3;3;2;3;2;50	00;33	33;41	67;50	00;4;3;3;4;1	00;3;5;3;0	00;1	00;0	00;1;38;2	00;0;0;0;1;0;0;0;0;0;0;0;0;0	5956
1;.;2;3;3;4;4;4;3;4;3;2;3;3;41	67;41	67;75	00;58	33;4;3;4;1;2	00;5;4;5;1	00;1	00;1	00;1;36;4	00;0;0;1;1;1;0;0;0;0;1;1;0;0	6572
1;.;1;2;2;1;1;4;1;1;1;1;2;1;16	67;8	33;25	00;0	00;2;1;2;4;2	00;6;6;5;0	00;0	00;1	00;2;60;5	00;0;0;0;0;0;0;0;0;0;0;0;0;0	4123
1;.;1;3;3;2;2;4;1;1;1;3;3;3;33	33;50	00;41	67;0	00;3;2;4;4;1	00;2;1;4;0	00;0	00;1	00;2;65;1	00;1;1;0;1;0;1;0;0;0;0;0;0;0	7543
1;.;2;3;3;2;2;3;2;1;1;2;3;2;41	67;33	33;33	33;8	33;4;2;3;4;2	00;3;2;3;0	00;0	00;0	00;2;54;1	00;0;0;0;0;0;1;1;0;0;0;1;1;0	3680
1;.;3;5;3;4;4;2;2;2;2;2;1;1;66	67;8	33;58	33;25	00;5;1;3;3;2	00;4;3;2;1	00;0	00;0	00;1;63;5	00;0;0;0;0;0;0;0;0;0;0;0;0;0	4222
1;.;5;5;5;2;2;2;1;1;1;1;3;3;100	00;33	33;25	00;0	00;3;1;1;3;2	00;3;3;3;0	00;0	00;0	00;1;54;3	00;0;0;1;0;0;0;0;0;1;0;1;1;0	4124
1;.;1;1;1;5;5;5;5;5;5;5;5;5;0	00;100	00;100	00;100	00;1;5;5;3;0	00;2;1;5;0	00;0	00;1	00;1;62;2	00;1;0;0;1;0;0;0;0;0;0;0;0;0	4659
1;.;4;3;3;4;3;4;4;4;4;3;4;3;58	33;58	33;66	67;75	00;5;4;4;4;1	00;3;4;3;0	00;1	00;0	00;2;30;4	00;0;0;0;0;0;1;1;0;0;0;0;0;0	8510
1;.;3;3;3;3;3;3;3;2;2;2;3;3;50	00;41	67;50	00;33	33;4;4;3;4;1	00;6;6;5;0	00;0	00;1	00;2;51;2	00;0;0;0;0;0;0;0;0;0;0;0;0;0	4124
1;.;1;2;2;4;5;4;2;3;4;1;3;3;16	67;33	33;83	33;50	00;1;3;3;5;0	00;6;2;3;0	00;0	00;0	00;1;68;3	00;1;1;1;0;0;0;0;0;1;0;0;0;0	7214
1;.;4;4;4;2;2;2;2;1;1;5;1;1;75	00;33	33;25	00;8	33;4;1;1;5;3	00;3;2;3;0	00;0	00;0	00;1;58;3	00;0;0;0;0;0;0;0;0;0;0;0;0;0	5028
1;.;2;3;3;3;4;4;1;1;1;1;1;2;41	67;8	33;66	67;0	00;3;3;4;4;0	00;2;1;3;0	00;0	00;0	00;2;29;5	00;1;0;0;1;1;0;0;0;1;0;0;0;0	8594
1;.;1;3;4;4;3;4;1;3;3;2;4;4;41	67;58	33;66	67;33	33;3;5;4;4;0	00;3;3;3;0	00;0	00;0	00;2;73;1	00;0;0;1;0;1;1;0;0;0;0;0;0;0	6177
1;.;1;3;2;4;4;4;4;3;3;1;4;3;25	00;41	67;75	00;58	33;4;3;4;4;1	00;2;1;4;0	00;0	00;1	00;2;58;3	00;0;1;1;1;0;0;0;0;0;0;0;0;0	4124
1;.;3;5;2;2;5;3;1;1;1;1;3;3;58	33;33	33;58	33;0	00;5;4;3;3;1	00;5;2;4;1	00;0	00;1	00;2;23;5	00;0;0;0;1;1;0;1;0;1;0;0;0;4	2030
1;.;2;4;4;3;3;3;3;1;1;1;3;3;58	33;33	33;50	00;16	67;3;3;3;3;0	00;4;3;3;1	00;0	00;0	00;2;58;2	00;1;0;0;1;0;1;0;0;0;0;0;0;0	3776
1;.;2;3;3;4;5;4;1;1;1;1;2;3;41	67;25	00;83	33;0	00;4;3;3;4;1	00;4;3;4;1	00;0	00;1	00;2;62;1	00;0;0;0;1;0;1;0;0;1;0;1;0;0	4657
1;.;3;3;3;3;3;3;3;3;3;3;3;3;50	00;50	00;50	00;50	00;5;3;3;5;1	00;2;1;4;0	00;0	00;1	00;2;34;5	00;0;0;0;0;1;0;0;0;0;0;0;0;3	9086
1;.;3;4;3;4;3;4;3;2;3;2;3;3;58	33;41	67;66	67;41	67;2;3;4;4;0	00;6;6;6;0	00;0	00;0	00;2;47;3	00;0;1;0;0;1;1;0;0;0;0;0;0;2	8730
1;.;3;3;3;3;3;3;3;3;3;3;3;3;50	00;50	00;50	00;50	00;2;3;3;5;0	00;2;2;4;0	00;0	00;1	00;2;75;2	00;0;1;0;1;1;0;0;0;0;1;0;0;0	6707
1;.;2;4;4;3;2;4;1;1;1;1;2;3;58	33;25	00;50	00;0	00;4;1;3;3;2	00;1;4;2;0	00;1	00;0	00;1;45;5	00;0;0;0;0;0;0;1;0;1;1;0;0;0	6305
1;.;3;4;4;2;2;4;1;1;1;1;2;3;66	67;25	00;41	67;0	00;4;2;3;5;2	00;5;4;3;1	00;1	00;0	00;2;30;3	00;1;0;0;1;0;0;0;0;1;1;0;0;0	8447
1;.;2;3;3;3;3;4;3;2;4;2;3;3;41	67;41	67;58	33;50	00;3;3;3;2;1	00;2;3;3;0	00;0	00;0	00;1;39;4	00;0;0;1;0;0;0;0;0;0;0;0;0;0	5808
1;.;2;3;2;2;5;4;1;1;1;3;2;3;33	33;41	67;66	67;0	00;1;1;3;2;2	00;4;3;5;1	00;0	00;1	00;2;75;2	00;0;0;0;0;0;0;1;0;1;0;1;1;0	6707
1;.;1;1;1;4;5;4;4;4;5;3;4;5;0	00;75	00;83	33;83	33;1;4;4;5;0	00;1;2;4;0	00;0	00;1	00;1;49;4	00;0;1;0;1;0;0;0;0;1;0;0;0;0	7450
1;.;3;4;4;3;2;5;1;2;2;1;1;1;66	67;0	00;58	33;16	67;4;1;2;3;3	00;3;3;3;0	00;0	00;0	00;2;50;2	00;1;1;1;1;0;1;0;0;0;0;0;0;0	4331
1;.;3;3;3;3;3;3;3;3;3;3;3;3;50	00;50	00;50	00;50	00;2;6;6;4;0	00;5;2;2;1	00;0	00;0	00;2;29;4	00;0;0;0;1;0;1;0;0;0;0;0;0;0	8509
1;.;3;2;2;3;2;4;3;3;3;3;3;3;33	33;50	00;50	00;50	00;3;2;2;3;2	00;3;1;5;0	00;0	00;1	00;2;66;3	00;0;0;0;1;1;1;0;0;0;0;1;0;0	6866
1;.;3;3;4;4;4;5;1;1;1;3;3;2;58	33;41	67;83	33;0	00;2;1;2;3;2	00;5;3;2;1	00;0	00;0	00;2;39;4	00;0;0;1;1;0;1;0;0;0;1;0;1;0	6162
1;.;1;4;4;3;4;4;1;1;1;1;1;1;50	00;0	00;66	67;0	00;4;1;1;4;3	00;5;5;4;1	00;1	00;1	00;2;65;1	00;0;1;1;0;0;0;0;0;1;0;0;1;0	6921
1;.;1;1;1;4;4;4;3;3;3;4;3;4;0	00;66	67;75	00;50	00;4;3;3;4;1	00;3;4;4;0	00;1	00;1	00;2;68;2	00;1;1;1;0;0;0;0;0;0;1;1;0;3	3390
1;.;3;4;4;4;4;4;1;1;1;1;1;1;66	67;0	00;75	00;0	00;1;2;3;4;1	00;1;1;5;0	00;0	00;1	00;2;39;2	00;0;0;0;1;1;1;0;0;0;0;0;0;0	6255
1;.;3;5;3;3;3;3;1;1;1;2;1;2;66	67;16	67;50	00;0	00;4;1;1;4;3	00;3;3;3;0	00;0	00;0	00;1;39;1	00;0;0;0;0;0;1;0;0;0;1;1;0;0	5867
1;.;3;3;4;4;4;3;4;3;4;3;4;3;58	33;58	33;66	67;66	67;4;4;3;2;2	00;3;3;4;0	00;0	00;1	00;1;34;3	00;0;0;0;1;0;0;0;0;1;1;0;0;0	9519
1;.;2;3;2;4;5;4;3;3;2;3;3;4;33	33;58	33;83	33;41	67;2;2;4;4;1	00;4;2;4;1	00;0	00;1	00;1;64;5	00;0;1;0;0;0;0;0;0;1;1;1;1;0	5237
1;.;1;4;1;3;2;4;2;2;1;2;3;4;25	00;50	00;50	00;16	67;1;3;4;3;0	00;6;1;5;0	00;0	00;1	00;1;38;3	00;0;1;0;0;1;1;0;0;0;0;0;0;0	5817
1;.;4;4;4;4;4;4;4;4;4;4;4;4;75	00;75	00;75	00;75	00;5;4;4;5;1	00;3;3;4;0	00;0	00;1	00;2;48;2	00;0;0;0;1;1;0;0;0;0;1;1;1;0	6110
1;.;3;3;3;3;3;3;3;3;3;3;3;3;50	00;50	00;50	00;50	00;3;3;3;3;0	00;6;6;6;0	00;0	00;0	00;1;38;1	00;0;0;0;0;0;0;0;0;0;0;0;0;2	2633
3;2;3;1;1;1;5;5;5;4;3;5;5;5;16	67;100	00;66	67;75	00;5;1;3;1;3	00;3;1;1;0	00;0	00;0	00;1;24;5	00;0;0;1;0;0;0;1;1;1;0;1;0;1	2097
1;.;3;3;3;3;3;3;3;3;3;3;3;3;50	00;50	00;50	00;50	00;1;4;4;5;0	00;6;1;5;0	00;0	00;1	00;1;70;2	00;0;1;1;1;1;1;0;0;0;0;0;0;0	5999
1;.;2;2;2;4;2;4;2;2;2;2;3;4;25	00;50	00;58	33;25	00;4;3;3;4;1	00;2;2;2;0	00;0	00;0	00;2;64;1	00;0;0;0;0;0;0;0;0;0;0;0;0;0	4124
1;.;3;2;2;2;3;5;5;5;3;4;4;5;33	33;83	33;58	33;83	33;3;5;6;4;0	00;4;4;2;1	00;1	00;0	00;2;30;3	00;0;0;1;0;0;0;1;0;0;0;0;0;0	9223
1;.;1;3;3;4;4;5;2;4;3;3;2;2;33	33;33	33;83	33;50	00;4;1;2;1;4	00;4;4;3;1	00;1	00;0	00;1;50;4	00;0;0;1;1;0;0;0;0;1;1;0;0;0	4613
1;.;1;1;1;5;5;5;3;1;4;1;1;3;0	00;16	67;100	00;41	67;5;6;4;5;1	00;3;3;3;0	00;0	00;0	00;2;70;2	00;0;0;1;0;0;1;0;0;0;0;1;1;0	6922
1;.;3;3;4;4;5;3;2;2;2;2;2;2;58	33;25	00;75	00;25	00;5;1;3;5;2	00;6;6;5;0	00;0	00;1	00;2;61;2	00;0;1;1;0;1;1;0;0;1;0;0;0;0	3996
1;.;2;3;3;4;3;4;3;3;3;3;3;3;41	67;50	00;66	67;50	00;3;2;2;5;2	00;3;4;3;0	00;1	00;0	00;2;50;4	00;1;0;0;0;0;0;0;0;0;0;1;1;0	4331
1;.;3;4;4;3;3;4;3;4;2;4;2;3;66	67;50	00;58	33;50	00;3;1;4;4;1	00;3;3;4;0	00;0	00;1	00;2;44;4	00;0;1;0;1;0;0;0;0;0;0;0;0;0	5817
1;.;1;2;2;3;3;4;2;2;2;2;2;2;16	67;25	00;58	33;25	00;3;2;2;4;2	00;4;2;3;1	00;0	00;0	00;2;47;2	00;0;0;1;0;0;0;0;0;1;0;1;1;0	6368
1;.;2;3;2;4;4;4;3;3;3;2;4;4;33	33;58	33;75	00;50	00;4;3;3;4;1	00;6;3;4;0	00;0	00;1	00;1;69;3	00;1;1;0;1;0;1;0;0;0;0;1;0;0	7681
1;.;3;3;3;3;3;3;3;3;3;3;3;3;50	00;50	00;50	00;50	00;3;6;6;3;0	00;3;2;3;0	00;0	00;0	00;1;28;3	00;0;0;0;1;0;0;0;1;1;1;0;0;0	7838
1;.;3;3;3;4;4;4;2;2;2;2;3;4;50	00;50	00;75	00;25	00;2;3;4;4;0	00;3;1;5;0	00;0	00;1	00;2;60;3	00;1;1;0;0;1;1;0;0;1;0;0;0;0	3996
1;.;1;1;1;4;4;4;1;1;1;4;3;3;0	00;58	33;75	00;0	00;2;1;4;4;1	00;3;3;3;0	00;0	00;0	00;1;35;4	00;0;0;0;1;0;0;1;0;1;1;0;0;0	6456
1;.;1;1;1;3;3;5;1;1;1;3;3;3;0	00;50	00;66	67;0	00;1;3;4;3;0	00;1;1;5;0	00;0	00;1	00;1;69;3	00;0;0;0;1;0;0;0;0;1;0;0;0;3	4461
1;.;3;4;4;3;3;3;3;2;2;1;2;2;66	67;16	67;50	00;33	33;4;1;1;4;3	00;3;3;2;0	00;0	00;0	00;2;36;2	00;0;0;0;1;1;0;0;0;0;0;0;0;0	6255
1;.;1;3;3;3;3;4;2;2;1;3;4;5;33	33;75	00;58	33;16	67;4;3;4;1;2	00;3;4;5;0	00;1	00;1	00;1;57;2	00;0;1;1;1;0;0;1;0;1;0;0;0;0	4638
1;.;1;1;1;1;3;5;1;1;1;3;5;5;0	00;83	33;50	00;0	00;1;4;4;2;1	00;4;3;4;1	00;0	00;1	00;1;68;3	00;0;0;0;1;0;1;0;0;0;1;0;1;0	9839
1;.;1;4;4;2;2;2;1;1;1;1;1;1;50	00;0	00;25	00;0	00;1;1;3;3;1	00;2;2;5;0	00;0	00;1	00;2;59;1	00;0;0;1;0;0;0;0;0;0;0;0;0;0	4434
1;.;2;5;4;3;3;5;1;1;1;1;1;1;66	67;0	00;66	67;0	00;5;1;1;1;4	00;4;3;2;1	00;0	00;0	00;2;67;5	00;0;0;1;0;0;0;0;0;0;0;1;0;0	6177
1;.;3;4;4;4;4;4;2;2;1;2;3;2;66	67;33	33;75	00;16	67;4;1;3;3;2	00;3;3;3;0	00;0	00;0	00;2;27;2	00;0;0;1;1;1;0;0;0;1;0;0;0;0	9223
1;.;1;2;2;4;4;4;3;3;2;3;4;3;16	67;58	33;75	00;41	67;1;3;3;5;0	00;3;1;5;0	00;0	00;1	00;1;54;4	00;1;0;0;1;1;1;0;0;1;0;0;0;0	5862
1;.;3;3;3;4;3;3;3;3;3;3;3;4;50	00;58	33;58	33;50	00;3;5;5;3;0	00;4;2;5;1	00;0	00;1	00;2;76;2	00;0;0;1;1;1;0;0;0;0;0;1;0;3	4803
3;2;3;3;3;4;4;4;2;3;2;1;3;2;50	00;25	00;75	00;33	33;3;1;1;3;2	00;1;1;4;0	00;0	00;1	00;1;43;2	00;0;0;0;0;0;0;0;0;0;0;0;0;0	6572
1;.;2;3;3;4;4;4;3;2;3;2;3;2;41	67;33	33;75	00;41	67;1;3;3;2;1	00;2;1;3;0	00;0	00;0	00;1;25;5	00;0;1;0;0;0;0;0;0;0;0;0;0;1	1715
1;.;5;5;5;1;1;1;1;1;1;1;1;1;100	00;0	00;0	00;0	00;5;1;1;1;4	00;5;5;1;1	00;1	00;0	00;2;63;3	00;0;0;0;0;0;0;0;0;0;1;0;1;0	4470
1;.;2;3;3;4;4;3;2;2;2;2;3;4;41	67;50	00;66	67;25	00;3;2;2;2;3	00;3;1;4;0	00;0	00;1	00;1;72;2	00;1;1;0;1;1;0;0;0;0;0;1;0;3	1741
1;.;2;3;3;3;3;3;2;2;1;3;2;4;41	67;50	00;50	00;16	67;6;2;6;4;1	00;5;4;1;1	00;1	00;0	00;2;33;3	00;1;0;0;1;0;0;0;0;0;1;0;0;0	9151
1;.;1;1;1;4;4;4;3;3;3;4;3;4;0	00;66	67;75	00;50	00;4;2;4;3;2	00;3;2;4;0	00;0	00;1	00;1;78;2	00;0;0;1;0;0;0;0;0;0;1;0;1;0	6922
1;.;2;3;2;3;4;4;2;2;3;2;2;3;33	33;33	33;66	67;33	33;4;4;3;4;1	00;5;3;2;1	00;0	00;0	00;2;63;2	00;0;0;1;0;0;0;0;0;0;0;0;0;0	4165
1;.;3;3;5;5;5;5;1;1;1;1;1;1;66	67;0	00;100	00;0	00;5;1;1;5;3	00;3;3;3;0	00;0	00;0	00;2;64;2	00;0;1;0;0;0;0;1;0;0;1;0;1;0	3463
1;.;2;3;3;3;3;5;2;2;2;2;1;1;41	67;8	33;66	67;25	00;3;1;1;5;2	00;3;3;4;0	00;0	00;1	00;1;53;2	00;0;0;0;0;1;0;0;0;1;0;1;1;0	4659
1;.;3;5;4;4;4;3;4;4;5;5;4;4;75	00;83	33;66	67;83	33;5;4;5;2;2	00;3;4;3;0	00;1	00;0	00;1;21;4	00;0;1;0;1;0;0;1;0;0;0;0;1;0	8717
1;.;1;1;1;5;5;5;1;1;1;4;3;3;0	00;58	33;100	00;0	00;2;1;3;1;2	00;2;1;4;0	00;0	00;1	00;1;53;1	00;1;0;1;1;1;0;1;0;0;0;0;0;2	1187
1;.;1;1;1;5;5;5;5;4;4;5;5;5;0	00;100	00;100	00;83	33;1;4;5;1;1	00;3;3;4;0	00;0	00;1	00;1;51;4	00;1;0;0;1;0;0;0;0;1;0;0;1;0	4117
1;.;2;2;2;3;4;3;3;2;2;3;3;4;25	00;58	33;58	33;33	33;3;4;4;4;0	00;2;2;3;0	00;0	00;0	00;2;58;4	00;0;1;0;1;1;0;0;0;0;0;0;0;0	3776
1;.;3;3;3;1;1;2;1;1;1;1;4;3;50	00;41	67;8	33;0	00;5;3;6;5;1	00;5;3;5;1	00;0	00;1	00;2;54;5	00;1;1;0;0;1;1;0;0;1;0;0;0;3	8604
1;.;3;3;3;4;4;4;3;3;3;3;3;3;50	00;50	00;75	00;50	00;3;3;3;4;0	00;6;6;6;0	00;0	00;0	00;2;67;3	00;0;0;0;1;0;1;0;0;0;0;0;0;0	7443
1;.;4;4;4;4;4;4;3;3;3;3;3;3;75	00;50	00;75	00;50	00;3;3;3;3;0	00;3;3;3;0	00;0	00;0	00;1;57;3	00;0;0;0;0;0;0;0;0;0;1;0;0;0	4576
1;.;4;3;3;3;4;4;4;4;3;4;3;3;58	33;58	33;66	67;66	67;5;4;3;5;1	00;3;2;5;0	00;0	00;1	00;2;29;3	00;0;0;0;1;0;0;0;0;0;1;0;1;0	9014
1;.;1;1;1;5;5;5;1;3;4;4;4;4;0	00;75	00;100	00;41	67;1;5;5;5;0	00;3;2;3;0	00;0	00;0	00;1;57;2	00;0;0;0;0;1;0;0;0;0;0;0;0;0	3574
1;.;2;3;2;4;4;4;2;2;2;4;4;4;33	33;75	00;75	00;25	00;4;3;4;5;1	00;3;2;4;0	00;0	00;1	00;2;51;5	00;0;0;0;1;0;1;0;0;1;0;1;0;0	4368
1;.;3;3;3;3;3;3;3;3;3;3;3;3;50	00;50	00;50	00;50	00;5;6;6;3;1	00;6;6;6;0	00;0	00;0	00;1;56;5	00;0;0;0;0;0;1;0;0;0;0;0;0;0	4576
1;.;2;3;2;2;2;4;2;2;2;2;2;2;33	33;25	00;41	67;25	00;5;1;2;5;3	00;3;1;5;0	00;0	00;1	00;1;53;4	00;0;0;1;1;0;0;0;0;0;0;1;1;0	4124
1;.;4;4;4;4;4;4;1;2;1;1;1;3;75	00;16	67;75	00;8	33;5;1;3;4;2	00;5;2;2;1	00;0	00;0	00;1;69;3	00;0;0;1;0;0;0;1;0;1;1;0;1;3	4461
1;.;2;3;3;3;3;4;3;2;2;1;2;3;41	67;25	00;58	33;33	33;4;2;2;5;3	00;3;3;5;0	00;0	00;1	00;2;62;2	00;1;1;0;1;1;0;0;0;1;0;0;0;0	4721
1;.;2;3;2;3;3;4;2;3;2;3;3;2;33	33;41	67;58	33;33	33;4;2;2;4;3	00;4;3;3;1	00;0	00;0	00;1;40;3	00;0;0;0;1;0;0;0;0;0;1;0;0;0	5497
1;.;3;3;3;3;3;3;3;3;3;3;3;3;50	00;50	00;50	00;50	00;6;3;3;6;0	00;6;6;6;0	00;0	00;0	00;2;47;1	00;0;0;0;0;0;0;0;0;0;0;0;0;2	8730
1;.;1;1;1;4;4;4;4;4;4;3;4;4;0	00;66	67;75	00;75	00;1;3;3;3;0	00;1;1;3;0	00;0	00;0	00;1;39;2	00;0;0;0;1;0;0;0;0;0;0;0;0;0	5867
1;.;5;5;1;1;1;1;1;1;1;1;1;2;66	67;8	33;0	00;0	00;5;1;1;2;4	00;2;2;1;0	00;0	00;0	00;1;57;4	00;1;0;1;0;0;0;0;0;0;1;1;0;0	3897
1;.;1;1;1;4;4;4;3;2;3;4;3;5;0	00;75	00;75	00;41	67;1;4;4;5;0	00;6;6;4;0	00;0	00;1	00;1;45;1	00;0;0;0;0;0;1;0;0;0;0;0;0;0	5956
1;.;3;3;3;1;1;4;1;1;1;1;1;1;50	00;0	00;25	00;0	00;3;1;1;2;3	00;4;3;3;1	00;0	00;0	00;2;57;3	00;0;0;0;1;0;0;0;0;1;0;1;1;0	4368
1;.;4;1;1;4;4;1;4;4;1;1;4;2;25	00;33	33;50	00;50	00;4;5;2;4;2	00;4;3;4;1	00;0	00;1	00;1;25;1	00;0;0;1;0;0;0;1;0;0;0;0;0;0	8042
1;.;2;2;2;4;4;4;4;3;2;2;4;4;25	00;58	33;75	00;50	00;4;2;4;2;3	00;1;2;5;0	00;0	00;1	00;1;31;4	00;0;0;1;1;0;0;0;0;0;0;1;1;0	9224
1;.;2;2;3;5;4;5;1;1;1;3;3;1;33	33;33	33;91	67;0	00;4;3;3;5;1	00;4;2;4;1	00;0	00;1	00;2;63;3	00;0;0;0;1;0;0;0;0;1;1;1;1;0	4165
1;.;3;3;3;3;4;4;3;3;4;2;3;3;50	00;41	67;66	67;58	33;1;2;4;4;1	00;3;1;4;0	00;0	00;1	00;1;76;4	00;0;0;0;1;0;1;0;0;0;1;0;0;0	7681
1;.;2;2;2;4;4;4;3;2;2;3;3;3;25	00;50	00;75	00;33	33;6;3;4;5;0	00;2;4;3;0	00;1	00;0	00;1;74;3	00;1;0;0;0;0;0;0;0;0;0;0;0;0	7681
1;.;2;4;4;1;2;3;1;1;1;1;2;2;58	33;16	67;25	00;0	00;5;1;3;4;2	00;3;3;3;0	00;0	00;0	00;2;67;2	00;0;0;1;0;0;0;1;0;0;1;0;1;0	6696
1;.;1;3;2;3;4;5;1;5;3;2;1;4;25	00;33	33;75	00;50	00;4;1;2;3;3	00;3;2;3;0	00;0	00;0	00;1;34;3	00;0;1;0;0;0;0;0;0;0;0;0;0;0	9614
1;.;1;2;2;4;4;4;3;2;2;4;3;5;16	67;75	00;75	00;33	33;3;4;3;5;0	00;2;1;4;0	00;0	00;1	00;1;74;1	00;1;0;1;1;1;0;0;0;0;0;0;0;0	7503
1;.;3;3;3;2;3;4;2;3;2;2;3;3;50	00;41	67;50	00;33	33;4;1;2;3;3	00;3;3;3;0	00;0	00;0	00;2;57;5	00;0;0;1;0;0;0;1;0;1;1;0;0;1	8801
1;.;5;5;5;5;5;5;5;5;5;5;5;5;100	00;100	00;100	00;100	00;1;5;5;5;0	00;1;1;4;0	00;0	00;1	00;1;66;3	00;0;0;0;0;0;0;0;0;0;0;0;0;0	7503
1;.;1;3;2;4;4;4;2;2;3;4;3;3;25	00;58	33;75	00;33	33;3;3;3;5;0	00;6;1;5;0	00;0	00;1	00;2;62;2	00;1;0;0;1;1;0;0;0;1;0;0;1;0	4091
1;.;1;1;1;5;5;5;5;1;1;5;5;5;0	00;100	00;100	00;33	33;1;5;5;5;0	00;1;1;3;0	00;0	00;0	00;1;72;2	00;0;0;0;1;1;1;0;0;0;0;0;0;0	8439
1;.;2;3;1;2;4;4;2;2;1;1;2;3;25	00;25	00;58	33;16	67;3;2;2;3;2	00;3;2;3;0	00;0	00;0	00;1;54;4	00;0;0;1;1;0;1;0;0;0;0;0;0;0	4470
1;.;2;3;3;4;4;4;4;3;3;3;4;4;41	67;66	67;75	00;58	33;3;4;4;4;0	00;6;6;6;0	00;0	00;0	00;1;79;5	00;0;0;1;0;0;1;0;0;0;0;1;0;0	7214
1;.;3;4;3;4;3;2;2;4;4;3;3;2;58	33;41	67;50	00;58	33;3;4;3;4;0	00;3;4;3;0	00;1	00;0	00;2;33;2	00;1;0;0;0;0;0;1;0;0;0;0;1;0	8938
1;.;2;2;3;4;4;4;1;1;2;3;3;4;33	33;58	33;75	00;8	33;3;2;4;3;1	00;2;2;4;0	00;0	00;1	00;1;69;2	00;0;0;1;0;1;0;0;0;0;0;1;0;0	7743
1;.;1;2;2;4;4;4;3;3;2;3;3;4;16	67;58	33;75	00;41	67;2;2;2;1;3	00;4;5;3;1	00;1	00;0	00;1;50;4	00;0;0;0;1;0;0;0;0;0;1;1;0;0	4117
1;.;3;3;3;3;3;3;1;2;1;1;1;1;50	00;0	00;50	00;8	33;5;1;2;2;4	00;1;5;1;0	00;1	00;0	00;1;39;3	00;0;0;0;0;0;0;0;0;0;0;0;0;0	6003
1;.;5;5;5;1;5;1;2;2;2;2;1;2;100	00;16	67;33	33;25	00;5;1;1;1;4	00;5;3;2;1	00;0	00;0	00;2;53;2	00;0;1;1;0;0;0;0;0;0;0;0;0;0	3123
1;.;3;3;2;4;4;4;2;4;1;3;3;3;41	67;50	00;75	00;33	33;4;4;3;5;1	00;4;4;5;1	00;1	00;1	00;1;76;4	00;0;0;1;1;0;0;0;0;0;0;0;0;0	6541
1;.;4;4;4;4;4;4;4;4;4;4;4;4;75	00;75	00;75	00;75	00;2;4;4;2;1	00;1;2;4;0	00;0	00;1	00;1;38;5	00;0;0;0;0;1;0;0;0;0;0;0;0;0	6360
1;.;3;3;3;3;3;3;3;3;3;3;3;3;50	00;50	00;50	00;50	00;4;6;1;4;2	00;2;2;2;0	00;0	00;0	00;2;44;2	00;0;1;0;0;1;1;0;0;0;0;0;0;0	5771
1;.;3;2;1;4;4;5;3;3;3;3;3;4;25	00;58	33;83	33;50	00;3;4;5;4;0	00;4;2;3;1	00;0	00;0	00;1;71;1	00;0;0;0;0;0;0;1;0;1;1;1;0;0	6981
1;.;1;5;3;4;4;4;1;1;1;3;4;2;50	00;50	00;75	00;0	00;4;1;3;5;2	00;3;4;2;0	00;1	00;0	00;1;68;5	00;0;0;1;1;0;0;1;0;0;0;1;1;3	4461
1;.;3;4;4;3;3;2;1;2;2;1;1;2;66	67;8	33;41	67;16	67;5;1;3;1;3	00;6;6;6;0	00;0	00;0	00;2;33;4	00;0;0;0;0;0;0;0;0;0;0;0;0;1	560
1;.;3;3;3;4;4;4;1;1;1;3;1;1;50	00;16	67;75	00;0	00;5;1;1;1;4	00;5;5;2;1	00;1	00;0	00;2;67;4	00;0;0;0;1;0;0;0;0;1;0;1;1;0	6990
1;.;3;4;3;4;2;4;1;1;1;1;1;2;58	33;8	33;58	33;0	00;5;2;2;4;3	00;4;3;3;1	00;0	00;0	00;1;47;2	00;0;0;1;1;0;0;0;0;1;0;1;1;0	6360
1;.;3;3;3;3;3;3;3;3;3;3;3;3;50	00;50	00;50	00;50	00;4;3;3;4;1	00;2;2;3;0	00;0	00;0	00;2;49;4	00;1;0;0;0;0;0;0;0;0;0;0;0;0	5771
1;.;5;3;1;4;4;4;2;2;2;3;3;3;50	00;50	00;75	00;25	00;4;3;3;3;1	00;3;1;3;0	00;0	00;0	00;2;74;2	00;1;0;0;1;0;0;0;0;0;0;0;0;0	8176
1;.;3;3;3;3;3;3;3;3;3;3;3;3;50	00;50	00;50	00;50	00;4;2;2;4;3	00;4;5;2;1	00;1	00;0	00;2;38;5	00;0;0;0;1;0;0;0;0;0;1;1;1;0	6368
1;.;5;5;5;2;2;2;1;1;1;1;1;1;100	00;0	00;25	00;0	00;5;1;1;3;3	00;6;4;2;0	00;1	00;0	00;2;56;5	00;0;0;0;0;0;0;0;0;0;1;1;0;0	4514
1;.;3;4;4;3;3;3;1;1;1;1;3;3;66	67;33	33;50	00;0	00;4;1;1;2;4	00;3;3;4;0	00;0	00;1	00;2;70;3	00;0;0;1;0;0;0;0;0;1;0;0;0;3	1556
1;.;4;4;4;2;2;2;1;1;1;1;1;3;75	00;16	67;25	00;0	00;4;1;1;4;3	00;4;3;2;1	00;0	00;0	00;2;53;3	00;0;0;1;0;0;1;0;0;1;1;0;0;0	4165
1;.;3;3;3;4;4;4;3;2;2;2;4;3;50	00;50	00;75	00;33	33;4;1;3;4;2	00;4;3;3;1	00;0	00;0	00;2;71;1	00;0;1;1;1;0;0;0;0;0;1;0;0;0	6707
1;.;4;4;4;4;4;4;1;1;1;1;1;1;75	00;0	00;75	00;0	00;4;2;1;3;3	00;2;3;3;0	00;0	00;0	00;2;77;2	00;0;0;1;0;0;1;0;0;0;1;0;1;0	6177
1;.;4;3;3;2;2;3;2;2;2;3;3;3;58	33;50	00;33	33;25	00;2;3;3;4;0	00;2;2;4;0	00;0	00;1	00;2;66;1	00;1;1;1;0;1;0;0;0;0;0;0;1;0	5812
1;.;3;1;2;2;2;3;3;3;2;2;1;2;25	00;16	67;33	33;41	67;4;2;3;2;3	00;3;2;3;0	00;0	00;0	00;1;34;2	00;1;0;0;1;0;0;0;1;0;0;0;0;0	8870
1;.;1;3;3;3;3;3;3;2;3;2;3;3;33	33;41	67;50	00;41	67;6;6;3;6;0	00;6;3;3;0	00;0	00;0	00;2;61;5	00;1;0;0;1;0;0;0;0;1;0;0;0;0	3996
1;.;1;1;2;2;3;4;2;1;2;2;2;1;8	33;16	67;50	00;16	67;4;2;1;1;4	00;3;3;3;0	00;0	00;0	00;2;20;1	00;0;0;1;0;0;0;0;0;0;0;1;0;0	8245
1;.;3;3;3;3;3;3;3;3;3;3;3;3;50	00;50	00;50	00;50	00;3;3;3;3;0	00;3;1;4;0	00;0	00;1	00;1;39;2	00;0;0;1;1;0;0;0;0;0;0;0;0;0	6456
1;.;2;2;2;4;4;3;1;1;1;3;3;1;25	00;33	33;66	67;0	00;5;4;5;4;1	00;5;6;4;1	00;0	00;1	00;1;69;1	00;0;1;0;1;0;0;0;0;0;0;0;0;3	5282
1;.;2;2;2;5;5;5;4;3;3;3;4;4;25	00;66	67;100	00;58	33;4;3;4;3;1	00;2;5;2;0	00;1	00;0	00;2;70;1	00;0;0;0;0;1;0;0;0;0;0;0;0;0	6696
1;.;2;3;3;4;3;2;3;3;2;4;3;3;41	67;58	33;50	00;41	67;4;3;3;2;2	00;3;3;4;0	00;0	00;1	00;1;40;5	00;0;0;0;0;0;1;0;0;1;1;0;0;0	5956
1;.;3;3;3;3;3;3;2;2;2;2;2;2;50	00;25	00;50	00;25	00;6;2;2;6;2	00;6;6;6;0	00;0	00;0	00;2;37;1	00;0;0;0;0;0;0;0;0;0;0;0;0;0	5875
1;.;2;4;4;4;4;4;3;4;3;4;3;3;58	33;58	33;75	00;58	33;4;4;4;4;1	00;5;2;5;1	00;0	00;1	00;2;57;3	00;0;1;1;1;0;1;0;0;0;0;1;0;0	4165
1;.;3;3;3;4;4;4;3;3;3;4;4;4;50	00;75	00;75	00;50	00;1;1;3;3;1	00;3;2;4;0	00;0	00;1	00;2;63;2	00;0;0;0;1;1;0;0;0;0;0;0;0;0	4165
1;.;2;4;4;2;1;2;1;1;1;1;2;2;58	33;16	67;16	67;0	00;4;1;2;2;4	00;5;3;2;1	00;0	00;0	00;2;50;2	00;0;0;1;0;0;0;0;0;1;1;1;1;0	4030
1;.;1;1;1;4;4;4;4;3;4;4;4;4;0	00;75	00;75	00;66	67;1;4;4;4;0	00;1;1;5;0	00;0	00;1	00;1;68;1	00;1;1;1;0;1;0;0;0;0;0;0;0;0	7091
1;.;1;1;1;4;4;4;3;3;1;3;4;4;0	00;66	67;75	00;33	33;1;5;5;1;1	00;1;1;5;0	00;0	00;1	00;1;55;1	00;0;0;0;1;1;0;0;0;0;0;0;0;3	6697
1;.;3;3;3;3;3;3;3;3;3;3;3;3;50	00;50	00;50	00;50	00;4;3;3;4;1	00;3;5;5;0	00;1	00;1	00;1;44;2	00;0;0;0;1;1;0;0;0;1;0;0;0;3	4220
1;.;1;4;3;2;3;3;1;4;2;3;4;5;41	67;75	00;41	67;33	33;5;3;4;2;2	00;2;4;3;0	00;1	00;0	00;2;66;3	00;0;0;1;1;0;1;0;0;1;1;0;0;0	9233
1;.;1;2;2;4;4;5;1;1;1;1;2;2;16	67;16	67;83	33;0	00;1;4;3;5;0	00;2;2;5;0	00;0	00;1	00;2;74;4	00;0;0;1;1;0;0;0;0;1;0;1;1;0	8518
1;.;1;4;1;2;3;4;1;3;3;4;1;4;25	00;50	00;50	00;33	33;4;1;2;5;3	00;4;4;3;1	00;1	00;0	00;2;32;3	00;1;0;0;1;0;0;0;0;1;1;0;0;0	9014
1;.;3;3;3;3;3;3;1;1;1;1;3;3;50	00;33	33;50	00;0	00;3;1;3;3;1	00;3;3;3;0	00;0	00;0	00;1;47;3	00;0;1;0;1;0;0;0;0;0;1;1;0;0	6063
1;.;1;1;1;4;4;4;3;4;3;3;4;4;0	00;66	67;75	00;58	33;2;4;4;3;0	00;6;3;4;0	00;0	00;1	00;2;29;4	00;1;1;0;1;1;0;0;0;1;0;0;0;0	9316
1;.;1;2;2;1;1;4;1;1;1;2;2;3;16	67;33	33;25	00;0	00;1;1;1;5;2	00;4;4;3;1	00;1	00;0	00;1;66;1	00;0;0;0;0;0;1;0;1;0;0;1;1;0	7820
1;.;3;4;4;3;3;3;2;2;2;2;2;3;66	67;33	33;50	00;25	00;3;2;2;4;2	00;6;3;4;0	00;0	00;1	00;2;54;1	00;0;0;1;0;1;0;0;0;0;0;0;0;0	3804
1;.;4;3;3;4;4;2;4;3;3;3;4;4;58	33;66	67;58	33;58	33;4;4;4;4;1	00;5;4;3;1	00;1	00;0	00;2;32;4	00;0;0;0;1;1;1;0;0;0;0;0;0;0	8938
1;.;3;5;3;4;5;4;2;3;2;2;3;3;66	67;41	67;83	33;33	33;5;1;3;1;3	00;4;4;4;1	00;1	00;1	00;1;37;4	00;0;0;0;1;0;1;0;0;1;1;0;1;0	5808
2;1;2;3;3;2;4;3;3;2;2;2;4;4;41	67;58	33;50	00;33	33;3;3;3;4;0	00;3;3;4;0	00;0	00;1	00;2;68;4	00;0;0;0;1;0;1;0;0;0;0;0;0;0	7443
1;.;3;4;4;3;2;3;2;2;3;2;3;3;66	67;41	67;41	67;33	33;4;2;2;4;3	00;3;2;3;0	00;0	00;0	00;2;58;3	00;0;0;0;1;0;0;0;0;0;0;0;0;0	3804
1;.;1;2;2;4;4;3;3;4;4;1;4;3;16	67;41	67;66	67;66	67;4;4;4;3;1	00;2;2;4;0	00;0	00;1	00;1;57;2	00;0;0;0;0;1;1;0;0;1;0;1;0;0	4222
1;.;1;1;1;5;5;5;3;2;2;3;3;2;0	00;41	67;100	00;33	33;3;1;4;5;1	00;3;2;4;0	00;0	00;1	00;1;32;4	00;0;0;0;0;0;0;0;0;0;0;1;1;0	9303
1;.;4;2;4;4;5;4;2;2;2;3;2;2;58	33;33	33;83	33;25	00;5;3;4;4;1	00;6;6;6;0	00;0	00;0	00;2;35;1	00;0;0;0;0;0;0;0;0;0;0;0;0;0	6162
1;.;2;4;3;2;2;4;3;1;1;2;2;2;50	00;25	00;41	67;16	67;5;5;5;4;1	00;5;3;2;1	00;0	00;0	00;2;57;4	00;0;0;0;0;0;0;1;0;0;1;1;0;0	3680
3;2;5;4;4;4;5;3;5;4;4;4;4;3;83	33;66	67;75	00;83	33;2;4;5;5;0	00;6;3;2;0	00;0	00;0	00;2;45;3	00;0;0;0;0;0;0;0;0;0;1;1;1;0	5636
1;.;2;4;4;4;5;4;3;3;3;2;3;2;58	33;33	33;83	33;50	00;5;2;4;4;2	00;3;4;3;0	00;1	00;0	00;1;48;4	00;0;0;0;1;0;0;0;0;0;1;0;0;3	186
1;.;1;2;3;4;4;5;1;1;1;1;5;3;25	00;50	00;83	33;0	00;5;1;3;5;2	00;2;2;5;0	00;0	00;1	00;2;82;5	00;0;0;1;0;0;0;1;0;1;0;0;0;0	7270
1;.;3;3;3;1;1;3;1;1;1;1;1;1;50	00;0	00;16	67;0	00;5;1;1;4;3	00;5;5;2;1	00;1	00;0	00;2;68;2	00;0;0;1;0;0;0;0;0;0;0;0;1;0	6707
1;.;2;4;3;3;4;3;3;3;4;3;3;3;50	00;50	00;58	33;58	33;6;4;4;4;0	00;4;6;6;1	00;0	00;0	00;2;31;4	00;0;0;0;0;0;1;0;0;0;0;0;0;0	8594
1;.;3;3;3;4;3;4;2;2;2;3;3;4;50	00;58	33;66	67;25	00;2;3;3;4;0	00;3;2;3;0	00;0	00;0	00;2;58;4	00;1;0;0;1;0;1;0;0;1;1;0;0;3	6756
1;.;3;3;3;2;2;4;2;2;1;2;3;3;50	00;41	67;41	67;16	67;4;3;3;4;1	00;3;2;5;0	00;0	00;1	00;2;30;5	00;0;0;0;0;1;0;0;0;1;1;1;0;0	8442
1;.;3;3;4;4;4;4;3;2;2;4;3;3;58	33;58	33;75	00;33	33;3;3;3;2;1	00;3;3;3;0	00;0	00;0	00;2;56;3	00;1;1;0;0;0;0;0;0;0;1;0;1;0	4123
1;.;2;4;4;1;1;3;1;1;1;1;1;1;58	33;0	00;16	67;0	00;5;1;1;3;3	00;6;6;6;0	00;0	00;0	00;1;46;2	00;0;0;0;1;0;0;0;0;0;0;0;0;0	5538
1;.;3;3;3;4;4;4;2;4;2;2;3;2;50	00;33	33;75	00;41	67;3;2;3;4;1	00;3;4;3;0	00;1	00;0	00;1;31;1	00;0;0;0;1;0;0;0;0;0;0;0;0;0	9519
1;.;3;4;4;3;3;4;1;2;1;1;1;1;66	67;0	00;58	33;8	33;1;5;5;5;0	00;4;2;4;1	00;0	00;1	00;1;56;3	00;0;0;0;0;0;1;0;0;0;1;1;1;0	4224
1;.;1;1;1;5;5;1;1;1;1;1;1;1;0	00;0	00;66	67;0	00;5;1;1;1;4	00;5;1;2;1	00;0	00;0	00;2;54;2	00;1;0;0;1;1;0;1;0;0;0;0;0;2	8279
1;.;3;4;4;4;4;3;1;1;2;1;1;1;66	67;0	00;66	67;8	33;4;1;1;3;3	00;6;6;6;0	00;0	00;0	00;1;59;4	00;0;0;0;0;0;1;0;1;1;1;1;0;2	1399
1;.;1;2;2;4;4;5;2;1;2;5;3;4;16	67;75	00;83	33;16	67;3;5;5;5;0	00;6;6;6;0	00;0	00;0	00;2;36;3	00;1;0;1;0;0;0;0;0;1;0;0;1;0	5817
1;.;1;2;1;2;2;3;1;1;1;1;1;3;8	33;16	67;33	33;0	00;4;1;1;3;3	00;3;3;4;0	00;0	00;1	00;2;66;2	00;1;0;1;0;1;0;0;0;0;1;0;0;0	6921
1;.;1;1;1;1;1;1;1;1;1;3;1;1;0	00;16	67;0	00;0	00;1;1;1;3;2	00;1;1;5;0	00;0	00;1	00;2;58;2	00;0;0;0;0;1;1;0;0;1;0;1;1;0	4030
1;.;4;4;4;4;4;4;2;2;2;2;2;3;75	00;33	33;75	00;25	00;5;3;3;5;1	00;3;3;3;0	00;0	00;0	00;1;74;1	00;0;0;0;0;1;0;1;0;0;1;1;0;3	2811
1;.;2;4;4;2;2;4;2;1;1;2;2;2;58	33;25	00;41	67;8	33;4;1;2;4;3	00;3;3;5;0	00;0	00;1	00;2;29;2	00;1;1;0;1;0;0;0;0;0;0;0;0;1	53
1;.;1;3;3;4;4;4;1;1;1;3;2;3;33	33;41	67;75	00;0	00;3;2;3;4;1	00;2;1;5;0	00;0	00;1	00;2;66;1	00;1;0;1;1;0;1;0;0;0;0;1;0;3	4186
1;.;2;2;2;2;2;4;2;2;2;2;3;2;25	00;33	33;41	67;25	00;3;5;5;2;1	00;5;2;5;1	00;0	00;1	00;1;60;2	00;0;0;1;0;0;0;0;0;1;0;0;0;0	4124
1;.;1;1;1;5;5;5;1;1;1;1;4;5;0	00;58	33;100	00;0	00;4;1;2;2;4	00;3;4;2;0	00;1	00;0	00;2;54;3	00;0;0;1;0;0;0;0;0;0;1;1;1;0	3680
1;.;5;5;5;5;4;3;1;1;1;1;1;2;100	00;8	33;75	00;0	00;3;1;2;3;2	00;5;4;2;1	00;1	00;0	00;2;52;3	00;0;0;1;0;0;0;0;0;1;1;1;0;0	4123
1;.;1;1;1;4;5;5;4;2;1;4;4;5;0	00;83	33;91	67;33	33;1;5;5;1;1	00;1;1;5;0	00;0	00;1	00;1;36;3	00;0;1;0;1;1;1;0;0;0;0;0;0;2	8961
1;.;4;3;2;3;3;4;3;2;4;4;3;3;50	00;58	33;58	33;50	00;6;3;3;3;0	00;6;2;6;0	00;0	00;0	00;2;50;5	00;0;0;0;1;1;0;1;0;0;1;0;1;0	4331
1;.;1;1;3;4;4;4;4;3;4;3;4;3;16	67;58	33;75	00;66	67;1;4;4;3;0	00;3;2;4;0	00;0	00;1	00;1;69;3	00;0;1;0;1;0;1;0;0;0;0;0;0;0	8439
1;.;1;3;2;4;4;4;2;1;1;3;3;3;25	00;50	00;75	00;8	33;4;3;4;6;1	00;3;3;4;0	00;0	00;1	00;1;71;3	00;0;0;1;0;1;0;0;0;0;0;1;0;0	7820
1;.;3;3;3;3;3;3;3;3;3;3;4;4;50	00;66	67;50	00;50	00;4;3;3;3;1	00;2;2;4;0	00;0	00;1	00;2;52;3	00;0;0;0;1;0;1;0;0;0;0;1;0;0	4091
1;.;2;2;2;4;4;4;3;3;3;3;4;4;25	00;66	67;75	00;50	00;2;3;3;2;1	00;1;1;4;0	00;0	00;1	00;1;56;3	00;0;0;0;1;0;1;0;0;1;0;0;0;0	4659
1;.;1;1;1;4;4;4;3;2;2;1;4;3;0	00;41	67;75	00;33	33;1;4;3;5;0	00;1;1;5;0	00;0	00;1	00;1;72;3	00;0;0;0;1;0;0;0;0;0;0;0;0;0	7503
1;.;1;3;1;3;3;3;3;3;3;5;5;3;16	67;83	33;50	00;50	00;1;5;5;5;0	00;1;1;5;0	00;0	00;1	00;1;58;2	00;1;0;0;1;1;0;0;0;1;0;0;0;1	8911
3;2;4;4;5;2;2;3;1;1;1;1;1;1;83	33;0	00;33	33;0	00;5;1;1;2;4	00;2;2;1;0	00;0	00;0	00;2;52;1	00;0;0;0;0;0;0;1;0;0;1;0;1;0	4091
1;.;2;4;3;1;5;2;2;2;2;2;2;2;50	00;25	00;41	67;25	00;2;3;2;3;1	00;3;5;2;0	00;1	00;0	00;1;35;2	00;0;0;0;1;0;0;0;0;1;0;1;0;0	5817
1;.;5;5;5;5;1;4;1;1;1;1;1;1;100	00;0	00;58	33;0	00;5;1;3;1;3	00;4;3;3;1	00;0	00;0	00;2;60;5	00;0;0;0;0;1;1;0;0;1;1;0;0;0	3989
1;.;2;2;2;1;1;2;1;1;1;2;3;2;25	00;33	33;8	33;0	00;4;1;3;3;2	00;2;3;2;0	00;0	00;0	00;2;49;2	00;1;0;0;1;0;0;0;0;0;1;0;0;0	6305
1;.;1;1;1;5;5;5;3;4;4;4;5;5;0	00;91	67;100	00;66	67;1;5;5;4;0	00;2;2;5;0	00;0	00;1	00;1;72;5	00;1;1;0;1;1;0;0;0;0;0;0;1;0	7820
1;.;4;4;3;1;1;5;1;1;1;1;1;1;66	67;0	00;33	33;0	00;4;1;1;4;3	00;3;2;3;0	00;0	00;0	00;2;62;2	00;0;0;1;0;0;0;1;0;0;0;1;1;0	5075
1;.;4;1;1;1;1;1;1;1;1;1;1;1;25	00;0	00;0	00;0	00;4;1;1;1;4	00;3;3;3;0	00;0	00;0	00;1;41;2	00;0;0;0;1;1;0;0;0;0;0;0;0;0	5497
1;.;3;4;3;2;4;4;2;2;1;3;4;4;58	33;66	67;58	33;16	67;1;2;5;4;1	00;4;3;3;1	00;0	00;0	00;1;58;3	00;1;0;1;1;0;1;0;0;1;0;0;0;0	4298
3;2;5;5;5;1;1;1;1;1;1;1;1;1;100	00;0	00;0	00;0	00;5;1;2;6;3	00;3;3;2;0	00;0	00;0	00;2;44;5	00;0;0;0;0;0;0;0;0;0;1;1;1;0	6872
1;.;5;5;5;1;1;1;1;1;1;1;1;1;100	00;0	00;0	00;0	00;5;1;1;1;4	00;6;4;2;0	00;1	00;0	00;2;35;3	00;0;0;0;0;0;0;0;0;0;1;0;1;0	6872
1;.;1;2;1;5;5;5;3;4;3;3;3;3;8	33;50	00;100	00;58	33;5;4;5;4;1	00;5;5;3;1	00;1	00;0	00;1;56;4	00;0;0;0;1;0;0;0;0;0;0;1;1;1	9403
1;.;2;3;3;3;5;5;2;1;1;1;1;2;41	67;8	33;83	33;8	33;3;1;3;4;1	00;2;2;5;0	00;0	00;1	00;2;60;5	00;0;0;1;0;1;1;0;0;1;1;0;0;0	4657
1;.;4;4;4;4;5;5;5;4;4;5;5;4;75	00;91	67;91	67;83	33;4;5;4;5;1	00;4;4;5;1	00;1	00;1	00;2;34;3	00;0;0;0;1;0;0;0;0;0;0;0;0;0	9151
1;.;1;2;2;4;4;4;3;3;3;3;4;4;16	67;66	67;75	00;50	00;2;2;4;2;2	00;2;2;4;0	00;0	00;1	00;1;52;4	00;0;0;0;0;0;0;0;0;1;0;0;0;0	4222
1;.;1;2;1;4;3;3;1;1;1;1;1;1;8	33;0	00;58	33;0	00;2;3;3;3;0	00;2;1;3;0	00;0	00;0	00;2;35;5	00;0;0;0;0;0;0;0;0;1;0;1;1;0	5875
1;.;3;4;4;3;3;4;1;1;1;1;2;2;66	67;16	67;58	33;0	00;5;2;3;4;2	00;5;5;2;1	00;1	00;0	00;2;49;4	00;0;0;1;0;0;0;0;0;0;0;0;1;0	5327
1;.;3;2;2;4;4;4;3;3;4;3;5;1;33	33;50	00;75	00;58	33;4;3;2;3;2	00;2;5;4;0	00;1	00;1	00;2;28;3	00;0;0;1;0;0;0;0;1;0;0;0;0;0	8938
1;.;3;4;4;3;4;4;2;2;2;2;4;3;66	67;50	00;66	67;25	00;5;2;3;3;2	00;4;4;1;1	00;1	00;0	00;2;64;1	00;0;0;0;0;0;1;0;0;1;1;1;0;3	9524
1;.;4;4;4;4;4;2;4;4;4;4;4;3;75	00;66	67;58	33;75	00;2;4;4;2;1	00;2;2;2;0	00;0	00;0	00;2;50;2	00;1;0;0;0;0;0;0;0;0;0;0;0;0	4368
1;.;3;5;3;3;3;4;1;1;1;1;1;1;66	67;0	00;58	33;0	00;5;3;3;5;1	00;3;2;3;0	00;0	00;0	00;2;54;1	00;0;1;1;0;0;0;0;0;0;1;0;0;1	9893
1;.;2;2;2;3;3;4;2;2;1;3;3;2;25	00;41	67;58	33;16	67;4;3;2;6;2	00;3;5;2;0	00;1	00;0	00;2;60;4	00;0;0;0;0;0;0;0;0;0;1;0;0;0	3385
1;.;2;2;2;4;3;4;2;2;3;4;4;3;25	00;66	67;66	67;33	33;4;3;4;3;1	00;3;3;5;0	00;0	00;1	00;2;75;3	00;0;1;1;0;0;0;0;0;1;0;0;1;3	4186
1;.;1;4;3;4;3;4;1;2;1;2;4;4;41	67;58	33;66	67;8	33;4;1;1;5;3	00;4;2;4;1	00;0	00;1	00;2;81;3	00;0;0;0;0;0;0;0;0;0;1;1;1;0	6866
1;.;5;5;5;5;5;5;3;3;3;3;3;3;100	00;50	00;100	00;50	00;3;3;3;3;0	00;2;2;2;0	00;0	00;0	00;1;37;2	00;1;0;0;0;0;0;0;0;0;0;0;0;0	6305
1;.;3;3;3;3;3;3;2;2;2;3;4;3;50	00;58	33;50	00;25	00;5;1;3;2;3	00;6;3;3;0	00;0	00;0	00;1;54;4	00;0;1;0;1;0;0;0;0;1;1;0;0;0	4470
1;.;1;2;2;3;3;3;2;2;2;2;2;3;16	67;33	33;50	00;25	00;3;3;3;3;0	00;3;2;3;0	00;0	00;0	00;2;39;1	00;0;1;1;1;1;0;0;0;0;0;1;0;0	7159
1;.;3;4;3;3;3;3;1;1;1;1;1;4;58	33;25	00;50	00;0	00;3;3;4;4;0	00;3;3;3;0	00;0	00;0	00;2;67;2	00;1;0;0;1;0;1;0;0;0;0;1;0;0	7817
1;.;3;3;4;1;3;4;2;2;2;3;3;3;58	33;50	00;41	67;25	00;4;1;3;5;2	00;6;6;6;0	00;0	00;0	00;1;43;5	00;0;0;0;0;0;0;1;0;0;0;1;0;0	6507
1;.;1;1;3;2;3;4;1;1;1;2;1;2;16	67;16	67;50	00;0	00;3;1;3;4;1	00;1;1;5;0	00;0	00;1	00;1;28;1	00;0;0;0;1;1;0;0;0;0;0;0;0;0	8870
1;.;1;1;1;1;1;4;1;1;1;2;1;3;0	00;25	00;25	00;0	00;4;1;2;3;3	00;4;1;4;1	00;0	00;1	00;1;33;3	00;1;0;1;0;1;0;0;0;1;1;0;0;0	8510
2;2;3;3;2;3;3;5;3;3;1;1;3;3;41	67;33	33;66	67;33	33;5;1;1;4;3	00;4;3;3;1	00;0	00;0	00;2;50;4	00;0;0;0;1;0;1;1;0;0;0;1;0;0	4514
1;.;1;1;1;5;3;5;1;1;1;3;4;3;0	00;58	33;83	33;0	00;1;6;5;1;1	00;6;4;3;0	00;1	00;0	00;1;56;4	00;0;0;0;1;0;0;0;0;1;1;1;0;0	4576
1;.;1;2;3;1;1;4;1;1;1;5;3;3;25	00;66	67;25	00;0	00;4;1;3;4;2	00;3;3;3;0	00;0	00;0	00;2;61;5	00;0;0;1;0;0;0;0;0;0;0;1;1;0	3996
1;.;3;4;3;3;3;4;2;2;2;2;2;2;58	33;25	00;58	33;25	00;2;1;1;2;3	00;3;2;3;0	00;0	00;0	00;1;69;2	00;0;0;1;1;0;0;0;0;0;1;0;0;0	7214
1;.;2;4;2;4;4;4;3;4;4;3;3;4;41	67;58	33;75	00;66	67;5;1;3;2;3	00;4;4;3;1	00;1	00;0	00;1;46;4	00;0;0;0;1;0;0;0;1;1;1;0;0;0	6572
1;.;2;3;3;3;3;4;1;1;1;1;1;1;41	67;0	00;58	33;0	00;5;1;1;2;4	00;5;3;3;1	00;0	00;0	00;2;43;4	00;1;0;0;0;0;1;0;0;0;0;0;0;0	5817
1;.;1;2;1;2;2;4;2;1;1;3;3;4;8	33;58	33;41	67;8	33;4;2;2;5;3	00;4;4;2;1	00;1	00;0	00;1;34;2	00;0;1;1;0;0;0;0;0;0;0;0;0;1	375
1;.;3;4;5;5;4;5;2;3;1;3;3;4;75	00;58	33;91	67;25	00;4;1;4;4;2	00;3;2;4;0	00;0	00;1	00;1;68;2	00;1;1;1;0;0;0;0;0;1;1;0;0;3	4461
1;.;3;4;4;2;2;3;1;1;1;1;2;3;66	67;25	00;33	33;0	00;5;1;1;3;3	00;4;3;4;1	00;0	00;1	00;2;61;1	00;0;0;0;1;0;0;0;0;1;0;1;0;0	4091
1;.;3;3;3;3;3;3;3;3;3;3;3;3;50	00;50	00;50	00;50	00;4;3;3;4;1	00;4;6;6;1	00;0	00;0	00;1;61;2	00;1;0;1;1;1;0;0;0;0;0;0;1;0	4117
1;.;2;3;3;4;3;4;2;3;2;2;4;3;41	67;50	00;66	67;33	33;4;2;3;2;3	00;4;4;3;1	00;1	00;0	00;1;54;3	00;0;0;1;1;0;0;1;0;0;0;0;0;0	4613
1;.;1;1;2;4;4;4;3;3;4;3;5;4;8	33;75	00;75	00;58	33;2;3;4;4;0	00;4;3;5;1	00;0	00;1	00;1;49;4	00;0;0;1;0;0;0;1;0;1;0;1;1;0	6456
1;.;1;4;4;3;4;4;3;2;3;4;3;3;50	00;58	33;66	67;41	67;2;2;3;3;1	00;6;3;4;0	00;0	00;1	00;1;71;2	00;0;0;1;1;0;0;0;0;1;1;0;1;0	7820
1;.;1;5;5;1;1;1;1;1;1;1;1;1;66	67;0	00;0	00;0	00;5;1;1;2;4	00;4;3;5;1	00;0	00;1	00;2;60;3	00;0;0;1;0;0;0;0;0;1;1;0;1;2	367
1;.;2;2;2;2;2;2;3;3;3;3;3;3;25	00;50	00;25	00;50	00;6;2;2;6;2	00;4;3;2;1	00;0	00;0	00;2;64;1	00;0;0;0;0;0;0;0;0;0;1;0;0;0	3996
1;.;4;3;3;3;3;4;3;3;3;3;3;5;58	33;66	67;58	33;50	00;5;1;1;5;3	00;6;6;4;0	00;0	00;1	00;1;79;5	00;0;0;0;0;0;1;0;0;0;0;0;0;3	5562
1;.;2;3;3;4;4;3;2;4;3;2;3;3;41	67;41	67;66	67;50	00;3;2;4;5;1	00;6;3;5;0	00;0	00;1	00;2;33;4	00;1;0;1;0;0;1;1;0;1;0;0;0;0	9014
1;.;2;3;3;3;4;4;2;2;3;2;3;4;41	67;50	00;66	67;33	33;4;3;4;4;1	00;3;3;3;0	00;0	00;0	00;2;60;4	00;0;0;1;1;0;1;0;0;0;0;0;0;0	4514
1;.;1;1;1;5;5;5;4;5;5;3;5;5;0	00;83	33;100	00;91	67;4;5;5;5;1	00;1;2;4;0	00;0	00;1	00;1;39;1	00;0;0;0;1;1;0;0;0;0;0;0;0;0	6305
1;.;2;2;2;4;4;4;2;2;2;3;3;3;25	00;50	00;75	00;25	00;3;2;3;4;1	00;2;2;4;0	00;0	00;1	00;2;24;4	00;1;1;0;1;0;0;0;0;1;1;0;0;0	9223
1;.;4;4;4;4;5;5;4;4;4;4;3;3;75	00;58	33;91	67;75	00;4;5;4;4;1	00;4;4;5;1	00;1	00;1	00;1;46;2	00;0;0;0;0;0;0;0;0;0;0;0;0;0	5956
1;.;2;3;3;4;4;5;2;1;1;2;3;3;41	67;41	67;83	33;8	33;4;3;2;4;2	00;3;2;4;0	00;0	00;1	00;1;62;4	00;1;1;1;0;0;0;0;0;0;0;1;1;2	1020
1;.;1;1;1;1;1;5;3;1;1;3;5;4;0	00;75	00;33	33;16	67;2;2;4;4;1	00;1;1;5;0	00;0	00;1	00;2;73;2	00;1;0;1;0;1;0;0;0;1;0;1;0;0	6707
1;.;3;3;2;3;3;3;2;2;1;2;3;3;41	67;41	67;50	00;16	67;5;2;3;4;2	00;3;3;2;0	00;0	00;0	00;2;63;3	00;0;0;1;0;0;0;0;0;1;0;1;1;0	4165
1;.;3;3;3;3;3;3;3;3;2;3;3;3;50	00;50	00;50	00;41	67;2;3;3;4;0	00;2;2;3;0	00;0	00;0	00;1;55;4	00;0;0;0;1;1;0;0;0;0;0;0;0;0	4613
1;.;3;4;5;3;3;3;2;3;3;2;2;3;75	00;33	33;50	00;41	67;4;1;2;6;3	00;3;3;4;0	00;0	00;1	00;1;77;2	00;0;0;0;1;0;0;0;0;0;0;0;0;0	7503
1;.;3;3;3;3;3;3;3;3;3;3;2;3;50	00;41	67;50	00;50	00;3;4;3;3;0	00;3;3;3;0	00;0	00;0	00;1;36;3	00;0;0;0;0;0;0;0;0;0;0;0;0;0	5497
1;.;3;4;3;5;3;5;1;2;2;3;3;3;58	33;50	00;83	33;16	67;4;3;3;4;1	00;3;3;3;0	00;0	00;0	00;1;36;3	00;0;0;0;1;0;0;0;0;1;1;0;0;0	6063
1;.;3;4;4;4;3;4;3;3;3;3;3;3;66	67;50	00;66	67;50	00;3;6;6;6;0	00;6;1;3;0	00;0	00;0	00;2;45;1	00;1;1;0;1;1;0;0;0;0;0;0;0;3	1562
1;.;2;2;3;3;3;4;2;2;2;3;2;4;33	33;50	00;58	33;25	00;5;2;2;2;4	00;4;4;4;1	00;1	00;1	00;2;60;2	00;0;0;0;0;0;0;0;0;1;1;1;1;0	3123
1;.;3;4;4;3;3;3;1;1;1;1;1;2;66	67;8	33;50	00;0	00;4;1;2;5;3	00;6;1;3;0	00;0	00;0	00;2;35;1	00;0;0;0;1;0;0;0;0;1;1;0;1;0	5817
1;.;3;3;3;3;3;3;3;3;3;3;3;3;50	00;50	00;50	00;50	00;3;3;3;3;0	00;3;2;2;0	00;0	00;0	00;2;50;1	00;1;1;0;1;1;0;0;0;1;0;0;0;0	4165
1;.;3;4;4;2;2;4;2;2;2;2;2;3;66	67;33	33;41	67;25	00;4;2;3;2;3	00;3;3;3;0	00;0	00;0	00;1;44;1	00;0;1;0;0;1;0;0;0;1;1;0;0;0	5358
1;.;1;1;1;5;5;5;4;5;5;3;5;5;0	00;83	33;100	00;91	67;1;1;4;6;1	00;6;5;2;0	00;1	00;0	00;1;69;4	00;0;0;1;0;0;0;0;0;1;1;0;1;0	7820
3;2;4;4;4;2;2;2;2;1;1;1;2;3;75	00;25	00;25	00;8	33;2;1;3;2;2	00;4;4;3;1	00;1	00;0	00;2;37;5	00;0;1;1;0;0;0;0;0;1;0;0;0;0	6660
1;.;1;2;2;2;2;4;1;1;1;1;3;1;16	67;16	67;41	67;0	00;4;1;2;1;4	00;2;2;1;0	00;0	00;0	00;1;63;2	00;0;0;0;1;0;0;0;0;0;0;1;1;0	5862
1;.;5;5;3;3;5;3;1;1;1;1;1;4;83	33;25	00;66	67;0	00;5;5;6;2;2	00;4;3;3;1	00;0	00;0	00;2;58;2	00;0;0;0;0;0;0;1;0;0;1;1;1;2	529
1;.;2;3;3;4;4;4;2;2;2;2;2;2;41	67;25	00;75	00;25	00;3;2;2;3;2	00;2;2;4;0	00;0	00;1	00;1;37;1	00;1;1;0;0;1;0;0;0;1;0;1;0;0	6456
1;.;3;3;4;4;4;4;3;3;3;3;3;3;58	33;50	00;75	00;50	00;3;2;3;3;1	00;3;3;3;0	00;0	00;0	00;1;57;2	00;1;1;0;0;1;0;0;0;0;1;0;0;2	531
1;.;5;5;5;5;5;3;5;5;5;5;5;5;100	00;100	00;83	33;100	00;4;1;1;3;3	00;1;1;1;0	00;0	00;0	00;2;47;1	00;0;0;1;0;0;0;0;0;0;1;1;0;0	5875
1;.;2;4;4;3;5;4;4;3;3;4;3;4;58	33;66	67;75	00;58	33;2;3;4;2;1	00;3;3;4;0	00;0	00;1	00;2;34;4	00;0;0;1;1;0;0;0;0;1;1;1;0;0	9316
1;.;3;3;3;3;3;4;3;4;3;3;3;3;50	00;50	00;58	33;58	33;4;3;4;4;1	00;4;3;4;1	00;0	00;1	00;2;39;2	00;0;0;0;1;0;0;0;0;1;1;1;1;0	5875
1;.;3;5;5;2;2;3;1;1;2;1;1;1;83	33;0	00;33	33;8	33;5;2;2;3;3	00;4;5;1;1	00;1	00;0	00;2;49;1	00;0;0;1;1;0;0;0;1;0;1;0;0;0	5875
1;.;3;3;3;4;4;4;3;2;2;3;3;3;50	00;50	00;75	00;33	33;3;3;4;4;0	00;6;1;4;0	00;0	00;1	00;1;61;2	00;1;1;0;1;1;1;0;0;0;0;0;0;2	1399
1;.;4;4;4;4;4;4;1;1;1;1;1;1;75	00;0	00;75	00;0	00;4;1;1;3;3	00;3;3;3;0	00;0	00;0	00;2;67;1	00;0;0;0;0;0;1;0;0;0;1;1;0;0	6707
1;.;2;2;2;2;2;3;1;1;1;4;4;2;25	00;58	33;33	33;0	00;2;3;3;5;0	00;3;1;4;0	00;0	00;1	00;2;60;2	00;0;1;0;1;0;1;0;0;0;0;1;1;0	4434
1;.;2;4;3;4;4;4;1;1;1;1;2;1;50	00;8	33;75	00;0	00;4;1;2;3;3	00;3;3;4;0	00;0	00;1	00;2;63;4	00;0;1;0;1;0;0;0;0;0;0;1;1;0	5680
1;.;4;4;4;2;1;3;1;1;1;1;1;3;75	00;16	67;25	00;0	00;5;1;1;4;3	00;4;3;1;1	00;0	00;0	00;2;52;1	00;0;0;1;0;0;1;0;0;0;1;0;0;0	4434
1;.;3;3;3;3;3;3;3;3;3;3;3;3;50	00;50	00;50	00;50	00;3;3;3;3;0	00;5;1;4;1	00;0	00;1	00;2;64;1	00;0;0;1;1;0;0;0;0;0;0;0;0;1	8323
1;.;2;2;2;4;4;4;4;4;4;2;4;4;25	00;58	33;75	00;75	00;1;3;4;1;1	00;1;2;2;0	00;0	00;0	00;2;43;3	00;0;0;0;0;0;0;0;0;0;0;0;0;0	6305
1;.;5;3;3;1;1;3;1;1;1;1;1;1;66	67;0	00;16	67;0	00;5;5;5;2;2	00;5;3;2;1	00;0	00;0	00;2;46;4	00;0;0;0;0;0;0;1;1;1;1;0;1;0	6255
1;.;3;2;3;3;3;4;3;3;4;4;2;3;41	67;50	00;58	33;58	33;3;3;4;3;0	00;3;1;1;0	00;0	00;0	00;2;23;3	00;0;0;0;0;0;0;0;0;0;0;0;0;4	2364
1;.;2;4;3;3;3;4;1;1;1;1;2;3;50	00;25	00;58	33;0	00;5;1;2;3;3	00;4;4;2;1	00;1	00;0	00;2;46;3	00;0;0;0;0;0;0;0;0;1;1;1;1;0	5771
1;.;2;3;2;4;4;4;1;1;1;1;3;3;33	33;33	33;75	00;0	00;5;3;3;1;2	00;3;3;3;0	00;0	00;0	00;2;62;4	00;0;1;0;1;0;0;1;0;0;0;0;0;0	4871
1;.;2;4;5;1;2;2;3;1;1;1;5;3;66	67;50	00;16	67;16	67;3;2;3;5;1	00;2;5;1;0	00;1	00;0	00;2;74;5	00;0;0;1;0;0;1;0;0;0;1;0;0;0	7270
1;.;3;4;4;1;1;2;1;1;1;1;4;4;66	67;50	00;8	33;0	00;3;1;3;4;1	00;6;2;2;0	00;0	00;0	00;2;28;2	00;0;0;0;0;1;0;0;0;1;0;1;1;0	9151
1;.;4;4;4;1;1;2;1;1;1;1;3;3;75	00;33	33;8	33;0	00;4;1;1;4;3	00;4;4;2;1	00;1	00;0	00;2;41;5	00;0;0;0;1;0;0;0;0;0;1;1;0;2	5847
1;.;2;4;4;2;3;4;1;1;2;1;2;2;58	33;16	67;50	00;8	33;5;1;2;4;3	00;5;4;3;1	00;1	00;0	00;2;34;4	00;0;0;1;0;0;0;0;0;1;1;1;0;3	5579
1;.;4;4;4;4;4;4;3;3;3;3;3;3;75	00;50	00;75	00;50	00;3;3;3;3;0	00;3;3;3;0	00;0	00;0	00;1;38;4	00;1;0;1;1;0;0;0;1;0;0;0;0;0	6572
1;.;3;4;4;2;2;4;1;1;1;1;1;1;66	67;0	00;41	67;0	00;5;1;1;2;4	00;5;4;2;1	00;1	00;0	00;1;69;5	00;0;0;0;0;0;0;0;1;0;1;1;0;0	7681
1;.;1;1;1;4;4;5;4;4;4;2;5;5;0	00;75	00;83	33;75	00;2;3;4;5;0	00;3;3;3;0	00;0	00;0	00;1;32;4	00;1;1;1;1;0;0;0;0;0;0;0;0;0	8510
1;.;2;3;1;4;4;5;3;2;2;3;4;5;25	00;75	00;83	33;33	33;3;3;4;3;0	00;6;2;3;0	00;0	00;0	00;2;66;3	00;0;0;1;1;0;0;0;0;1;1;0;0;0	6707
1;.;1;1;2;1;1;4;1;1;1;1;1;1;8	33;0	00;25	00;0	00;5;1;1;2;4	00;2;3;3;0	00;0	00;0	00;2;70;3	00;0;0;1;1;0;0;0;0;0;0;1;1;0	8473
1;.;1;3;3;4;4;4;2;2;2;3;3;5;33	33;66	67;75	00;25	00;4;2;3;4;2	00;4;2;3;1	00;0	00;0	00;2;32;3	00;0;1;0;1;0;0;0;0;0;0;0;0;0	9151
1;.;3;3;3;3;3;3;1;2;3;1;3;4;50	00;41	67;50	00;25	00;4;3;3;2;2	00;5;3;3;1	00;0	00;0	00;2;69;1	00;0;0;0;1;0;1;1;0;0;1;0;0;0	6707
1;.;2;1;3;2;3;3;3;1;4;1;3;3;25	00;33	33;41	67;41	67;3;3;3;4;0	00;1;3;3;0	00;0	00;0	00;1;34;4	00;0;0;0;1;0;0;0;0;0;0;0;0;7	1256
1;.;3;3;3;3;3;3;2;2;1;3;3;3;50	00;50	00;50	00;16	67;6;1;3;4;1	00;2;2;2;0	00;0	00;0	00;1;50;4	00;0;0;0;0;0;0;1;0;0;0;0;1;0	4256
1;.;3;4;4;3;3;3;2;1;1;2;3;3;66	67;41	67;50	00;8	33;4;2;3;3;2	00;4;3;4;1	00;0	00;1	00;1;49;1	00;0;0;1;1;0;1;0;0;0;1;0;0;2	8961
1;.;1;5;1;1;1;1;1;1;1;1;1;1;33	33;0	00;0	00;0	00;3;1;1;4;2	00;3;3;4;0	00;0	00;1	00;2;69;3	00;0;0;1;0;0;0;0;0;1;1;0;1;1	334
1;.;3;4;4;4;4;4;1;2;1;1;3;3;66	67;33	33;75	00;8	33;1;4;4;5;0	00;1;1;2;0	00;0	00;0	00;2;69;3	00;0;0;1;0;0;1;0;0;0;1;0;0;3	7556
1;.;1;2;2;3;3;5;3;2;2;2;4;4;16	67;58	33;66	67;33	33;3;3;4;4;0	00;6;1;2;0	00;0	00;0	00;2;35;3	00;1;0;0;0;0;0;0;0;0;0;0;0;0	6110
1;.;1;2;1;3;3;3;3;3;4;3;4;3;8	33;58	33;50	00;58	33;3;5;5;5;0	00;3;3;4;0	00;0	00;1	00;1;39;1	00;0;0;0;1;0;0;0;0;1;1;1;1;0	8008
1;.;2;3;2;4;4;4;4;4;3;4;4;3;33	33;66	67;75	00;66	67;3;3;2;3;1	00;2;4;3;0	00;1	00;0	00;1;19;4	00;0;0;0;0;0;0;0;0;0;0;0;0;0	9519
1;.;1;1;1;2;1;5;1;2;1;4;1;5;0	00;58	33;41	67;8	33;3;1;1;1;3	00;3;2;5;0	00;0	00;1	00;1;57;5	00;1;0;1;0;1;0;0;0;1;0;1;0;4	791
1;.;1;1;1;4;4;4;2;2;2;3;3;3;0	00;50	00;75	00;25	00;5;2;2;4;3	00;4;3;3;1	00;0	00;0	00;2;58;2	00;1;0;1;1;0;0;0;0;1;0;0;0;0	6157
1;.;1;1;3;3;3;4;3;3;3;2;4;4;16	67;58	33;58	33;50	00;3;2;3;5;1	00;6;2;5;0	00;0	00;1	00;2;58;3	00;1;1;1;1;0;0;0;0;0;0;1;0;0	4721
1;.;3;3;3;4;2;4;3;2;2;1;2;3;50	00;25	00;58	33;33	33;5;6;4;4;1	00;3;2;3;0	00;0	00;0	00;1;37;1	00;0;0;1;0;1;0;1;0;0;0;0;1;2	6676
1;.;2;4;4;2;1;3;1;1;1;1;1;3;58	33;16	67;25	00;0	00;5;1;1;4;3	00;2;5;2;0	00;1	00;0	00;2;64;2	00;0;0;1;0;0;0;0;0;0;1;0;0;2	735
1;.;1;1;2;1;1;4;2;2;2;3;4;4;8	33;66	67;25	00;25	00;1;4;4;1;1	00;6;1;6;0	00;0	00;0	00;1;34;3	00;0;1;0;1;1;0;0;0;0;0;0;0;0	8042
1;.;1;1;4;5;5;5;1;1;1;3;1;1;25	00;16	67;100	00;0	00;5;1;1;1;4	00;5;4;4;1	00;1	00;1	00;2;21;1	00;0;0;0;1;0;1;0;0;0;0;0;1;4	2030
1;.;1;1;1;3;3;4;2;1;1;4;4;3;0	00;66	67;58	33;8	33;2;3;4;4;0	00;1;1;5;0	00;0	00;1	00;1;65;2	00;1;0;1;1;1;1;0;0;0;0;0;0;0	8791
1;.;3;3;3;3;3;3;3;3;1;3;3;3;50	00;50	00;50	00;33	33;3;3;3;4;0	00;6;6;6;0	00;0	00;0	00;2;60;1	00;1;1;0;1;1;0;0;0;0;0;0;0;0	7459
1;.;2;2;2;4;4;4;2;2;2;2;4;2;25	00;41	67;75	00;25	00;2;2;2;2;3	00;3;2;4;0	00;0	00;1	00;1;65;3	00;1;0;1;1;0;0;0;0;1;0;0;1;0	7503
1;.;5;4;4;2;2;2;1;1;1;1;2;1;83	33;8	33;25	00;0	00;5;1;2;5;3	00;4;2;1;1	00;0	00;0	00;2;51;2	00;0;0;0;1;0;1;0;0;0;1;1;0;0	3776
1;.;2;2;2;2;2;3;2;1;2;3;3;3;25	00;50	00;33	33;16	67;4;1;3;3;2	00;4;3;3;1	00;0	00;0	00;1;58;2	00;0;0;0;1;0;1;0;0;1;0;0;1;0	5282
1;.;3;3;3;3;3;3;3;3;3;3;3;3;50	00;50	00;50	00;50	00;3;3;3;3;0	00;3;2;3;0	00;0	00;0	00;2;60;3	00;0;0;0;1;1;1;1;0;0;1;0;0;0	4091
1;.;4;5;5;1;2;2;3;2;1;4;5;4;91	67;83	33;16	67;25	00;5;1;2;5;3	00;2;2;4;0	00;0	00;1	00;1;60;5	00;1;0;1;1;1;0;0;0;0;0;0;0;0	3897
1;.;1;1;1;5;5;4;2;1;1;2;3;2;0	00;33	33;91	67;8	33;4;3;4;4;1	00;2;2;5;0	00;0	00;1	00;2;70;3	00;0;0;1;0;1;1;0;0;1;0;0;0;0	6866
1;.;2;2;2;3;4;3;3;3;2;3;3;3;25	00;50	00;58	33;41	67;1;4;4;4;0	00;2;1;5;0	00;0	00;1	00;2;68;1	00;0;0;0;1;1;1;0;0;0;0;0;0;0	6696
1;.;3;5;4;4;4;3;4;3;3;3;3;4;75	00;58	33;66	67;58	33;5;4;4;4;1	00;3;4;2;0	00;1	00;0	00;1;19;2	00;0;0;1;0;0;0;0;1;0;0;0;1;0	9303
1;.;5;3;5;4;3;3;5;5;3;4;5;5;83	33;91	67;58	33;83	33;3;6;6;1;1	00;6;4;5;0	00;1	00;1	00;1;31;3	00;0;0;1;0;0;0;0;0;1;0;0;0;0	8510
1;.;3;3;3;3;3;4;1;1;1;3;1;1;50	00;16	67;58	33;0	00;5;1;1;3;3	00;5;2;1;1	00;0	00;0	00;1;57;4	00;0;0;1;0;0;1;0;0;0;1;0;0;0	4256
1;.;3;3;3;3;3;1;3;3;3;3;3;3;50	00;50	00;33	33;50	00;2;6;6;6;0	00;6;1;2;0	00;0	00;0	00;2;71;1	00;0;0;1;1;1;0;0;0;0;0;0;0;0	6696
1;.;3;3;3;3;3;3;3;3;3;3;3;3;50	00;50	00;50	00;50	00;3;3;3;3;0	00;1;1;5;0	00;0	00;1	00;1;66;3	00;1;1;0;1;0;0;0;0;1;0;0;0;0	9839
1;.;3;3;3;3;3;3;3;3;3;3;3;3;50	00;50	00;50	00;50	00;4;3;3;3;1	00;4;3;3;1	00;0	00;0	00;1;29;3	00;0;0;0;1;1;1;0;0;0;1;0;0;0	7838
1;.;1;4;4;4;4;4;1;1;1;3;1;1;50	00;16	67;75	00;0	00;3;1;1;5;2	00;4;1;5;1	00;0	00;1	00;1;50;5	00;0;1;1;1;0;0;0;0;1;1;0;0;0	4222
1;.;1;1;1;5;5;5;4;4;4;1;3;3;0	00;33	33;100	00;75	00;5;3;4;4;1	00;3;3;4;0	00;0	00;1	00;1;23;4	00;0;0;0;1;0;1;0;0;0;0;0;0;0	8717
3;1;2;2;3;4;5;5;1;1;1;1;3;5;33	33;50	00;91	67;0	00;5;2;5;5;2	00;2;3;4;0	00;0	00;1	00;2;27;3	00;1;1;0;0;0;1;0;0;0;0;0;1;1	53
1;.;3;3;3;3;3;3;3;3;3;3;3;3;50	00;50	00;50	00;50	00;4;6;6;4;1	00;4;2;5;1	00;0	00;1	00;2;44;3	00;0;0;0;0;0;0;0;0;0;0;0;0;2	8062
1;.;1;2;3;4;4;4;3;2;2;2;2;3;25	00;33	33;75	00;33	33;4;1;3;4;2	00;3;3;3;0	00;0	00;0	00;1;27;4	00;0;0;1;1;0;0;0;0;1;0;1;1;0	9519
1;.;3;4;4;3;3;3;2;1;1;1;1;3;66	67;16	67;50	00;8	33;5;5;5;2;2	00;4;3;2;1	00;0	00;0	00;1;70;2	00;0;0;1;0;0;0;1;0;0;1;0;1;0	7820
1;.;2;3;3;4;4;4;3;2;3;2;3;3;41	67;41	67;75	00;41	67;1;3;4;6;0	00;1;1;5;0	00;0	00;1	00;1;55;4	00;0;0;0;1;1;0;0;0;0;0;0;0;0	4576
1;.;3;4;4;1;1;1;1;1;1;2;3;2;66	67;33	33;0	00;0	00;4;1;2;4;3	00;4;1;4;1	00;0	00;1	00;2;59;3	00;0;0;1;0;0;0;0;0;1;1;0;1;0	3463
1;.;3;3;3;3;4;4;1;1;1;3;3;3;50	00;50	00;66	67;0	00;3;1;1;4;2	00;3;2;3;0	00;0	00;0	00;2;52;2	00;0;0;1;1;0;0;0;0;0;1;0;1;1	8801
1;.;3;4;4;3;2;3;1;1;1;1;1;4;66	67;25	00;41	67;0	00;4;1;1;3;3	00;5;5;3;1	00;1	00;0	00;2;69;1	00;0;0;1;1;0;0;0;1;0;1;0;0;3	4186
1;.;1;1;1;4;4;4;4;4;4;3;4;4;0	00;66	67;75	00;75	00;2;4;4;5;0	00;1;2;5;0	00;0	00;1	00;1;81;4	00;1;0;1;0;0;0;0;0;0;0;0;0;0	7820
1;.;3;3;3;3;4;4;1;1;1;1;3;3;50	00;33	33;66	67;0	00;4;5;5;4;1	00;6;3;3;0	00;0	00;0	00;2;53;5	00;0;0;0;1;1;0;0;0;1;1;0;0;1	8323
1;.;2;2;3;3;4;4;3;3;3;3;3;3;33	33;50	00;66	67;50	00;3;3;4;4;0	00;4;3;3;1	00;0	00;0	00;1;36;2	00;1;1;0;1;0;0;0;0;0;0;0;1;0	6305
1;.;3;3;3;4;4;4;1;1;1;2;3;2;50	00;33	33;75	00;0	00;4;2;2;3;3	00;4;3;4;1	00;0	00;1	00;2;59;1	00;0;0;0;1;1;1;0;0;0;1;0;1;0	4657
1;.;1;2;2;4;3;5;2;2;3;3;3;3;16	67;50	00;75	00;33	33;3;3;3;4;0	00;2;1;3;0	00;0	00;0	00;2;36;2	00;1;1;0;0;0;0;0;0;1;1;0;0;0	6255
1;.;3;3;3;1;1;4;2;2;1;3;3;3;50	00;50	00;25	00;16	67;5;2;3;4;2	00;5;4;2;1	00;1	00;0	00;2;70;1	00;0;1;0;1;1;0;0;0;0;1;0;0;0	6990
1;.;2;3;4;2;4;2;2;2;2;2;2;2;50	00;25	00;41	67;25	00;5;2;3;5;2	00;1;1;3;0	00;0	00;0	00;2;46;1	00;0;0;0;1;1;0;0;0;0;0;0;0;0	6660
1;.;1;2;2;2;2;4;2;3;3;3;3;3;16	67;50	00;41	67;41	67;6;6;6;6;0	00;6;6;6;0	00;0	00;0	00;1;24;5	00;0;0;0;0;0;0;0;0;0;0;0;0;0	9224
1;.;4;4;4;4;4;4;4;4;4;4;4;4;75	00;75	00;75	00;75	00;4;5;5;4;1	00;4;5;5;1	00;1	00;1	00;1;33;2	00;1;0;1;0;0;0;0;0;1;0;0;0;4	2731
1;.;2;3;3;4;4;4;3;3;3;3;2;1;41	67;25	00;75	00;50	00;3;3;2;5;1	00;2;2;3;0	00;0	00;0	00;2;58;2	00;0;0;0;0;1;1;0;0;0;1;1;0;4	237
1;.;2;3;2;2;2;4;2;2;2;3;3;3;33	33;50	00;41	67;25	00;3;3;3;3;0	00;1;1;2;0	00;0	00;0	00;2;66;5	00;0;0;0;0;0;0;0;0;0;0;0;0;3	4186
1;.;5;5;5;2;2;2;1;1;1;1;1;1;100	00;0	00;25	00;0	00;6;1;1;6;2	00;6;6;6;0	00;0	00;0	00;2;29;2	00;0;0;0;0;0;0;0;0;0;0;0;0;0	8938
1;.;3;3;3;3;3;3;3;3;3;3;3;2;50	00;41	67;50	00;50	00;3;3;3;5;0	00;2;2;2;0	00;0	00;0	00;2;48;3	00;0;0;0;1;1;0;0;0;0;0;0;0;0	5771
1;.;1;1;1;4;4;5;1;2;1;3;3;3;0	00;50	00;83	33;8	33;5;1;4;1;3	00;5;3;3;1	00;0	00;0	00;2;37;4	00;0;0;1;1;0;1;0;0;0;0;1;0;0	6255
1;.;2;3;2;3;4;3;2;4;2;1;4;4;33	33;50	00;58	33;41	67;4;4;4;3;1	00;3;2;3;0	00;0	00;0	00;1;76;4	00;0;0;0;0;0;0;0;0;1;1;1;0;0	7681
1;.;4;4;4;3;2;3;2;1;1;2;3;3;75	00;41	67;41	67;8	33;3;1;3;3;1	00;6;3;4;0	00;0	00;1	00;1;54;2	00;0;0;1;1;0;0;0;0;1;0;0;0;0	3926
1;.;2;3;3;3;4;4;1;1;1;3;4;5;41	67;75	00;66	67;0	00;4;1;2;4;3	00;3;2;3;0	00;0	00;0	00;2;55;2	00;0;0;1;1;0;0;0;0;1;1;1;0;0	4657
1;.;1;2;2;5;5;5;4;3;2;3;5;5;16	67;83	33;100	00;50	00;1;2;5;5;1	00;2;1;4;0	00;0	00;1	00;1;37;2	00;0;1;0;1;0;0;0;0;1;0;0;0;0	7092
1;.;2;2;1;4;4;4;1;1;2;2;2;2;16	67;25	00;75	00;8	33;5;5;1;1;3	00;4;3;4;1	00;0	00;1	00;1;57;3	00;1;1;0;1;0;0;0;0;0;1;0;0;2	3930
1;.;1;1;1;4;4;5;2;3;3;4;4;4;0	00;75	00;83	33;41	67;2;4;4;5;0	00;6;6;6;0	00;0	00;0	00;2;40;3	00;1;1;0;1;1;0;0;0;1;0;0;0;0	6110
1;.;1;1;1;4;4;4;2;4;4;1;2;3;0	00;25	00;75	00;58	33;3;1;3;3;1	00;3;3;3;0	00;0	00;0	00;1;28;2	00;1;0;0;0;0;1;0;0;0;1;1;0;0	8496
2;2;2;2;2;2;2;2;2;2;2;2;2;2;25	00;25	00;25	00;25	00;1;4;4;1;1	00;1;1;1;0	00;0	00;0	00;2;60;5	00;0;0;0;0;0;0;0;0;0;0;0;0;2	735
1;.;1;2;2;4;4;4;4;4;4;4;4;4;16	67;75	00;75	00;75	00;1;3;5;3;0	00;2;1;5;0	00;0	00;1	00;1;28;4	00;0;1;0;1;1;0;0;0;0;0;1;0;0	9444
1;.;1;1;1;5;5;5;2;2;2;5;5;5;0	00;100	00;100	00;25	00;1;5;5;5;0	00;1;2;5;0	00;0	00;1	00;1;68;2	00;1;1;0;1;0;0;0;0;0;0;1;1;1	665
1;.;1;2;1;3;3;4;4;2;2;1;3;3;8	33;33	33;58	33;41	67;1;4;4;5;0	00;3;3;3;0	00;0	00;0	00;1;24;1	00;1;0;0;0;1;0;1;0;0;1;1;0;1	1715
1;.;5;3;3;4;5;5;5;3;4;3;3;4;66	67;58	33;91	67;75	00;3;4;4;3;0	00;4;1;1;1	00;0	00;0	00;2;32;3	00;0;0;0;1;0;0;0;0;0;0;0;0;0	9151
1;.;3;5;5;4;5;3;4;3;5;5;3;3;83	33;66	67;75	00;75	00;5;5;3;5;1	00;4;3;4;1	00;0	00;1	00;2;36;4	00;1;1;0;0;0;0;0;0;0;0;0;0;0	6162
1;.;4;4;4;2;2;2;1;1;1;1;1;3;75	00;16	67;25	00;0	00;5;1;1;4;3	00;6;6;6;0	00;0	00;0	00;2;54;1	00;0;0;0;1;0;0;0;0;0;1;0;1;2	735
1;.;3;3;3;3;3;3;1;1;1;1;1;1;50	00;0	00;50	00;0	00;3;3;3;5;0	00;3;3;3;0	00;0	00;0	00;1;81;3	00;1;0;0;1;0;1;0;0;0;1;0;0;0	6981
1;.;2;4;2;4;4;4;2;2;3;3;3;3;41	67;50	00;75	00;33	33;3;3;3;3;0	00;3;3;3;0	00;0	00;0	00;2;32;3	00;0;0;0;0;0;1;0;0;1;1;0;0;0	8447
1;.;1;3;1;4;4;4;1;2;1;1;4;4;16	67;50	00;75	00;8	33;3;4;4;3;0	00;1;1;5;0	00;0	00;1	00;1;57;4	00;0;0;0;0;1;0;0;0;0;0;0;1;2	531
1;.;3;3;3;3;3;3;2;3;2;3;4;3;50	00;58	33;50	00;33	33;1;5;4;3;0	00;5;4;4;1	00;1	00;1	00;2;67;5	00;0;0;1;1;0;0;0;0;0;1;1;1;0	7502
1;.;2;3;3;3;3;3;3;2;2;2;3;2;41	67;33	33;50	00;33	33;4;2;3;2;3	00;3;3;3;0	00;0	00;0	00;2;61;1	00;0;0;1;1;1;1;0;0;0;1;0;0;0	3996
1;.;1;3;2;1;4;4;4;4;4;5;5;5;25	00;100	00;50	00;75	00;2;3;4;4;0	00;3;3;2;0	00;0	00;0	00;1;35;1	00;0;0;1;1;0;0;1;0;0;0;1;1;0	6572
1;.;2;4;3;3;4;4;4;3;2;4;4;4;50	00;75	00;66	67;50	00;2;3;3;3;0	00;4;3;4;1	00;0	00;1	00;1;30;2	00;0;0;1;1;0;0;0;0;0;1;0;0;0	8782
1;.;2;5;5;5;5;5;3;4;2;3;2;3;75	00;41	67;100	00;50	00;6;6;2;6;1	00;3;6;2;0	00;0	00;0	00;2;51;5	00;1;0;0;0;1;0;0;0;1;1;0;0;0	4331
1;.;2;4;4;4;4;5;1;1;1;1;1;1;58	33;0	00;83	33;0	00;4;1;1;1;4	00;1;1;4;0	00;0	00;1	00;1;43;2	00;0;0;0;0;0;0;1;1;1;1;0;1;0	7388
1;.;3;3;4;3;3;3;2;2;2;2;3;2;58	33;33	33;50	00;25	00;4;1;2;2;4	00;4;3;3;1	00;0	00;0	00;2;60;1	00;0;0;1;0;1;0;0;0;0;1;0;1;0	3804
1;.;1;1;1;1;1;4;1;1;1;1;1;1;0	00;0	00;25	00;0	00;5;1;3;5;2	00;4;5;2;1	00;1	00;0	00;1;54;3	00;0;0;1;0;0;0;0;0;0;1;1;1;0	3897
1;.;1;2;2;4;4;4;2;2;2;2;3;3;16	67;41	67;75	00;25	00;3;3;3;4;0	00;2;2;4;0	00;0	00;1	00;1;70;1	00;1;1;1;1;0;0;0;0;0;0;0;0;0	7567
1;.;2;3;2;2;2;4;1;1;1;2;1;1;33	33;8	33;41	67;0	00;5;1;1;1;4	00;5;5;1;1	00;1	00;0	00;2;61;1	00;0;0;1;0;0;0;0;0;0;1;0;1;2	529
1;.;3;3;3;2;2;4;2;2;2;1;3;3;50	00;33	33;41	67;25	00;4;1;3;4;2	00;3;3;4;0	00;0	00;1	00;2;51;5	00;1;1;0;0;0;1;0;0;0;1;0;0;0	4434
1;.;1;2;2;4;3;4;3;3;4;3;4;5;16	67;75	00;66	67;58	33;2;3;4;4;0	00;4;3;3;1	00;0	00;0	00;1;66;3	00;0;0;0;1;1;0;0;0;0;1;1;1;0	6911
1;.;1;2;2;4;4;4;2;2;2;2;2;4;16	67;41	67;75	00;25	00;5;4;4;1;2	00;5;5;3;1	00;1	00;0	00;2;30;2	00;0;0;1;0;0;0;0;0;1;0;0;1;0	9151
1;.;3;3;3;3;3;3;3;3;3;3;3;3;50	00;50	00;50	00;50	00;2;4;4;5;0	00;6;6;4;0	00;0	00;1	00;2;51;4	00;1;1;0;1;0;1;0;0;0;0;0;0;0	3776
1;.;2;3;3;4;4;4;2;2;2;2;3;3;41	67;41	67;75	00;25	00;3;1;3;4;1	00;2;2;4;0	00;0	00;1	00;1;73;1	00;1;0;0;1;1;0;0;0;0;0;0;0;0	7743
1;.;1;2;2;3;4;5;4;3;3;4;5;5;16	67;91	67;75	00;58	33;3;3;3;2;1	00;4;4;2;1	00;1	00;0	00;2;62;4	00;0;0;0;1;0;1;0;0;1;0;0;1;0	4434
1;.;3;4;3;3;4;2;1;1;1;2;4;3;58	33;50	00;50	00;0	00;5;1;1;4;3	00;5;3;4;1	00;0	00;1	00;1;56;2	00;0;0;1;0;0;1;0;0;0;1;1;0;0	4124
1;.;3;4;4;1;2;3;2;1;1;2;2;1;66	67;16	67;25	00;8	33;5;1;2;4;3	00;3;2;3;0	00;0	00;0	00;2;35;2	00;0;0;1;0;0;0;1;0;1;0;1;0;0	5771
1;.;5;5;5;3;3;5;1;1;1;1;1;1;100	00;0	00;66	67;0	00;4;1;1;5;3	00;6;6;6;0	00;0	00;0	00;1;31;5	00;0;0;0;0;1;0;0;0;0;0;0;0;1	899
1;.;3;4;2;3;3;3;3;3;3;4;3;3;50	00;58	33;50	00;50	00;4;4;3;3;1	00;2;1;4;0	00;0	00;1	00;1;32;2	00;0;0;1;1;0;0;0;0;0;0;0;0;0	9571
1;.;3;4;4;3;4;3;1;1;1;2;3;3;66	67;41	67;58	33;0	00;2;2;3;4;1	00;3;1;4;0	00;0	00;1	00;2;38;1	00;0;0;1;1;1;0;0;0;0;0;0;0;0	6255
1;.;1;1;2;4;4;4;3;4;2;3;4;4;8	33;66	67;75	00;50	00;2;3;2;4;1	00;1;2;3;0	00;0	00;0	00;2;62;3	00;1;1;1;1;0;0;0;0;0;0;1;0;0	4091
1;.;1;5;5;2;2;2;2;2;2;2;1;1;66	67;8	33;25	00;25	00;5;1;1;1;4	00;3;2;1;0	00;0	00;0	00;1;55;4	00;0;0;0;1;0;0;0;0;0;1;0;1;0	4222
1;.;2;3;4;4;5;4;2;2;2;2;2;2;50	00;25	00;83	33;25	00;3;2;2;2;3	00;3;2;3;0	00;0	00;0	00;2;67;3	00;0;1;1;0;1;1;0;0;1;0;0;0;0	6870
1;.;4;4;4;4;4;4;3;3;3;3;3;3;75	00;50	00;75	00;50	00;4;4;4;5;1	00;3;3;2;0	00;0	00;0	00;2;80;4	00;0;0;0;0;0;0;0;0;0;1;0;0;0	7577
1;.;2;1;1;1;2;2;1;1;1;4;3;3;8	33;58	33;16	67;0	00;3;3;3;5;0	00;5;5;4;1	00;1	00;1	00;1;31;3	00;0;1;0;1;0;0;1;0;0;1;0;0;1	808
1;.;3;5;3;1;1;5;1;1;1;1;1;3;66	67;16	67;33	33;0	00;6;1;1;3;2	00;3;3;1;0	00;0	00;0	00;2;60;1	00;0;0;1;1;0;0;0;0;1;0;0;1;2	529
1;.;4;2;3;1;2;4;3;3;4;3;3;3;50	00;50	00;33	33;58	33;2;5;4;6;0	00;3;3;2;0	00;0	00;0	00;2;29;1	00;0;1;0;0;1;1;0;0;0;0;1;0;0	9151
1;.;1;3;1;4;4;4;4;3;2;3;4;5;16	67;75	00;75	00;50	00;2;5;5;4;0	00;4;1;4;1	00;0	00;1	00;1;36;3	00;1;0;0;1;1;1;0;0;1;0;0;0;0	8269
1;.;1;2;3;1;2;4;1;1;1;2;3;3;25	00;41	67;33	33;0	00;2;4;5;3;0	00;5;3;4;1	00;0	00;1	00;2;54;2	00;0;0;1;1;0;0;0;0;0;1;0;0;0	3996
1;.;3;3;4;3;3;3;3;3;3;3;3;3;58	33;50	00;50	00;50	00;6;3;3;4;0	00;3;1;3;0	00;0	00;0	00;1;33;1	00;0;1;0;0;0;0;0;0;0;0;0;0;0	8510
1;.;3;4;4;1;1;4;1;1;1;1;1;1;66	67;0	00;25	00;0	00;5;1;1;1;4	00;5;1;5;1	00;0	00;1	00;2;54;1	00;1;1;1;0;0;0;0;0;1;1;0;0;2	367
1;.;2;2;2;3;3;3;2;2;2;3;3;2;25	00;41	67;50	00;25	00;2;3;3;4;0	00;3;6;4;0	00;0	00;1	00;2;57;2	00;0;0;1;1;0;0;0;0;1;0;0;1;0	4494
1;.;1;1;1;4;4;4;3;3;3;3;3;4;0	00;58	33;75	00;50	00;4;3;4;2;2	00;4;3;2;1	00;0	00;0	00;1;72;2	00;0;0;1;0;0;0;0;0;1;1;1;0;0	7086
1;.;1;3;3;3;4;4;2;2;2;3;1;3;33	33;33	33;66	67;25	00;3;3;4;4;0	00;2;1;5;0	00;0	00;1	00;2;75;2	00;0;0;1;1;0;0;0;0;0;0;1;1;4	2408
1;.;2;3;3;2;2;3;2;1;2;2;2;2;41	67;25	00;33	33;16	67;3;3;3;4;0	00;3;1;4;0	00;0	00;1	00;2;45;2	00;1;1;0;1;1;0;0;0;0;0;0;0;0	5636
1;.;3;3;3;4;4;4;3;3;3;3;5;3;50	00;66	67;75	00;50	00;4;4;5;3;1	00;1;1;1;0	00;0	00;0	00;1;32;1	00;0;1;0;1;1;0;1;0;0;0;0;0;0	9444
1;.;3;4;4;2;3;2;1;1;1;1;1;3;66	67;16	67;33	33;0	00;5;1;3;4;2	00;6;2;2;0	00;0	00;0	00;2;60;2	00;0;0;0;0;1;0;0;0;0;1;1;1;2	529
1;.;2;2;2;3;3;4;2;4;3;3;4;4;25	00;66	67;58	33;50	00;4;2;3;4;2	00;4;3;4;1	00;0	00;1	00;1;56;4	00;0;0;0;0;0;1;0;0;0;1;0;1;0	4124
1;.;5;5;5;5;1;3;1;1;1;3;2;3;100	00;41	67;50	00;0	00;5;1;3;2;3	00;3;3;4;0	00;0	00;1	00;1;48;4	00;0;0;0;1;1;1;0;0;0;0;0;0;2	9651
1;.;3;3;2;3;2;3;2;3;3;2;3;2;41	67;33	33;41	67;41	67;3;2;4;3;1	00;4;2;4;1	00;0	00;1	00;2;34;2	00;0;0;0;0;1;0;0;0;0;0;0;0;1	472
1;.;1;3;3;3;2;2;3;2;2;2;3;1;33	33;25	00;33	33;33	33;3;2;3;3;1	00;2;4;3;0	00;1	00;0	00;1;30;4	00;0;0;0;0;1;0;0;1;0;0;0;0;0	9303
1;.;4;3;4;5;5;4;5;3;4;5;4;4;66	67;83	33;91	67;75	00;4;4;5;5;1	00;4;4;4;1	00;1	00;1	00;1;60;4	00;0;0;0;0;0;0;0;0;1;0;0;0;0	4508
1;.;1;1;1;4;4;4;4;4;4;4;4;4;0	00;75	00;75	00;75	00;1;4;4;4;0	00;1;1;3;0	00;0	00;0	00;2;56;1	00;0;0;0;0;1;0;0;0;0;0;0;0;0	4368
1;.;3;2;2;4;4;4;2;2;2;4;4;4;33	33;75	00;75	00;25	00;4;2;3;3;2	00;3;3;1;0	00;0	00;0	00;1;50;2	00;0;0;1;0;0;0;0;0;0;0;0;0;0	4659
1;.;4;4;4;4;4;4;1;1;1;1;3;3;75	00;33	33;75	00;0	00;4;1;1;4;3	00;4;1;2;1	00;0	00;0	00;2;39;2	00;0;0;1;1;0;0;0;0;0;1;0;0;0	8012
1;.;2;2;2;3;3;3;3;3;3;3;4;4;25	00;66	67;50	00;50	00;2;3;4;3;0	00;4;2;4;1	00;0	00;1	00;1;67;3	00;0;0;1;0;0;0;0;0;0;0;0;0;0	6922
1;.;3;3;3;2;4;4;2;2;2;1;1;2;50	00;8	33;58	33;25	00;4;2;3;4;2	00;3;3;3;0	00;0	00;0	00;1;58;4	00;0;0;1;1;0;0;0;0;0;1;1;0;0	4224
1;.;4;2;2;5;5;5;4;5;5;1;4;1;41	67;25	00;100	00;91	67;5;5;1;5;2	00;5;1;5;1	00;0	00;1	00;1;25;2	00;0;0;0;0;0;0;0;0;0;0;0;1;1	3112
1;.;2;5;5;2;3;5;1;1;1;1;1;1;75	00;0	00;58	33;0	00;5;1;1;4;3	00;5;3;4;1	00;0	00;1	00;2;31;2	00;0;0;1;1;0;0;0;0;0;1;0;0;0	8509
1;.;1;3;2;4;4;4;1;1;1;3;4;4;25	00;66	67;75	00;0	00;1;3;4;4;0	00;2;2;4;0	00;0	00;1	00;2;59;1	00;1;0;0;1;0;0;0;0;0;0;0;0;0	4434
1;.;2;4;4;3;3;4;2;1;1;1;2;3;58	33;25	00;58	33;8	33;4;2;3;4;2	00;1;2;5;0	00;0	00;1	00;1;67;4	00;1;0;1;1;0;0;0;0;1;0;1;0;0	7820
1;.;1;3;2;4;4;5;2;2;1;2;3;3;25	00;41	67;83	33;16	67;2;3;4;5;0	00;6;1;2;0	00;0	00;0	00;1;35;1	00;0;1;0;1;1;0;0;0;1;0;0;1;0	6507
1;.;2;4;4;3;3;4;2;3;1;1;4;2;58	33;33	33;58	33;25	00;5;1;1;5;3	00;1;1;1;0	00;0	00;0	00;2;59;4	00;0;0;1;0;0;0;0;1;0;0;0;0;0	4331
1;.;3;3;3;4;4;3;4;3;3;3;4;3;50	00;58	33;66	67;58	33;3;4;3;3;0	00;3;6;4;0	00;0	00;1	00;1;53;2	00;0;0;0;1;0;0;0;0;0;0;0;0;0	4159
1;.;2;2;2;2;1;4;2;2;2;3;4;4;25	00;66	67;33	33;25	00;4;2;4;2;3	00;4;5;3;1	00;1	00;0	00;2;66;5	00;0;0;1;0;0;0;0;0;0;1;1;0;0	7443
1;.;1;2;2;4;4;5;2;2;1;1;2;1;16	67;8	33;83	33;16	67;1;2;4;5;1	00;3;3;3;0	00;0	00;0	00;2;26;4	00;1;1;0;1;0;1;0;0;1;0;0;0;0	8938
1;.;5;5;5;1;1;1;1;1;1;1;1;1;100	00;0	00;0	00;0	00;5;1;1;4;3	00;4;4;5;1	00;1	00;1	00;2;49;2	00;0;1;1;1;0;0;0;0;0;1;0;0;0	5192
1;.;2;3;3;3;3;4;2;1;1;2;2;3;41	67;33	33;58	33;8	33;3;3;4;3;0	00;3;1;3;0	00;0	00;0	00;1;35;1	00;0;0;0;1;1;0;0;0;0;0;0;0;0	5817
1;.;1;3;2;4;4;4;2;2;2;2;3;4;25	00;50	00;75	00;25	00;2;4;4;3;0	00;2;3;4;0	00;0	00;1	00;1;62;3	00;0;0;0;1;1;0;0;0;1;0;1;1;4	6438
1;.;3;3;4;4;4;4;3;2;2;3;3;3;58	33;50	00;75	00;33	33;4;3;3;4;1	00;4;3;4;1	00;0	00;1	00;2;55;3	00;0;0;1;0;1;0;0;0;1;0;0;1;2	529
1;.;2;2;1;3;2;2;2;3;3;3;2;2;16	67;33	33;33	33;41	67;2;3;2;3;1	00;2;2;2;0	00;0	00;0	00;2;34;4	00;0;0;0;1;0;0;0;0;0;0;0;0;0	9316
1;.;4;4;4;4;4;4;4;4;4;4;4;4;75	00;75	00;75	00;75	00;4;4;4;4;1	00;4;2;4;1	00;0	00;1	00;1;33;2	00;0;0;0;1;0;0;1;0;0;0;1;0;0	8782
1;.;3;3;3;3;3;3;3;3;3;3;3;3;50	00;50	00;50	00;50	00;3;3;3;3;0	00;6;6;6;0	00;0	00;0	00;2;63;1	00;0;0;0;0;0;0;0;0;0;0;0;0;2	3505
1;.;1;3;2;3;4;4;2;3;2;3;3;4;25	00;58	33;66	67;33	33;4;2;2;5;3	00;3;2;4;0	00;0	00;1	00;2;50;1	00;1;0;0;1;0;0;0;0;1;1;0;0;0	3680
1;.;1;4;4;4;4;2;1;1;1;1;1;1;50	00;0	00;58	33;0	00;4;1;2;5;3	00;4;4;2;1	00;1	00;0	00;2;39;2	00;1;0;0;0;0;1;0;0;0;1;1;0;0	5636
1;.;1;2;1;4;4;5;3;3;3;2;4;4;8	33;58	33;83	33;50	00;3;4;4;1;1	00;2;1;5;0	00;0	00;1	00;1;64;4	00;0;1;0;1;1;0;0;0;1;0;1;0;0	4576
1;.;3;3;3;3;4;4;1;1;2;1;3;1;50	00;16	67;66	67;8	33;5;1;1;5;3	00;3;2;3;0	00;0	00;0	00;2;64;4	00;0;0;0;0;0;0;1;0;0;1;1;0;0	3754
1;.;3;3;3;3;3;3;3;3;3;3;3;3;50	00;50	00;50	00;50	00;3;3;3;3;0	00;4;3;3;1	00;0	00;0	00;1;27;4	00;0;1;0;0;0;0;0;0;0;0;0;1;0	9519
1;.;3;4;3;3;1;4;2;1;1;3;4;5;58	33;75	00;41	67;8	33;2;2;3;3;1	00;3;3;4;0	00;0	00;1	00;2;33;2	00;1;1;0;1;0;0;0;0;1;1;0;0;0	8594
1;.;1;5;5;1;5;5;5;1;1;5;5;5;66	67;100	00;66	67;33	33;1;5;5;1;1	00;1;1;5;0	00;0	00;1	00;1;52;3	00;0;0;0;0;1;0;0;0;0;0;0;0;0	4222
1;.;3;3;3;3;3;3;3;3;3;3;3;3;50	00;50	00;50	00;50	00;3;3;3;3;0	00;6;4;3;0	00;1	00;0	00;2;39;3	00;0;0;0;0;0;0;0;0;0;0;0;0;0	5817
1;.;3;5;5;3;3;4;1;1;1;1;1;3;83	33;16	67;58	33;0	00;5;1;2;4;3	00;4;3;3;1	00;0	00;0	00;2;60;3	00;0;0;1;1;0;0;0;0;0;1;1;0;2	367
1;.;4;1;2;2;4;4;1;1;1;2;1;2;33	33;16	67;58	33;0	00;4;2;2;4;3	00;3;2;4;0	00;0	00;1	00;2;63;2	00;1;0;1;1;0;1;0;0;0;1;0;0;0	3123
1;.;3;3;3;4;2;3;1;1;1;2;1;3;50	00;25	00;50	00;0	00;5;1;2;1;4	00;4;4;3;1	00;1	00;0	00;1;54;3	00;0;0;0;0;0;1;0;0;1;0;0;0;0	3926
1;.;3;5;5;2;4;4;2;3;2;2;1;3;83	33;25	00;58	33;33	33;4;3;3;4;1	00;3;2;2;0	00;0	00;0	00;2;46;2	00;0;0;0;1;0;0;0;0;0;0;0;0;0	7159
3;2;4;4;4;2;3;2;2;2;2;2;2;3;75	00;33	33;33	33;25	00;5;1;2;4;3	00;5;4;3;1	00;1	00;0	00;2;38;1	00;0;0;0;0;1;0;0;1;1;0;0;0;0	6255
1;.;4;2;2;2;3;3;3;3;2;4;3;3;41	67;58	33;41	67;41	67;2;3;4;3;0	00;3;4;2;0	00;1	00;0	00;1;22;2	00;1;0;1;0;0;0;1;0;1;0;0;0;1	375
1;.;3;3;4;3;3;4;2;3;1;2;2;3;58	33;33	33;58	33;25	00;4;2;2;4;3	00;4;1;3;1	00;0	00;0	00;2;50;2	00;0;0;0;0;1;0;1;0;1;1;0;0;0	5048
1;.;3;3;4;2;2;2;2;2;3;3;2;3;58	33;41	67;25	00;33	33;3;4;4;5;0	00;1;1;3;0	00;0	00;0	00;2;55;5	00;0;0;1;0;0;0;0;0;0;0;0;0;1	9893
1;.;3;4;3;4;5;4;2;2;3;1;3;2;58	33;25	00;83	33;33	33;5;1;2;4;3	00;3;3;3;0	00;0	00;0	00;2;36;3	00;0;1;1;0;0;0;0;0;0;1;1;0;0	5817
1;.;2;3;3;4;4;4;2;2;1;2;2;3;41	67;33	33;75	00;16	67;4;1;2;3;3	00;2;2;4;0	00;0	00;1	00;2;64;2	00;1;1;0;0;1;1;0;0;0;0;1;0;0	4470
1;.;3;3;3;3;3;5;1;1;1;1;1;2;50	00;8	33;66	67;0	00;4;1;3;3;2	00;4;5;2;1	00;1	00;0	00;2;56;3	00;0;0;0;1;0;1;0;0;0;0;1;0;2	367
1;.;2;3;3;3;3;4;1;1;1;2;3;3;41	67;41	67;58	33;0	00;1;1;2;3;2	00;3;3;3;0	00;0	00;0	00;2;62;3	00;0;0;1;0;0;0;0;0;0;1;0;1;0	4434
1;.;2;3;3;4;3;4;3;2;2;3;3;3;41	67;50	00;66	67;33	33;4;3;3;4;1	00;3;3;4;0	00;0	00;1	00;2;45;4	00;1;1;0;0;1;0;0;0;0;0;0;0;0	5627
1;.;3;5;5;5;5;5;5;5;5;5;5;5;83	33;100	00;100	00;100	00;5;5;4;5;1	00;3;6;1;0	00;0	00;0	00;1;59;2	00;0;0;0;0;0;0;0;0;0;1;0;0;0	4638
1;.;3;3;4;3;3;3;3;4;3;4;3;3;58	33;58	33;50	00;58	33;5;4;5;4;1	00;4;4;4;1	00;1	00;1	00;1;35;4	00;0;1;0;0;0;0;1;1;0;0;0;0;0	6063
1;.;1;2;2;4;4;4;2;3;2;4;4;5;16	67;83	33;75	00;33	33;4;3;5;4;1	00;3;3;3;0	00;0	00;0	00;2;46;4	00;0;0;1;0;0;0;0;0;1;0;1;0;0	6872
1;.;1;2;5;3;3;5;1;2;2;3;3;1;41	67;33	33;66	67;16	67;4;1;1;4;3	00;6;2;5;0	00;0	00;1	00;2;52;3	00;1;0;0;0;0;0;0;0;0;1;1;1;0	4093
1;.;3;3;3;3;3;3;3;3;3;3;3;3;50	00;50	00;50	00;50	00;1;3;3;3;0	00;1;1;5;0	00;0	00;1	00;2;53;1	00;1;1;1;0;1;0;0;0;1;0;0;0;0	3680
1;.;5;4;4;1;1;1;2;2;2;3;3;3;83	33;50	00;0	00;25	00;4;2;3;5;2	00;3;3;3;0	00;0	00;0	00;2;37;1	00;0;0;1;0;0;0;0;0;1;0;0;0;0	5817
1;.;4;3;5;2;2;3;1;1;1;1;2;5;75	00;41	67;33	33;0	00;5;1;2;2;4	00;4;4;2;1	00;1	00;0	00;2;56;3	00;0;0;1;0;0;0;1;0;0;0;1;0;0	4165
1;.;1;3;3;3;3;4;1;1;2;2;3;3;33	33;41	67;58	33;8	33;1;3;3;3;0	00;1;1;3;0	00;0	00;0	00;2;65;5	00;1;1;0;0;1;1;0;0;0;0;0;0;3	4803
1;.;5;5;5;4;2;2;1;1;1;1;2;5;100	00;41	67;41	67;0	00;1;1;3;1;2	00;4;1;4;1	00;0	00;1	00;2;65;3	00;0;1;1;1;0;0;0;0;1;0;0;0;0	6707
1;.;5;5;5;3;3;3;2;1;1;1;3;3;100	00;33	33;50	00;8	33;5;1;1;5;3	00;1;2;2;0	00;0	00;0	00;2;46;2	00;0;0;1;0;0;0;0;0;1;1;0;1;0	6368
1;.;3;3;3;2;2;4;1;1;1;3;2;2;50	00;33	33;41	67;0	00;5;1;2;1;4	00;5;2;2;1	00;0	00;0	00;2;51;2	00;0;0;1;0;0;0;0;0;1;1;0;1;0	4091
1;.;2;3;3;2;2;2;3;3;3;3;3;3;41	67;50	00;25	00;50	00;2;3;3;4;0	00;3;2;4;0	00;0	00;1	00;1;51;3	00;0;0;1;1;0;0;0;0;0;1;0;0;0	4298
1;.;2;3;3;4;3;4;2;2;2;3;3;4;41	67;58	33;66	67;25	00;4;1;3;5;2	00;4;3;4;1	00;0	00;1	00;2;56;1	00;1;0;0;0;0;0;0;0;1;1;1;1;0	5075
1;.;4;4;3;3;2;4;4;3;2;3;3;3;66	67;50	00;50	00;50	00;3;4;5;3;0	00;6;6;6;0	00;0	00;0	00;1;26;1	00;0;0;0;0;0;0;0;0;0;0;0;0;1	899
1;.;3;3;2;4;4;5;1;2;1;2;4;5;41	67;66	67;83	33;8	33;5;3;4;1;2	00;5;3;2;1	00;0	00;0	00;2;54;2	00;0;0;1;0;0;0;0;0;0;1;1;0;0	4368
1;.;1;1;5;2;2;5;1;1;1;1;1;1;33	33;0	00;50	00;0	00;5;1;1;5;3	00;4;5;2;1	00;1	00;0	00;2;33;4	00;0;0;1;0;0;0;1;0;0;1;0;1;1	53
1;.;5;5;5;5;5;5;3;3;3;2;4;3;100	00;50	00;100	00;50	00;5;3;3;4;1	00;3;4;2;0	00;1	00;0	00;2;66;3	00;0;0;1;0;0;0;0;0;0;1;1;1;3	4458
1;.;4;5;5;3;5;5;1;1;1;1;2;1;91	67;8	33;83	33;0	00;2;1;1;1;3	00;1;1;3;0	00;0	00;0	00;2;65;5	00;0;0;1;0;0;0;0;0;1;0;0;1;3	755
1;.;4;4;3;2;1;2;2;4;4;3;3;3;66	67;50	00;16	67;58	33;4;1;2;2;4	00;3;4;2;0	00;1	00;0	00;1;33;4	00;0;0;0;0;0;0;1;0;0;1;0;0;0	8870
1;.;2;2;2;3;3;4;2;2;3;3;3;4;25	00;58	33;58	33;33	33;1;4;3;4;0	00;3;3;3;0	00;0	00;0	00;1;66;2	00;0;1;1;1;0;0;0;1;0;0;1;0;0	7681
1;.;3;4;4;2;2;4;1;1;1;1;2;2;66	67;16	67;41	67;0	00;3;1;1;4;2	00;6;6;3;0	00;0	00;0	00;2;61;5	00;1;0;0;0;0;0;0;0;0;0;0;0;0	4030
1;.;1;2;3;5;5;4;4;4;3;3;5;4;25	00;75	00;91	67;66	67;1;4;5;4;0	00;6;6;6;0	00;0	00;0	00;1;21;1	00;0;0;0;0;0;0;0;0;0;0;0;0;0	9444
1;.;3;3;3;4;4;4;3;3;3;3;3;3;50	00;50	00;75	00;50	00;4;3;4;5;1	00;6;1;3;0	00;0	00;0	00;2;65;5	00;0;1;0;0;0;0;0;0;0;0;0;0;3	4803
1;.;1;2;2;4;4;4;4;4;3;4;5;5;16	67;91	67;75	00;66	67;2;4;4;3;0	00;4;2;4;1	00;0	00;1	00;1;63;4	00;1;0;1;1;0;1;0;0;0;0;0;0;0	4576
1;.;1;3;2;3;4;5;2;3;3;4;3;4;25	00;66	67;75	00;41	67;1;3;4;5;0	00;1;1;5;0	00;0	00;1	00;2;41;2	00;0;1;0;0;1;1;0;0;0;0;0;0;0	4405
1;.;2;2;3;4;4;4;2;2;2;3;3;3;33	33;50	00;75	00;25	00;4;3;3;4;1	00;4;4;3;1	00;1	00;0	00;1;51;1	00;0;0;0;1;0;0;0;0;0;1;1;0;0	3223
1;.;4;4;3;2;3;2;1;1;1;1;1;2;66	67;8	33;33	33;0	00;3;2;2;4;2	00;3;3;3;0	00;0	00;0	00;2;34;1	00;1;0;1;1;0;0;0;0;0;1;0;0;0	8509
1;.;1;3;2;4;4;4;2;1;1;4;3;3;25	00;58	33;75	00;8	33;5;2;2;4;3	00;4;5;2;1	00;1	00;0	00;2;33;3	00;0;0;1;1;0;0;0;0;0;1;0;0;1	53
1;.;3;3;2;4;4;4;2;4;2;2;2;3;41	67;33	33;75	00;41	67;2;2;2;5;2	00;3;3;4;0	00;0	00;1	00;2;41;3	00;0;1;0;1;0;0;0;0;1;0;0;0;0	6110
1;.;2;3;3;4;2;4;3;1;1;2;4;3;41	67;50	00;58	33;16	67;3;3;3;4;0	00;3;4;3;0	00;1	00;0	00;1;51;2	00;0;0;1;1;0;0;1;0;1;0;0;1;0	3798
1;.;1;3;2;2;2;4;2;1;1;2;2;3;25	00;33	33;41	67;8	33;3;2;3;5;1	00;2;2;3;0	00;0	00;0	00;2;53;2	00;0;1;0;1;0;1;0;0;0;0;0;0;0	4123
1;.;3;3;3;3;3;3;2;3;2;4;4;3;50	00;66	67;50	00;33	33;2;4;4;3;0	00;3;2;5;0	00;0	00;1	00;1;69;1	00;0;0;1;1;1;1;0;0;0;1;0;0;6	8466
1;.;4;5;5;2;2;3;1;1;1;1;1;1;91	67;0	00;33	33;0	00;5;1;1;4;3	00;4;2;3;1	00;0	00;0	00;2;37;4	00;0;0;0;0;1;0;0;0;0;1;0;0;0	8012
1;.;2;5;3;4;4;3;3;3;3;2;5;4;58	33;66	67;66	67;50	00;2;6;4;5;0	00;3;3;5;0	00;0	00;1	00;1;82;4	00;0;0;1;0;0;0;1;0;0;0;0;0;0	7681
1;.;4;2;2;4;2;4;2;2;2;2;3;3;41	67;41	67;58	33;25	00;3;2;3;4;1	00;2;2;3;0	00;0	00;0	00;1;53;4	00;0;0;1;0;0;0;0;0;1;1;0;0;0	6354
1;.;3;3;3;4;4;4;2;2;2;2;3;3;50	00;41	67;75	00;25	00;4;2;3;4;2	00;3;3;2;0	00;0	00;0	00;2;65;2	00;0;1;1;0;0;0;0;0;0;0;0;1;0	6338
1;.;3;3;3;3;3;4;2;2;1;1;2;2;50	00;16	67;58	33;16	67;4;2;2;1;4	00;4;4;4;1	00;1	00;1	00;2;56;3	00;0;0;0;0;0;0;0;0;0;1;1;0;0	4494
1;.;1;2;2;2;2;2;1;1;1;2;1;3;16	67;25	00;25	00;0	00;5;1;4;1;3	00;5;5;1;1	00;1	00;0	00;2;62;4	00;0;0;0;0;0;1;0;0;0;0;1;1;0	3776
1;.;3;3;3;3;3;2;2;2;2;2;2;2;50	00;25	00;41	67;25	00;3;3;3;2;1	00;3;2;2;0	00;0	00;0	00;1;28;3	00;1;0;0;0;0;1;0;0;0;0;0;0;0	9614
1;.;3;3;2;3;4;3;1;2;2;2;1;1;41	67;8	33;58	33;16	67;4;1;1;5;3	00;5;3;5;1	00;0	00;1	00;1;26;2	00;0;0;0;1;1;0;0;0;0;0;0;1;0	9571
1;.;1;1;3;4;4;5;2;3;2;3;4;5;16	67;75	00;83	33;33	33;5;5;4;5;1	00;4;3;5;1	00;0	00;1	00;2;72;3	00;0;0;0;1;0;0;0;0;1;1;1;1;0	7577
1;.;1;1;2;5;5;4;4;3;2;4;4;2;8	33;58	33;91	67;50	00;1;4;5;5;0	00;2;2;4;0	00;0	00;1	00;1;28;3	00;0;1;0;1;1;1;0;0;0;0;0;0;0	7994
1;.;1;2;2;5;5;5;1;1;1;1;2;1;16	67;8	33;100	00;0	00;4;4;2;2;3	00;1;4;1;0	00;1	00;0	00;1;35;4	00;0;0;1;0;0;1;0;0;0;0;0;0;5	6201
1;.;2;3;2;4;4;4;2;2;2;3;4;3;33	33;58	33;75	00;25	00;5;3;2;5;2	00;1;1;4;0	00;0	00;1	00;1;52;4	00;0;0;0;0;0;0;0;0;0;0;0;0;0	4256
1;.;2;4;3;3;3;4;2;2;2;2;3;4;50	00;50	00;58	33;25	00;4;5;5;4;1	00;3;4;4;0	00;1	00;1	00;1;57;1	00;0;0;0;1;0;0;0;0;1;1;0;1;0	3798
1;.;5;5;5;2;1;2;1;1;1;1;2;3;100	00;25	00;16	67;0	00;5;1;1;1;4	00;4;3;2;1	00;0	00;0	00;2;69;2	00;0;0;0;0;0;1;0;0;0;1;0;1;0	5681
1;.;1;1;1;5;5;5;4;3;4;1;3;3;0	00;33	33;100	00;66	67;5;4;3;5;1	00;1;1;5;0	00;0	00;1	00;1;68;2	00;1;0;1;1;0;0;0;0;0;0;0;0;0	6541
1;.;1;2;3;3;3;4;2;2;2;3;4;4;25	00;66	67;58	33;25	00;2;3;4;5;0	00;1;1;5;0	00;0	00;1	00;1;58;3	00;1;1;1;1;0;0;0;0;1;0;0;0;0	4222
1;.;2;3;2;5;5;4;2;2;2;2;4;3;33	33;50	00;91	67;25	00;3;2;4;5;1	00;3;2;3;0	00;0	00;0	00;1;36;4	00;0;1;1;1;1;1;0;0;0;0;0;0;0	6456
1;.;3;3;3;3;3;3;3;3;3;3;3;3;50	00;50	00;50	00;50	00;1;3;3;3;0	00;2;1;5;0	00;0	00;1	00;2;37;4	00;0;1;1;0;1;0;0;0;0;0;0;0;0	5875
4;2;3;4;4;2;1;3;1;1;1;1;3;3;66	67;33	33;25	00;0	00;5;1;1;1;4	00;2;2;1;0	00;0	00;0	00;2;70;4	00;0;0;0;1;0;0;0;0;0;1;0;0;0	7924
1;.;2;1;1;3;5;4;1;2;2;4;3;4;8	33;66	67;75	00;16	67;5;1;3;4;2	00;5;3;2;1	00;0	00;0	00;1;46;5	00;0;0;1;1;0;0;0;0;1;1;0;1;0	6360
1;.;4;4;4;1;2;1;1;1;1;1;1;1;75	00;0	00;8	33;0	00;2;2;2;4;2	00;4;1;4;1	00;0	00;1	00;2;41;3	00;1;0;0;0;0;0;0;0;0;0;1;0;0	5771
1;.;1;2;2;4;4;4;2;3;2;3;3;2;16	67;41	67;75	00;33	33;4;2;3;3;2	00;3;3;2;0	00;0	00;0	00;1;38;4	00;0;0;0;0;0;0;1;0;1;1;0;0;0	6456
1;.;1;3;3;4;4;4;2;2;2;2;4;5;33	33;66	67;75	00;25	00;3;4;4;4;0	00;3;3;5;0	00;0	00;1	00;2;56;2	00;1;0;0;1;1;0;0;0;0;1;1;0;0	4470
1;.;2;3;3;4;4;4;2;2;2;3;3;3;41	67;50	00;75	00;25	00;4;2;6;5;2	00;3;2;6;0	00;0	00;0	00;2;33;2	00;0;0;0;1;1;1;0;0;0;1;1;0;1	417
1;.;3;2;3;3;2;3;3;3;2;3;3;3;41	67;50	00;41	67;41	67;5;2;4;5;2	00;6;6;5;0	00;0	00;1	00;2;45;3	00;0;0;0;1;1;0;0;0;0;0;0;0;0	5875
1;.;3;3;3;3;4;4;3;2;4;3;3;4;50	00;58	33;66	67;50	00;5;2;4;4;2	00;3;3;3;0	00;0	00;0	00;1;28;2	00;0;0;0;1;0;0;0;0;1;1;0;0;0	9614
1;.;1;3;3;4;4;4;3;3;3;1;5;4;33	33;58	33;75	00;50	00;1;3;4;3;0	00;3;3;3;0	00;0	00;0	00;1;49;4	00;0;0;0;1;0;1;0;0;0;0;0;0;0	5817
1;.;2;5;5;5;5;5;1;1;2;1;1;1;75	00;0	00;100	00;8	33;5;1;1;5;3	00;2;5;2;0	00;1	00;0	00;2;48;4	00;0;0;1;1;0;0;0;0;0;1;0;0;0	5875
1;.;1;5;5;2;2;2;1;1;1;1;3;3;66	67;33	33;25	00;0	00;3;2;2;1;3	00;3;3;3;0	00;0	00;0	00;2;60;2	00;0;0;1;0;0;0;0;0;1;1;0;1;1	8323
1;.;1;2;1;4;4;3;3;4;4;1;3;4;8	33;41	67;66	67;66	67;4;2;4;4;2	00;3;3;4;0	00;0	00;1	00;2;38;2	00;0;1;1;1;0;0;0;0;0;0;0;0;0	6255
1;.;3;3;3;4;4;4;3;3;3;3;4;5;50	00;75	00;75	00;50	00;4;3;4;4;1	00;4;4;2;1	00;1	00;0	00;2;39;4	00;0;0;0;0;0;0;0;0;0;1;0;0;0	6255
1;.;3;3;3;3;3;3;2;2;2;3;2;2;50	00;33	33;50	00;25	00;4;2;3;4;2	00;4;3;3;1	00;0	00;0	00;2;39;1	00;1;0;0;1;1;0;0;0;1;1;0;0;0	5817
1;.;2;3;1;2;3;2;5;4;4;4;4;3;25	00;66	67;33	33;83	33;3;4;3;2;1	00;2;3;4;0	00;0	00;1	00;1;39;3	00;0;0;1;0;0;0;0;0;0;0;0;0;0	6003
1;.;3;3;3;1;1;4;2;1;1;3;3;3;50	00;50	00;25	00;8	33;5;1;2;2;4	00;3;3;3;0	00;0	00;0	00;2;69;5	00;0;1;0;1;0;0;0;0;1;0;0;1;0	6338
1;.;2;2;2;4;4;4;3;3;3;3;3;3;25	00;50	00;75	00;50	00;3;4;5;5;0	00;2;2;4;0	00;0	00;1	00;1;38;4	00;0;0;1;0;1;1;0;0;0;0;1;1;1	1771
2;2;2;4;3;4;1;1;1;5;4;2;3;5;50	00;58	33;25	00;58	33;2;3;1;1;2	00;1;4;3;0	00;1	00;0	00;1;37;2	00;1;0;0;0;0;0;0;1;0;0;0;0;0	6456
1;.;2;3;3;3;4;4;1;1;1;2;3;2;41	67;33	33;66	67;0	00;2;3;3;3;0	00;3;3;4;0	00;0	00;1	00;2;64;2	00;0;0;0;1;0;0;1;0;1;1;0;0;0	4091
1;.;3;4;4;2;3;3;1;1;2;1;2;2;66	67;16	67;41	67;8	33;5;1;2;4;3	00;4;3;4;1	00;0	00;1	00;2;63;3	00;0;0;1;0;0;0;1;0;0;0;0;0;0	3996
1;.;2;4;3;2;3;3;2;2;2;2;3;3;50	00;41	67;41	67;25	00;4;3;3;5;1	00;4;3;3;1	00;0	00;0	00;2;29;4	00;0;0;0;1;0;0;1;0;1;1;1;0;0	7746
1;.;3;4;3;3;4;4;4;3;4;4;3;3;58	33;58	33;66	67;66	67;5;2;1;4;3	00;3;3;3;0	00;0	00;0	00;1;38;1	00;1;0;0;1;0;0;0;0;0;0;0;0;2	8961
1;.;3;4;3;1;1;4;1;1;1;1;1;3;58	33;16	67;25	00;0	00;5;1;1;4;3	00;5;2;2;1	00;0	00;0	00;2;56;3	00;0;0;1;0;0;0;0;0;0;1;0;0;0	4514
1;.;1;4;3;4;4;4;3;1;1;3;2;3;41	67;41	67;75	00;16	67;1;4;3;1;1	00;3;2;1;0	00;0	00;0	00;2;34;4	00;0;0;1;0;0;1;0;0;0;0;0;0;0	8938
1;.;2;3;3;2;4;3;3;2;4;3;4;4;41	67;66	67;50	00;50	00;4;3;4;4;1	00;5;4;3;1	00;1	00;0	00;1;46;2	00;0;0;1;0;0;0;0;0;1;0;0;0;0	5956
1;.;3;3;3;3;3;3;3;3;3;3;3;3;50	00;50	00;50	00;50	00;3;2;1;4;2	00;4;3;3;1	00;0	00;0	00;1;68;1	00;1;1;0;1;0;0;0;0;1;0;0;0;3	5282
1;.;2;1;1;5;4;4;3;4;2;3;4;4;8	33;66	67;83	33;50	00;2;4;4;6;0	00;2;1;5;0	00;0	00;1	00;1;54;1	00;1;0;0;1;1;0;0;0;0;0;0;0;0	4256
1;.;3;3;3;4;4;3;3;3;3;2;3;3;50	00;41	67;66	67;50	00;3;1;3;4;1	00;2;2;3;0	00;0	00;0	00;2;40;2	00;1;0;0;1;0;0;0;0;1;0;1;1;0	5817
1;.;3;3;3;3;3;3;3;3;3;3;3;3;50	00;50	00;50	00;50	00;4;2;3;3;2	00;3;3;3;0	00;0	00;0	00;1;55;3	00;0;0;0;1;0;0;1;0;0;1;0;0;0	4659
1;.;3;3;3;4;4;4;2;2;2;2;3;3;50	00;41	67;75	00;25	00;4;2;2;1;4	00;3;3;2;0	00;0	00;0	00;1;53;4	00;0;0;0;0;0;0;0;0;0;1;1;1;0	4576
1;.;3;3;4;3;2;3;3;3;2;4;3;2;58	33;50	00;41	67;41	67;3;3;4;4;0	00;2;3;1;0	00;0	00;0	00;1;34;3	00;0;1;0;0;0;0;1;0;0;0;0;0;0	9444
1;.;2;3;3;3;2;4;2;3;2;4;4;4;41	67;75	00;50	00;33	33;4;3;4;4;1	00;4;3;4;1	00;0	00;1	00;1;63;1	00;0;0;1;0;0;0;0;1;0;0;1;1;0	4256
1;.;1;1;1;4;4;5;4;4;3;4;3;2;0	00;50	00;83	33;66	67;4;3;3;4;1	00;4;2;3;1	00;0	00;0	00;1;64;4	00;0;0;1;1;0;0;0;0;0;0;0;0;0	4613
1;.;1;3;3;5;4;4;1;1;1;1;1;3;33	33;16	67;83	33;0	00;5;1;2;1;4	00;5;5;5;1	00;1	00;1	00;1;35;4	00;0;0;0;0;0;0;0;1;0;1;0;0;0	6305
1;.;1;4;4;1;1;1;1;1;1;1;4;4;50	00;50	00;0	00;0	00;1;3;3;1;1	00;1;1;5;0	00;0	00;1	00;2;54;4	00;0;0;0;0;0;0;0;0;0;0;0;0;0	4721
1;.;1;1;1;4;4;4;4;5;4;4;5;5;0	00;91	67;75	00;83	33;2;4;5;4;0	00;2;3;4;0	00;0	00;1	00;1;46;2	00;1;0;0;1;0;0;0;0;1;0;1;0;0	6507
1;.;1;2;2;4;5;5;2;3;3;2;4;5;16	67;66	67;91	67;41	67;2;4;4;5;0	00;1;1;5;0	00;0	00;1	00;1;55;4	00;0;1;0;1;1;0;0;0;1;0;0;0;0	4613
1;.;3;4;3;4;4;3;1;1;1;4;4;4;58	33;75	00;66	67;0	00;4;1;1;3;3	00;5;3;4;1	00;0	00;1	00;2;72;2	00;0;0;1;0;0;0;0;0;0;1;0;0;0	5681
1;.;2;2;2;4;5;4;2;3;2;3;4;3;25	00;58	33;83	33;33	33;3;2;3;4;1	00;3;3;3;0	00;0	00;0	00;1;53;4	00;0;0;0;1;0;0;0;0;1;1;0;1;0	4659
1;.;3;5;5;5;3;5;1;1;1;1;3;2;83	33;25	00;83	33;0	00;3;3;3;4;0	00;6;1;5;0	00;0	00;1	00;2;34;3	00;0;0;0;0;1;0;0;0;0;0;0;0;0	7793
1;.;2;2;2;2;2;2;2;2;2;2;2;2;25	00;25	00;25	00;25	00;3;1;1;4;2	00;4;3;5;1	00;0	00;1	00;2;55;2	00;0;0;1;1;1;0;0;0;0;0;0;0;0	3804
1;.;2;3;4;2;1;3;1;1;1;2;3;3;50	00;41	67;25	00;0	00;2;2;3;2;2	00;3;2;4;0	00;0	00;1	00;2;54;2	00;0;0;0;0;0;0;0;0;0;0;1;0;0	5075
1;.;2;3;4;1;2;5;1;1;1;1;2;2;50	00;16	67;41	67;0	00;2;2;2;5;2	00;2;1;4;0	00;0	00;1	00;2;34;1	00;0;0;0;1;1;1;0;0;0;0;0;0;0	8442
1;.;3;3;3;3;3;3;3;3;3;3;3;3;50	00;50	00;50	00;50	00;2;3;3;3;0	00;2;2;3;0	00;0	00;0	00;2;60;2	00;0;0;0;1;1;0;0;0;0;0;0;0;0	3776
1;.;1;3;1;3;3;3;2;2;2;3;3;3;16	67;50	00;50	00;25	00;4;3;3;4;1	00;2;2;4;0	00;0	00;1	00;2;48;4	00;0;0;0;1;1;0;0;0;0;1;1;0;0	6339
1;.;1;3;3;4;4;4;1;2;2;3;3;2;33	33;41	67;75	00;16	67;4;1;2;1;4	00;3;2;4;0	00;0	00;1	00;2;40;4	00;1;0;0;1;0;1;0;0;1;0;0;1;0	5817
1;.;2;3;3;3;3;4;3;2;2;4;3;3;41	67;58	33;58	33;33	33;3;3;4;4;0	00;6;2;5;0	00;0	00;1	00;1;46;2	00;1;1;0;1;1;0;0;0;1;0;0;0;0	6873
1;.;3;3;3;3;3;4;4;4;3;3;3;4;50	00;58	33;58	33;66	67;3;4;4;2;1	00;4;4;4;1	00;1	00;1	00;1;30;4	00;0;0;0;0;1;1;0;0;0;1;0;0;0	9224
1;.;1;4;4;3;3;5;2;2;2;4;2;4;50	00;58	33;66	67;25	00;4;1;2;4;3	00;4;4;3;1	00;1	00;0	00;2;47;4	00;0;0;0;0;0;1;0;0;1;0;0;0;0	8685
1;.;2;4;4;2;2;3;1;1;1;1;1;1;58	33;0	00;33	33;0	00;5;1;1;1;4	00;5;5;2;1	00;1	00;0	00;2;68;5	00;0;0;0;0;0;0;0;0;0;0;0;0;0	6177
1;.;1;1;1;2;5;4;1;1;1;3;3;3;0	00;50	00;66	67;0	00;4;2;3;5;2	00;1;2;4;0	00;0	00;1	00;1;52;1	00;1;0;0;0;1;0;0;0;1;0;0;0;0	4298
1;.;3;4;4;2;2;4;2;2;2;2;2;2;66	67;25	00;41	67;25	00;3;2;2;4;2	00;6;1;4;0	00;0	00;1	00;2;69;2	00;0;0;1;0;0;0;0;0;0;1;0;1;2	6095
1;.;4;4;4;4;4;4;4;4;4;4;4;4;75	00;75	00;75	00;75	00;5;5;5;5;1	00;5;5;5;1	00;1	00;1	00;2;37;1	00;0;0;0;1;0;1;0;0;0;0;0;1;2	9249
1;.;3;3;3;3;4;2;4;3;4;4;3;4;50	00;66	67;50	00;66	67;3;4;3;4;0	00;4;2;2;1	00;0	00;0	00;1;51;4	00;0;0;1;1;0;0;0;0;0;0;0;0;0	4298
1;.;3;3;3;3;3;4;2;1;1;2;2;2;50	00;25	00;58	33;8	33;4;1;2;3;3	00;3;2;2;0	00;0	00;0	00;2;38;3	00;1;1;0;1;0;1;0;0;0;1;0;0;0	6872
1;.;1;1;4;4;4;4;1;1;1;2;1;1;25	00;8	33;75	00;0	00;5;1;1;5;3	00;4;4;4;1	00;1	00;1	00;1;38;2	00;0;0;0;0;0;0;0;0;0;0;0;0;2	7575
3;2;5;5;5;1;1;1;1;1;1;1;1;3;100	00;16	67;0	00;0	00;5;1;3;3;2	00;1;5;1;0	00;1	00;0	00;1;65;4	00;0;0;0;0;0;0;0;0;0;0;0;0;0	7681
1;.;2;2;4;4;4;4;2;2;2;2;2;4;41	67;41	67;75	00;25	00;5;2;2;1;4	00;2;2;2;0	00;0	00;0	00;1;74;3	00;0;0;1;1;0;1;0;0;0;0;0;0;0	7820
1;.;3;3;3;4;4;4;3;2;2;2;3;3;50	00;41	67;75	00;33	33;4;3;3;4;1	00;3;3;3;0	00;0	00;0	00;2;40;3	00;0;0;0;1;0;1;0;0;0;1;0;0;0	6368
1;.;3;3;3;4;4;4;1;2;1;1;1;2;50	00;8	33;75	00;8	33;4;2;2;4;3	00;3;5;3;0	00;1	00;0	00;2;34;4	00;0;0;0;0;0;0;0;0;0;0;0;0;0	8447
1;.;3;3;3;3;3;3;1;1;1;1;1;1;50	00;0	00;50	00;0	00;3;3;1;3;1	00;1;1;5;0	00;0	00;1	00;1;56;1	00;0;0;0;0;1;0;0;0;0;0;0;0;0	4222
1;.;3;5;4;3;4;3;2;3;3;2;1;2;75	00;16	67;58	33;41	67;3;2;4;3;1	00;3;3;2;0	00;0	00;0	00;1;47;2	00;0;1;0;1;0;0;1;0;1;1;0;0;0	6456
1;.;1;3;2;4;4;3;4;4;4;3;5;5;25	00;83	33;66	67;75	00;1;5;5;4;0	00;6;3;3;0	00;0	00;0	00;1;33;5	00;0;0;0;0;1;1;1;1;0;0;0;1;0	9444
1;.;1;1;1;4;4;4;4;4;4;3;5;5;0	00;83	33;75	00;75	00;1;3;5;3;0	00;2;2;5;0	00;0	00;1	00;1;42;4	00;0;0;1;1;1;0;0;0;0;0;0;0;0	6456
1;.;2;4;2;4;4;4;1;3;1;3;3;4;41	67;58	33;75	00;16	67;5;1;1;5;3	00;3;3;3;0	00;0	00;0	00;1;64;4	00;0;0;1;1;0;0;0;0;0;0;1;0;0	4256
1;.;2;2;2;4;4;2;4;4;4;1;4;3;25	00;41	67;58	33;75	00;5;1;4;5;2	00;3;3;1;0	00;0	00;0	00;1;41;4	00;0;0;0;1;0;1;0;0;0;0;0;1;0	6305
1;.;2;3;2;3;4;4;3;3;2;4;3;3;33	33;58	33;66	67;41	67;2;2;4;4;1	00;3;3;5;0	00;0	00;1	00;1;69;2	00;0;0;1;1;0;1;0;0;0;1;0;0;0	7743
1;.;4;4;4;3;3;3;2;1;1;2;3;3;75	00;41	67;50	00;8	33;4;2;5;4;2	00;3;2;3;0	00;0	00;0	00;2;31;2	00;0;0;0;1;0;0;0;0;0;0;0;0;0	8447
1;.;2;4;4;2;2;2;1;2;1;1;2;3;58	33;25	00;25	00;8	33;2;1;1;4;2	00;3;2;5;0	00;0	00;1	00;2;39;3	00;1;1;0;1;1;0;0;0;0;0;0;0;0	5636
1;.;2;3;3;3;3;4;2;2;2;3;3;3;41	67;50	00;58	33;25	00;2;3;3;4;0	00;6;2;5;0	00;0	00;1	00;1;40;2	00;1;1;0;1;1;0;0;0;1;0;0;0;0	6063
1;.;5;5;5;1;1;1;1;1;1;1;1;1;100	00;0	00;0	00;0	00;5;1;1;1;4	00;5;3;2;1	00;0	00;0	00;2;54;4	00;0;0;1;0;0;0;0;0;0;1;1;1;0	4434
1;.;2;3;3;3;3;3;2;2;2;2;2;2;41	67;25	00;50	00;25	00;2;3;3;4;0	00;2;1;5;0	00;0	00;1	00;2;53;3	00;0;0;1;1;0;0;0;0;1;1;1;0;0	3754
1;.;3;4;4;2;2;4;1;1;1;2;1;1;66	67;8	33;41	67;0	00;5;1;1;4;3	00;2;2;3;0	00;0	00;0	00;2;52;4	00;0;0;1;1;0;0;0;0;0;1;0;1;0	5680
1;.;5;5;5;5;3;1;4;3;2;4;4;4;100	00;75	00;50	00;50	00;1;5;4;3;0	00;1;1;5;0	00;0	00;1	00;2;40;1	00;0;1;0;1;1;0;0;0;0;0;0;0;2	8062
1;.;2;3;3;4;4;4;1;1;1;1;2;2;41	67;16	67;75	00;0	00;4;2;2;5;3	00;6;2;4;0	00;0	00;1	00;2;67;1	00;1;1;0;1;0;0;0;0;0;0;1;1;3	4186
1;.;2;3;4;3;3;4;1;1;4;2;1;2;50	00;16	67;58	33;25	00;4;2;4;4;2	00;3;5;1;0	00;1	00;0	00;2;54;3	00;0;0;1;0;0;0;0;0;0;1;1;0;0	4514
1;.;4;4;3;5;4;4;4;4;3;3;4;3;66	67;58	33;83	33;66	67;5;5;4;2;2	00;4;5;4;1	00;1	00;1	00;2;50;4	00;0;1;0;0;0;0;1;0;1;0;0;0;0	4091
1;.;1;2;1;4;4;4;4;3;3;3;4;5;8	33;75	00;75	00;58	33;2;4;5;4;0	00;2;2;5;0	00;0	00;1	00;1;60;3	00;1;0;0;1;1;1;0;0;0;0;0;0;0	4470
1;.;3;2;3;4;4;3;2;2;2;2;2;3;41	67;33	33;66	67;25	00;3;2;2;2;3	00;3;1;4;0	00;0	00;1	00;1;64;5	00;0;1;1;0;0;0;0;0;1;1;0;0;2	531
1;.;3;4;3;3;5;5;4;2;1;3;3;3;58	33;50	00;83	33;33	33;4;4;3;4;1	00;2;2;3;0	00;0	00;0	00;1;78;5	00;0;0;1;0;0;0;0;0;0;0;0;1;0	7086
1;.;3;3;3;3;3;3;3;3;3;3;3;3;50	00;50	00;50	00;50	00;3;3;3;3;0	00;2;2;4;0	00;0	00;1	00;2;45;1	00;0;0;0;0;0;0;0;0;0;1;0;1;2	1930
1;.;2;3;3;2;2;4;2;2;2;3;3;3;41	67;50	00;41	67;25	00;4;2;2;4;3	00;3;3;3;0	00;0	00;0	00;2;61;5	00;0;0;0;1;0;1;0;0;0;1;1;0;0	3996
1;.;2;2;3;4;1;3;3;3;4;3;1;3;33	33;33	33;41	67;58	33;2;3;1;1;2	00;3;2;4;0	00;0	00;1	00;1;72;2	00;0;0;1;0;1;0;0;0;0;1;0;0;0	6922
1;.;1;1;1;4;4;5;1;1;1;2;1;1;0	00;8	33;83	33;0	00;3;1;3;5;1	00;1;2;4;0	00;0	00;1	00;2;54;1	00;0;1;0;0;1;0;0;0;1;0;1;1;0	4123
1;.;4;5;5;5;5;4;1;2;1;1;1;1;91	67;0	00;91	67;8	33;1;1;6;1;2	00;3;4;4;0	00;1	00;1	00;2;28;2	00;1;0;0;0;0;0;0;0;0;0;0;0;0	8232
1;.;3;4;4;3;2;4;1;1;1;2;2;2;66	67;25	00;50	00;0	00;5;2;2;2;4	00;4;2;4;1	00;0	00;1	00;1;29;2	00;0;0;0;1;0;0;0;0;1;1;1;0;0	8782
3;2;3;4;3;3;4;3;1;3;1;1;3;3;58	33;33	33;58	33;16	67;4;1;3;4;2	00;4;5;2;1	00;1	00;0	00;1;26;5	00;0;0;0;1;0;0;0;0;1;1;0;0;0	9444
1;.;3;3;3;3;4;3;3;3;3;3;3;4;50	00;58	33;58	33;50	00;3;4;4;6;0	00;2;1;4;0	00;0	00;1	00;1;63;3	00;0;1;0;1;1;0;0;0;1;0;0;0;0	4222
1;.;1;1;1;5;3;5;2;3;3;3;3;3;0	00;50	00;83	33;41	67;4;2;1;1;4	00;3;2;5;0	00;0	00;1	00;2;42;2	00;1;1;1;0;0;0;0;0;1;1;0;0;0	5627
1;.;3;3;3;3;3;3;3;3;3;3;3;3;50	00;50	00;50	00;50	00;4;3;3;4;1	00;4;3;3;1	00;0	00;0	00;1;60;4	00;0;1;0;1;0;0;0;0;1;0;0;0;0	5282
1;.;1;1;1;5;5;5;1;5;5;5;3;5;0	00;83	33;100	00;66	67;5;5;5;3;1	00;3;3;5;0	00;0	00;1	00;1;37;3	00;1;1;1;0;0;1;0;0;0;0;0;0;0	4546
1;.;3;4;2;3;4;4;1;1;1;1;1;1;50	00;0	00;66	67;0	00;3;2;2;4;2	00;2;3;5;0	00;0	00;1	00;2;61;1	00;0;1;0;1;1;1;0;0;0;0;0;1;2	367
1;.;3;4;4;2;2;2;3;2;2;2;3;4;66	67;50	00;25	00;33	33;4;3;3;4;1	00;3;3;3;0	00;0	00;0	00;2;55;5	00;0;0;1;0;0;0;0;0;1;1;1;1;0	3996
1;.;1;2;2;4;4;4;1;2;2;2;3;2;16	67;33	33;75	00;16	67;5;1;3;4;2	00;4;3;2;1	00;0	00;0	00;2;69;2	00;0;0;0;1;0;0;0;0;1;1;1;1;0	6696
1;.;3;3;3;3;3;3;3;3;3;3;3;3;50	00;50	00;50	00;50	00;3;2;4;5;1	00;3;2;2;0	00;0	00;0	00;1;33;4	00;0;0;0;1;0;0;0;0;0;0;0;0;1	3112
1;.;3;3;3;2;4;2;3;3;3;3;3;4;50	00;58	33;41	67;50	00;2;3;3;4;0	00;2;1;2;0	00;0	00;0	00;2;29;2	00;0;0;0;1;1;0;0;0;0;0;0;0;0	7595
1;.;2;2;3;2;2;2;1;1;2;1;2;2;33	33;16	67;25	00;8	33;4;1;1;4;3	00;3;4;4;0	00;1	00;1	00;1;49;4	00;0;0;0;0;0;1;0;0;0;0;0;0;0	8963
1;.;2;3;3;3;3;3;1;1;1;1;3;3;41	67;33	33;50	00;0	00;3;1;2;4;2	00;3;3;4;0	00;0	00;1	00;1;55;1	00;0;0;0;1;1;0;1;1;0;0;0;1;0	4124
1;.;3;3;3;3;3;3;3;3;3;1;3;3;50	00;33	33;50	00;50	00;5;1;3;1;3	00;2;2;1;0	00;0	00;0	00;2;59;5	00;0;0;0;0;0;0;0;0;1;1;0;1;0	3680
1;.;3;4;4;2;2;4;2;2;2;2;3;3;66	67;41	67;41	67;25	00;5;2;2;1;4	00;4;4;2;1	00;1	00;0	00;1;38;5	00;0;0;1;1;0;0;0;0;0;0;0;0;0	5959
1;.;2;3;2;4;4;4;3;3;2;3;4;4;33	33;66	67;75	00;41	67;2;4;3;3;0	00;3;1;3;0	00;0	00;0	00;1;73;2	00;1;1;0;0;1;0;0;0;1;0;0;0;6	4331
1;.;1;3;3;5;4;4;2;2;1;2;2;3;33	33;33	33;83	33;16	67;3;3;3;4;0	00;3;3;4;0	00;0	00;1	00;2;58;1	00;0;0;1;0;1;0;0;0;1;1;0;1;0	4434
1;.;3;4;4;2;2;3;1;1;1;1;1;1;66	67;0	00;33	33;0	00;5;1;2;2;4	00;5;3;1;1	00;0	00;0	00;2;56;3	00;0;0;1;0;0;0;0;0;0;1;0;1;0	4093
1;.;2;2;3;4;4;4;3;3;3;4;4;4;33	33;75	00;75	00;50	00;4;3;3;5;1	00;4;3;3;1	00;0	00;0	00;1;66;2	00;0;0;1;0;0;0;0;0;1;0;1;1;3	2568
1;.;1;2;2;4;4;5;2;3;3;2;4;5;16	67;66	67;83	33;41	67;2;4;5;5;0	00;3;3;3;0	00;0	00;0	00;2;57;2	00;0;0;0;1;1;0;0;0;1;0;0;1;0	4331
1;.;3;3;3;1;1;1;1;1;1;1;3;4;50	00;41	67;0	00;0	00;2;3;3;6;0	00;1;1;1;0	00;0	00;0	00;2;52;1	00;0;1;0;0;0;1;0;0;0;0;0;0;2	367
1;.;2;2;2;4;4;4;3;4;4;2;3;3;25	00;41	67;75	00;66	67;4;3;4;4;1	00;3;3;2;0	00;0	00;0	00;1;53;3	00;0;0;0;0;0;0;0;0;0;1;0;0;0	3493
1;.;5;3;1;3;3;1;3;3;4;3;2;3;50	00;41	67;33	33;58	33;3;2;2;4;2	00;3;4;3;0	00;1	00;0	00;1;31;3	00;1;0;0;0;0;0;1;0;1;0;0;0;0	9444
1;.;3;4;4;3;3;3;1;1;1;1;1;1;66	67;0	00;50	00;0	00;4;2;3;2;3	00;4;4;2;1	00;1	00;0	00;1;44;3	00;0;1;0;1;0;0;0;0;0;1;1;0;0	8963
1;.;4;3;4;3;5;4;3;4;3;4;3;4;66	67;66	67;75	00;58	33;3;4;3;3;0	00;3;3;3;0	00;0	00;0	00;1;27;3	00;0;0;0;0;1;0;1;1;1;0;0;0;0	7209
1;.;3;3;3;1;4;5;1;1;1;1;1;1;50	00;0	00;58	33;0	00;1;1;1;3;2	00;4;5;2;1	00;1	00;0	00;1;60;3	00;0;0;1;1;0;0;0;0;0;0;1;0;2	531
1;.;1;2;3;4;5;4;1;2;1;1;2;2;25	00;16	67;83	33;8	33;2;1;3;4;1	00;4;3;4;1	00;0	00;1	00;2;24;5	00;1;1;0;1;0;0;0;0;1;0;0;0;0	8938
1;.;3;3;2;3;4;4;1;1;2;2;4;5;41	67;66	67;66	67;8	33;4;2;3;5;2	00;2;2;4;0	00;0	00;1	00;1;29;4	00;0;0;0;1;0;1;0;0;1;0;0;0;0	9614
1;.;1;4;4;1;1;3;1;1;1;1;1;1;50	00;0	00;16	67;0	00;4;1;2;3;3	00;4;5;2;1	00;1	00;0	00;2;35;3	00;0;0;1;1;0;0;0;0;1;1;0;0;0	6110
1;.;2;2;2;3;3;3;2;1;1;3;3;4;25	00;58	33;50	00;8	33;2;5;5;4;0	00;1;1;5;0	00;0	00;1	00;1;69;3	00;0;1;0;1;1;0;0;0;0;0;0;1;0	7681
1;.;1;4;4;4;4;4;3;1;1;1;2;3;50	00;25	00;75	00;16	67;5;3;1;3;2	00;2;2;4;0	00;0	00;1	00;1;44;3	00;0;0;0;0;1;0;0;0;0;0;1;0;0	6456
1;.;1;1;1;4;5;5;1;1;1;1;4;5;0	00;58	33;91	67;0	00;4;2;2;3;3	00;6;3;5;0	00;0	00;1	00;1;51;5	00;0;0;0;1;1;0;0;0;1;0;1;0;0	4659
1;.;4;4;4;4;4;4;4;4;4;4;4;4;75	00;75	00;75	00;75	00;3;4;4;3;0	00;2;1;5;0	00;0	00;1	00;2;37;3	00;0;0;0;1;0;0;0;0;0;0;0;0;0	5817
1;.;1;1;1;4;5;4;2;2;2;2;5;5;0	00;75	00;83	33;25	00;5;2;4;5;2	00;1;5;1;0	00;1	00;0	00;1;64;3	00;0;0;1;1;0;0;1;0;0;1;0;0;0	4659
1;.;4;3;2;3;3;4;2;5;3;3;3;3;50	00;50	00;58	33;58	33;5;3;5;4;1	00;6;4;3;0	00;1	00;0	00;1;32;3	00;0;0;1;1;0;0;0;0;0;0;0;0;0	9614
1;.;3;3;3;3;3;3;3;3;3;3;3;3;50	00;50	00;50	00;50	00;3;3;3;3;0	00;3;3;3;0	00;0	00;0	00;2;61;4	00;1;0;0;0;0;0;0;0;0;1;0;1;0	4091
1;.;1;2;1;4;4;4;3;2;3;3;3;3;8	33;50	00;75	00;41	67;5;2;3;3;2	00;4;4;2;1	00;1	00;0	00;1;46;4	00;0;0;1;0;0;0;0;0;0;1;0;1;0	6305
1;.;2;3;3;4;4;4;2;2;2;2;3;2;41	67;33	33;75	00;25	00;2;3;4;4;0	00;3;2;3;0	00;0	00;0	00;1;74;2	00;1;0;1;0;1;0;0;0;1;0;0;0;0	6502
1;.;1;2;2;2;4;4;1;1;1;3;2;5;16	67;58	33;58	33;0	00;1;3;5;5;0	00;1;1;5;0	00;0	00;1	00;1;72;2	00;0;0;1;0;0;0;0;0;0;0;0;0;0	6375
1;.;2;2;2;4;2;4;2;2;2;3;2;2;25	00;33	33;58	33;25	00;2;3;4;2;1	00;1;1;4;0	00;0	00;1	00;2;62;2	00;0;0;1;1;1;0;0;0;0;0;0;1;0	3776
1;.;4;4;4;2;2;3;2;2;2;4;4;2;75	00;58	33;33	33;25	00;4;2;2;4;3	00;3;2;4;0	00;0	00;1	00;1;66;2	00;0;0;0;1;0;0;0;0;0;1;1;0;0	6590
1;.;4;5;5;2;2;2;1;2;2;1;2;1;91	67;8	33;25	00;16	67;4;1;3;4;2	00;6;2;3;0	00;0	00;0	00;1;30;4	00;0;0;0;1;0;1;0;0;1;1;0;0;0	9614
1;.;3;5;3;1;2;3;1;1;1;2;3;2;66	67;33	33;25	00;0	00;5;1;3;3;2	00;3;1;2;0	00;0	00;0	00;2;58;4	00;0;0;1;0;0;0;0;1;0;1;0;0;0	4091
1;.;5;5;5;5;5;5;1;1;1;1;1;1;100	00;0	00;100	00;0	00;5;1;3;1;3	00;6;5;1;0	00;1	00;0	00;2;60;4	00;0;0;0;0;0;0;0;0;1;1;1;1;0	4434
1;.;2;2;2;2;2;2;1;1;1;1;1;1;25	00;0	00;25	00;0	00;3;1;1;4;2	00;5;4;2;1	00;1	00;0	00;2;62;1	00;0;1;1;0;0;0;0;0;1;0;0;1;0	4091
1;.;3;3;2;4;4;4;2;2;1;1;2;4;41	67;33	33;75	00;16	67;3;2;2;4;2	00;2;5;1;0	00;1	00;0	00;1;82;5	00;0;0;0;0;0;0;1;0;0;1;1;0;0	7567
1;.;3;4;4;3;3;4;1;1;1;1;1;1;66	67;0	00;58	33;0	00;5;1;4;5;2	00;1;5;1;0	00;1	00;0	00;1;39;3	00;0;0;0;0;0;0;0;0;0;1;0;0;0	6305
1;.;2;2;2;4;2;4;1;1;1;3;3;3;25	00;50	00;58	33;0	00;5;2;2;5;3	00;4;3;4;1	00;0	00;1	00;1;51;2	00;0;0;0;1;0;0;1;0;0;1;1;1;2	1020
1;.;3;3;3;3;3;3;3;3;3;3;3;3;50	00;50	00;50	00;50	00;3;3;3;5;0	00;6;1;5;0	00;0	00;1	00;1;72;1	00;0;0;0;1;0;0;0;0;0;0;0;0;3	4461
1;.;5;5;5;1;2;3;1;1;2;1;3;2;100	00;25	00;25	00;8	33;4;1;3;3;2	00;2;1;5;0	00;0	00;1	00;1;67;2	00;0;0;1;1;0;1;0;0;0;0;1;0;3	1741
1;.;3;4;3;3;2;4;1;3;2;3;1;2;58	33;25	00;50	00;25	00;1;3;2;5;1	00;3;1;4;0	00;0	00;1	00;1;71;1	00;0;0;0;0;1;1;0;0;1;0;1;0;3	1741
1;.;3;3;3;3;3;3;4;4;4;3;4;3;50	00;58	33;50	00;75	00;2;4;4;3;0	00;3;2;3;0	00;0	00;0	00;1;39;4	00;1;0;1;1;0;0;0;0;0;0;0;0;0	6873
1;.;3;3;3;3;3;3;3;3;3;3;3;3;50	00;50	00;50	00;50	00;3;3;3;3;0	00;4;6;3;1	00;0	00;0	00;2;39;2	00;0;0;1;0;0;0;0;1;1;1;1;0;2	8959
1;.;4;4;4;4;4;4;2;2;2;4;4;4;75	00;75	00;75	00;25	00;4;4;4;4;1	00;2;1;3;0	00;0	00;0	00;2;62;5	00;0;0;0;1;0;1;1;0;1;0;1;0;2	735
3;2;5;5;5;1;1;1;1;1;1;1;2;2;100	00;16	67;0	00;0	00;6;1;1;6;2	00;6;6;6;0	00;0	00;0	00;2;33;5	00;0;0;0;0;0;0;0;0;0;1;0;0;0	8938
1;.;3;3;3;1;2;5;1;1;1;1;1;1;50	00;0	00;41	67;0	00;5;1;1;1;4	00;5;5;3;1	00;1	00;0	00;2;38;3	00;0;0;0;0;0;0;0;0;0;0;0;1;0	5875
1;.;4;3;3;1;1;3;1;1;1;1;1;1;58	33;0	00;16	67;0	00;3;2;2;3;2	00;3;4;3;0	00;1	00;0	00;1;63;2	00;0;0;0;1;0;0;0;0;0;0;0;0;0	3798
1;.;1;1;1;5;5;5;5;5;2;1;4;2;0	00;33	33;100	00;75	00;1;2;4;4;1	00;2;2;5;0	00;0	00;1	00;1;52;4	00;0;0;0;0;1;0;0;0;0;0;0;0;0	5677
1;.;4;2;4;2;2;2;1;1;1;1;2;1;58	33;8	33;25	00;0	00;4;2;1;3;3	00;3;3;2;0	00;0	00;0	00;2;70;4	00;0;0;1;1;0;1;0;0;0;1;1;0;3	4458
1;.;2;2;2;3;3;4;2;2;1;1;2;3;25	00;25	00;58	33;16	67;3;2;4;4;1	00;1;2;5;0	00;0	00;1	00;2;50;1	00;1;0;0;0;1;0;0;0;1;0;1;1;0	4494
1;.;2;3;3;4;3;4;4;4;4;3;4;4;41	67;66	67;66	67;75	00;3;3;4;3;0	00;3;3;3;0	00;0	00;0	00;2;60;1	00;0;0;1;0;1;1;0;0;0;1;1;0;0	3996
1;.;1;3;3;3;3;3;3;3;3;3;3;3;33	33;50	00;50	00;50	00;3;3;3;5;0	00;3;3;4;0	00;0	00;1	00;1;65;4	00;0;1;0;1;1;0;1;0;0;0;0;0;0	5863
1;.;1;3;1;4;4;4;1;1;1;2;3;4;16	67;50	00;75	00;0	00;4;3;4;3;1	00;5;3;2;1	00;0	00;0	00;2;75;2	00;0;0;1;0;0;1;0;0;1;1;1;0;0	7502
1;.;1;1;1;5;5;5;3;3;1;3;5;5;0	00;83	33;100	00;33	33;3;5;5;3;0	00;3;1;5;0	00;0	00;1	00;1;58;5	00;1;0;0;0;0;0;0;0;0;0;0;0;0	4576
1;.;1;3;2;4;4;4;2;2;2;2;2;2;25	00;25	00;75	00;25	00;4;3;2;5;2	00;3;2;4;0	00;0	00;1	00;2;56;4	00;0;0;0;1;0;1;0;0;0;0;0;1;0	4331
1;.;3;5;5;5;4;2;1;1;1;1;1;1;83	33;0	00;66	67;0	00;5;1;1;6;3	00;3;6;6;0	00;0	00;0	00;2;72;1	00;0;0;0;0;0;0;1;0;0;1;1;1;3	755
1;.;1;1;1;4;4;4;2;4;3;1;4;4;0	00;50	00;75	00;50	00;1;4;5;5;0	00;2;2;5;0	00;0	00;1	00;1;67;2	00;0;1;0;1;1;0;0;0;1;0;0;0;0	7091
1;.;3;5;5;4;4;5;1;1;1;1;1;1;83	33;0	00;83	33;0	00;5;1;1;2;4	00;5;3;4;1	00;0	00;1	00;2;65;2	00;0;0;0;1;0;1;0;0;0;0;1;1;0	7270
1;.;2;4;4;2;2;4;1;1;1;1;1;2;58	33;8	33;41	67;0	00;5;1;2;4;3	00;5;4;1;1	00;1	00;0	00;1;78;3	00;0;0;1;0;0;0;0;0;0;1;0;1;0	7743
1;.;1;2;1;3;3;4;3;3;1;3;3;3;8	33;50	00;58	33;33	33;4;3;3;3;1	00;3;4;4;0	00;1	00;1	00;1;55;5	00;0;0;0;0;0;0;0;0;0;0;1;0;0	5282
1;.;2;2;2;4;4;4;2;2;2;4;2;4;25	00;58	33;75	00;25	00;5;2;3;1;3	00;4;5;2;1	00;1	00;0	00;2;44;4	00;0;0;0;1;0;0;0;0;1;1;1;0;0	6872
1;.;3;2;3;3;3;4;1;1;1;1;2;2;41	67;16	67;58	33;0	00;5;1;1;2;4	00;3;3;3;0	00;0	00;0	00;2;60;5	00;0;0;1;0;0;0;0;0;0;1;1;0;0	3996
1;.;1;1;3;3;3;4;3;2;2;3;5;5;16	67;83	33;58	33;33	33;3;5;5;5;0	00;4;4;2;1	00;1	00;0	00;2;62;4	00;0;0;1;1;0;0;0;0;0;0;1;0;0	3989
1;.;2;3;3;4;4;4;2;3;3;4;4;4;41	67;75	00;75	00;41	67;2;1;4;4;1	00;1;3;4;0	00;0	00;1	00;1;52;4	00;0;0;1;1;0;0;0;0;1;0;1;1;0	4659
1;.;1;3;4;4;4;4;3;3;3;3;3;3;41	67;50	00;75	00;50	00;1;1;6;6;1	00;6;6;6;0	00;0	00;0	00;2;49;4	00;0;0;0;1;0;0;0;0;1;0;0;0;0	6110
1;.;2;3;3;4;3;3;3;3;3;3;3;3;41	67;50	00;58	33;50	00;6;3;3;6;0	00;6;6;6;0	00;0	00;0	00;2;37;2	00;0;0;0;1;0;0;0;0;0;0;0;0;0	5817
1;.;3;4;3;2;2;3;2;2;2;3;2;2;58	33;33	33;33	33;25	00;5;2;2;2;4	00;4;6;2;1	00;0	00;0	00;2;63;1	00;1;0;1;0;0;0;0;0;1;0;0;0;0	4494
1;.;2;4;2;4;4;4;1;1;1;1;1;1;41	67;0	00;75	00;0	00;4;1;2;2;4	00;4;3;2;1	00;0	00;0	00;2;36;1	00;0;0;1;1;1;0;0;0;0;1;0;0;0	8685
1;.;2;4;2;2;4;3;2;2;2;2;4;3;41	67;50	00;50	00;25	00;3;3;3;4;0	00;6;3;5;0	00;0	00;1	00;2;32;4	00;0;0;0;1;0;0;0;0;0;0;0;0;0	9223
1;.;5;1;1;5;5;5;3;3;3;3;3;3;33	33;50	00;100	00;50	00;4;3;4;3;1	00;2;2;4;0	00;0	00;1	00;1;79;1	00;0;0;1;1;0;0;0;0;0;1;1;1;0	8067
1;.;3;3;3;3;3;3;3;3;3;3;3;3;50	00;50	00;50	00;50	00;4;5;5;4;1	00;4;4;2;1	00;1	00;0	00;1;45;5	00;0;0;1;0;0;0;0;0;0;1;0;0;0	6063
1;.;5;4;3;4;3;4;3;5;4;4;3;4;75	00;66	67;66	67;75	00;4;4;5;4;1	00;4;3;3;1	00;0	00;0	00;1;33;3	00;1;0;0;0;0;0;1;0;0;0;0;0;0	9614
1;.;2;2;2;4;4;4;2;2;3;3;3;4;25	00;58	33;75	00;33	33;4;3;4;5;1	00;3;3;2;0	00;0	00;0	00;2;66;1	00;1;1;0;1;0;0;1;0;0;0;0;0;0	5681
1;.;3;3;3;3;3;3;3;3;3;2;3;4;50	00;50	00;50	00;50	00;4;4;4;4;1	00;4;1;4;1	00;0	00;1	00;2;41;4	00;0;0;0;0;1;0;0;0;0;0;0;0;0	6255
1;.;3;4;4;1;1;2;1;1;1;2;1;2;66	67;16	67;8	33;0	00;5;1;1;3;3	00;3;2;4;0	00;0	00;1	00;2;53;1	00;1;0;1;0;0;0;0;0;1;0;0;1;0	7459
1;.;2;4;3;3;3;4;1;1;1;1;2;2;50	00;16	67;58	33;0	00;4;2;2;4;3	00;3;5;1;0	00;1	00;0	00;2;45;5	00;0;0;0;0;0;0;0;0;1;0;1;1;0	8012
1;.;4;5;5;3;2;4;1;1;1;1;1;1;91	67;0	00;50	00;0	00;5;1;1;4;3	00;5;3;2;1	00;0	00;0	00;2;51;1	00;0;0;1;1;0;1;0;0;0;1;0;0;0	3680
1;.;2;3;2;2;3;3;2;3;3;2;3;2;33	33;33	33;41	67;41	67;3;3;3;3;0	00;2;3;2;0	00;0	00;0	00;1;27;4	00;0;0;0;1;1;0;0;0;0;0;0;0;0	9614
1;.;1;1;1;4;3;5;4;3;2;4;4;4;0	00;75	00;75	00;50	00;1;4;4;4;0	00;6;1;4;0	00;0	00;1	00;1;61;1	00;0;0;0;1;1;0;0;0;0;0;0;0;0	3874
1;.;3;2;3;4;4;4;1;1;1;1;3;5;41	67;50	00;75	00;0	00;3;2;2;5;2	00;1;2;5;0	00;0	00;1	00;2;51;3	00;0;0;1;1;0;0;0;0;1;0;0;1;0	3680
1;.;3;5;3;4;4;4;1;1;1;1;1;1;66	67;0	00;75	00;0	00;5;1;1;4;3	00;3;6;4;0	00;0	00;1	00;2;52;1	00;1;0;0;1;1;0;0;0;0;0;0;1;0	4434
1;.;3;4;3;4;4;3;3;3;3;4;4;3;58	33;66	67;66	67;50	00;3;3;4;4;0	00;3;3;3;0	00;0	00;0	00;2;36;4	00;0;0;1;1;0;0;0;1;0;0;0;0;0	6110
1;.;3;4;3;3;4;4;3;4;3;3;4;3;58	33;58	33;66	67;58	33;5;4;4;4;1	00;4;5;4;1	00;1	00;1	00;2;29;1	00;0;1;1;0;0;0;0;0;0;0;1;0;1	53
1;.;1;2;2;3;3;5;3;2;2;3;3;5;16	67;66	67;66	67;33	33;2;3;2;1;2	00;2;2;3;0	00;0	00;0	00;1;47;4	00;0;1;0;1;1;0;0;0;0;0;1;1;0	6456
1;.;1;3;2;2;1;4;1;1;1;2;3;4;25	00;50	00;33	33;0	00;5;2;2;3;3	00;3;4;2;0	00;1	00;0	00;2;52;4	00;0;0;0;1;0;0;0;0;0;1;1;1;0	4434
1;.;3;3;3;3;4;3;2;4;4;3;2;3;50	00;41	67;58	33;58	33;4;1;3;4;2	00;2;1;5;0	00;0	00;1	00;1;68;1	00;1;0;0;1;1;1;0;0;1;0;0;0;4	718
1;.;1;3;1;3;3;5;3;5;5;5;5;5;16	67;100	00;66	67;83	33;5;4;5;5;1	00;6;1;4;0	00;0	00;1	00;1;35;5	00;1;0;1;0;0;0;0;0;1;0;0;0;0	6456
1;.;2;4;3;3;3;4;1;2;1;2;3;3;50	00;41	67;58	33;8	33;3;3;4;3;0	00;3;2;5;0	00;0	00;1	00;2;70;1	00;0;1;0;1;0;0;0;0;1;0;0;0;0	7443
1;.;3;2;3;2;2;2;2;2;2;1;2;4;41	67;33	33;25	00;25	00;5;3;3;3;1	00;2;3;2;0	00;0	00;0	00;2;39;3	00;0;0;1;1;0;0;0;0;0;1;0;0;0	6570
1;.;1;1;1;5;5;5;2;2;2;5;4;5;0	00;91	67;100	00;25	00;4;4;4;2;2	00;3;2;5;0	00;0	00;1	00;1;64;1	00;1;0;1;1;1;0;0;0;0;0;1;0;0	5028
1;.;2;1;2;2;2;5;2;2;2;4;2;1;16	67;33	33;50	00;25	00;5;1;1;1;4	00;2;2;2;0	00;0	00;0	00;2;70;1	00;0;0;0;1;0;1;0;0;1;0;1;0;0	7443
1;.;1;2;3;2;4;4;4;2;2;3;3;3;25	00;50	00;58	33;41	67;4;3;3;3;1	00;4;3;4;1	00;0	00;1	00;1;75;5	00;0;0;1;0;0;0;0;0;0;1;1;1;0	7820
1;.;3;3;3;3;3;3;3;3;3;3;3;3;50	00;50	00;50	00;50	00;3;3;3;3;0	00;3;3;3;0	00;0	00;0	00;1;46;1	00;0;0;0;1;0;0;0;0;0;0;0;0;0	6360
1;.;2;3;3;2;3;3;1;1;1;1;1;1;41	67;0	00;41	67;0	00;5;1;1;4;3	00;4;1;3;1	00;0	00;0	00;2;50;1	00;0;0;1;1;0;0;0;0;0;1;0;1;0	4331
1;.;4;3;2;4;2;4;1;3;3;3;3;2;50	00;41	67;58	33;33	33;3;3;2;3;1	00;3;3;3;0	00;0	00;0	00;2;34;1	00;0;0;0;0;0;0;0;0;0;0;0;0;3	2082
1;.;3;3;3;4;4;3;2;1;1;2;1;2;50	00;16	67;66	67;8	33;5;2;2;1;4	00;2;4;2;0	00;1	00;0	00;2;67;3	00;1;0;0;0;0;0;0;0;0;1;1;0;0	9534
1;.;3;3;3;3;3;3;3;3;3;3;3;3;50	00;50	00;50	00;50	00;3;3;3;3;0	00;3;3;2;0	00;0	00;0	00;1;49;4	00;0;0;0;1;0;0;0;0;0;0;0;0;0	5959
1;.;5;5;5;1;2;1;2;1;2;1;3;2;100	00;25	00;8	33;16	67;5;2;2;4;3	00;4;3;3;1	00;0	00;0	00;2;31;3	00;1;1;0;0;0;0;1;0;0;0;1;0;1	1721
1;.;3;3;3;3;3;3;3;3;3;3;3;3;50	00;50	00;50	00;50	00;4;3;3;6;1	00;3;3;3;0	00;0	00;0	00;1;64;1	00;1;0;0;0;1;1;0;0;0;0;0;0;0	8344
1;.;5;4;4;5;2;2;2;2;2;2;3;3;83	33;41	67;50	00;25	00;4;1;1;2;4	00;3;3;2;0	00;0	00;0	00;1;67;2	00;0;0;1;1;0;0;0;0;0;1;1;0;0	8178
1;.;2;2;2;2;2;2;3;3;3;3;3;3;25	00;50	00;25	00;50	00;6;3;3;6;0	00;6;6;6;0	00;0	00;0	00;2;42;2	00;0;0;1;0;0;1;0;0;1;0;1;1;2	9249
1;.;1;1;1;5;5;5;3;3;3;3;4;5;0	00;75	00;100	00;50	00;1;5;5;5;0	00;2;1;5;0	00;0	00;1	00;1;60;1	00;0;0;0;1;1;0;0;0;0;0;0;0;0	3874
1;.;4;2;1;3;2;2;2;2;4;3;2;3;33	33;41	67;33	33;41	67;3;3;3;5;0	00;2;1;4;0	00;0	00;1	00;2;50;1	00;0;0;0;1;1;0;0;0;0;0;0;0;0	4030
1;.;1;5;5;1;1;5;2;1;1;1;2;4;66	67;33	33;33	33;8	33;4;3;3;4;1	00;6;2;3;0	00;0	00;0	00;1;41;3	00;0;1;0;0;1;0;0;0;0;0;0;0;0	4546
1;.;2;3;3;3;3;3;2;2;1;2;3;3;41	67;41	67;50	00;16	67;3;2;3;4;1	00;2;3;4;0	00;0	00;1	00;2;61;1	00;1;0;0;1;0;1;0;0;0;0;1;0;0	4434
1;.;3;3;1;2;1;4;1;1;1;2;3;1;33	33;25	00;33	33;0	00;5;1;3;5;2	00;4;2;3;1	00;0	00;0	00;1;55;3	00;0;0;1;0;0;0;0;0;0;1;1;1;0	4124
1;.;3;2;2;3;4;4;4;3;2;3;3;3;33	33;50	00;66	67;50	00;4;3;3;5;1	00;2;3;2;0	00;0	00;0	00;1;81;5	00;0;0;0;0;0;0;0;0;0;0;0;0;0	6922
1;.;5;5;5;3;3;3;1;1;2;3;3;3;100	00;50	00;50	00;8	33;5;1;3;4;2	00;4;1;3;1	00;0	00;0	00;1;56;2	00;0;0;0;0;0;0;0;0;1;1;1;1;2	1399
1;.;2;3;3;4;4;4;1;1;2;2;3;2;41	67;33	33;75	00;8	33;5;2;1;3;3	00;3;4;3;0	00;1	00;0	00;2;46;4	00;0;1;1;1;0;1;0;0;0;1;0;0;0	8685
1;.;3;4;4;3;3;3;2;2;2;2;3;4;66	67;50	00;50	00;25	00;1;2;3;3;1	00;2;3;4;0	00;0	00;1	00;1;64;4	00;0;1;0;1;0;1;0;0;1;1;0;0;0	4638
1;.;2;2;2;2;3;2;1;1;1;1;2;4;25	00;33	33;33	33;0	00;4;1;3;4;2	00;4;4;2;1	00;1	00;0	00;1;35;4	00;0;0;0;1;0;1;1;0;0;0;0;0;0	6456
3;2;3;3;3;3;3;3;3;3;3;3;3;3;50	00;50	00;50	00;50	00;6;6;6;6;0	00;3;3;3;0	00;0	00;0	00;1;36;1	00;0;0;0;0;0;0;0;0;0;0;0;0;0	5867
1;.;4;5;5;1;1;1;1;1;1;1;1;1;91	67;0	00;0	00;0	00;5;1;1;3;3	00;5;3;2;1	00;0	00;0	00;2;58;3	00;0;0;1;0;0;0;0;0;0;1;1;0;0	3776
1;.;1;3;3;3;3;3;2;5;2;3;4;4;33	33;66	67;50	00;50	00;2;3;3;6;0	00;6;1;5;0	00;0	00;1	00;2;71;1	00;0;1;0;0;1;1;0;0;0;0;0;0;3	4186
1;.;1;2;2;4;4;5;3;3;3;3;3;3;16	67;50	00;83	33;50	00;4;3;3;4;1	00;2;3;3;0	00;0	00;0	00;2;63;5	00;0;0;1;0;0;0;0;1;1;0;0;1;0	4514
1;.;2;1;2;4;4;5;1;1;1;3;4;4;16	67;66	67;83	33;0	00;3;3;4;3;0	00;5;1;1;1	00;0	00;0	00;2;69;1	00;0;1;0;0;0;1;0;0;1;1;0;0;0	9534
3;2;4;4;5;1;1;1;1;1;1;1;1;1;83	33;0	00;0	00;0	00;5;1;1;1;4	00;1;5;1;0	00;1	00;0	00;2;57;2	00;0;0;0;0;0;0;0;0;0;1;0;0;0	4165
3;2;3;3;3;3;3;3;3;3;3;3;3;3;50	00;50	00;50	00;50	00;3;3;3;3;0	00;3;3;3;0	00;0	00;0	00;1;23;1	00;0;0;1;0;0;0;0;0;0;0;0;0;4	3722
1;.;3;3;3;3;3;4;1;1;1;1;2;5;50	00;41	67;58	33;0	00;5;2;2;4;3	00;5;3;1;1	00;0	00;0	00;2;54;2	00;0;0;0;1;0;0;0;0;1;1;1;0;0	4470
1;.;1;1;1;5;5;5;2;4;4;4;5;5;0	00;91	67;100	00;58	33;1;4;5;4;0	00;2;1;5;0	00;0	00;1	00;1;29;4	00;1;1;0;1;1;0;0;0;1;0;0;0;0	9224
1;.;2;3;3;3;3;3;3;3;3;3;3;3;41	67;50	00;50	00;50	00;6;6;6;6;0	00;2;2;2;0	00;0	00;0	00;2;27;1	00;0;0;0;0;1;0;0;0;0;0;0;0;0	9316
1;.;3;4;4;3;3;3;3;2;2;2;3;3;66	67;41	67;50	00;33	33;5;3;4;3;1	00;3;3;2;0	00;0	00;0	00;2;67;1	00;0;1;1;0;0;0;0;0;0;1;1;1;0	9233
1;.;1;2;2;2;3;1;1;1;1;1;1;3;16	67;16	67;25	00;0	00;2;3;4;4;0	00;2;2;3;0	00;0	00;0	00;1;38;4	00;0;0;1;1;0;0;0;0;1;0;0;0;0	6305
2;2;3;4;4;3;4;4;1;1;1;1;1;1;66	67;0	00;66	67;0	00;5;1;1;3;3	00;4;3;3;1	00;0	00;0	00;2;64;3	00;0;0;1;1;0;0;0;0;0;1;0;1;0	4871
1;.;1;3;1;4;4;4;2;2;3;3;3;3;16	67;50	00;75	00;33	33;1;4;4;3;0	00;3;1;4;0	00;0	00;1	00;1;52;4	00;1;0;0;1;1;1;0;0;0;0;0;0;0	4576
1;.;4;4;4;1;1;1;1;1;1;1;1;1;75	00;0	00;0	00;0	00;2;1;1;4;2	00;3;1;5;0	00;0	00;1	00;2;59;1	00;0;0;0;1;1;1;0;0;1;0;0;1;2	5266
1;.;2;3;3;4;4;3;3;4;4;3;3;3;41	67;50	00;66	67;66	67;3;3;3;2;1	00;4;2;4;1	00;0	00;1	00;1;40;4	00;1;0;0;1;0;0;0;1;1;0;1;0;0	6456
1;.;3;4;3;3;4;4;1;1;1;2;3;3;58	33;41	67;66	67;0	00;6;2;2;2;3	00;3;2;3;0	00;0	00;0	00;2;31;2	00;0;0;0;0;1;1;0;0;0;1;1;1;0	8594
1;.;2;3;3;3;4;4;2;2;2;3;4;3;41	67;58	33;66	67;25	00;4;3;4;3;1	00;3;2;4;0	00;0	00;1	00;2;61;5	00;0;0;1;1;0;1;0;0;0;0;0;1;0	3804
1;.;2;3;3;4;4;5;3;3;2;2;3;3;41	67;41	67;83	33;41	67;2;1;3;2;2	00;2;2;2;0	00;0	00;0	00;2;44;3	00;0;0;0;1;0;0;0;0;0;1;1;1;0	5817
1;.;4;4;3;3;3;3;2;2;3;2;3;3;66	67;41	67;50	00;33	33;4;1;3;3;2	00;3;2;4;0	00;0	00;1	00;2;58;1	00;0;1;1;0;1;1;0;0;0;0;1;0;0	4721
1;.;1;1;1;4;4;4;2;4;4;4;4;4;0	00;75	00;75	00;58	33;3;4;5;3;0	00;6;3;3;0	00;0	00;0	00;1;30;4	00;0;0;1;1;0;1;0;0;0;0;0;0;0	9519
1;.;3;3;4;4;4;4;1;1;1;3;2;3;58	33;41	67;75	00;0	00;3;3;5;4;0	00;6;1;5;0	00;0	00;1	00;1;68;1	00;0;0;0;1;1;1;0;0;0;1;1;0;0	5409
1;.;1;3;3;3;3;4;2;1;1;1;2;2;33	33;16	67;58	33;8	33;4;2;2;4;3	00;4;3;2;1	00;0	00;0	00;2;57;3	00;0;0;1;1;0;0;0;0;0;1;0;0;0	4331
1;.;4;4;5;4;5;5;1;1;1;1;2;2;83	33;16	67;91	67;0	00;4;1;1;2;4	00;3;3;2;0	00;0	00;0	00;2;78;1	00;0;0;1;0;0;0;0;0;1;1;0;1;0	6921
1;.;1;2;3;1;3;4;2;3;3;1;3;3;25	00;33	33;41	67;41	67;6;4;5;6;0	00;6;6;5;0	00;0	00;1	00;1;58;5	00;1;1;1;0;1;0;0;0;0;0;1;0;0	4576
1;.;1;3;1;3;3;5;1;1;1;1;1;3;16	67;16	67;66	67;0	00;4;1;3;5;2	00;2;2;2;0	00;0	00;0	00;2;67;5	00;0;0;1;0;0;0;0;0;0;1;1;0;0	6990
1;.;2;4;4;2;3;3;1;1;1;3;2;2;58	33;33	33;41	67;0	00;4;1;1;3;3	00;2;4;3;0	00;1	00;0	00;2;60;1	00;0;1;0;0;0;0;0;0;1;1;0;1;2	367
1;.;2;3;2;2;2;2;2;2;2;3;3;4;33	33;58	33;25	00;25	00;4;3;3;5;1	00;3;2;4;0	00;0	00;1	00;2;29;2	00;0;0;0;0;1;1;0;0;0;1;1;1;0	6444
1;.;3;5;5;1;1;1;1;1;1;2;2;2;83	33;25	00;0	00;0	00;5;1;1;1;4	00;4;2;4;1	00;0	00;1	00;2;61;1	00;0;0;1;0;0;0;0;0;0;1;0;1;2	367
1;.;1;2;1;3;3;4;3;3;2;3;4;4;8	33;66	67;58	33;41	67;1;4;4;2;1	00;2;1;4;0	00;0	00;1	00;1;65;2	00;1;1;0;1;0;0;0;0;0;0;1;0;3	5282
1;.;1;3;2;5;5;5;1;1;1;3;4;4;25	00;66	67;100	00;0	00;4;2;3;4;2	00;3;2;5;0	00;0	00;1	00;2;78;1	00;0;1;0;1;1;0;0;0;0;0;1;0;0	6707
1;.;2;2;2;3;4;4;2;2;2;3;4;4;25	00;66	67;66	67;25	00;4;6;4;6;1	00;6;4;2;0	00;1	00;0	00;2;56;3	00;0;0;0;1;0;0;0;1;0;0;0;0;0	4331
1;.;4;4;3;4;4;4;3;3;4;2;4;4;66	67;58	33;75	00;58	33;1;3;4;1;1	00;1;1;5;0	00;0	00;1	00;2;40;4	00;1;0;0;1;1;0;0;0;0;0;0;0;0	6110
3;2;5;5;5;1;1;1;1;1;1;1;1;1;100	00;0	00;0	00;0	00;4;1;3;4;2	00;4;4;2;1	00;1	00;0	00;1;54;4	00;1;0;1;0;0;0;0;0;0;0;0;0;0	4613
1;.;1;2;2;4;4;3;1;1;1;3;3;3;16	67;50	00;66	67;0	00;5;1;2;1;4	00;4;4;1;1	00;1	00;0	00;2;38;4	00;0;0;0;0;0;1;0;0;1;1;1;0;0	7219
1;.;4;3;3;3;4;4;4;4;3;3;4;3;58	33;58	33;66	67;66	67;4;5;3;4;1	00;4;4;4;1	00;1	00;1	00;1;27;2	00;0;0;0;0;1;1;0;0;0;0;0;0;0	9303
1;.;3;3;3;3;3;3;1;1;1;1;3;1;50	00;16	67;50	00;0	00;3;3;3;3;0	00;3;3;3;0	00;0	00;0	00;2;66;5	00;0;0;1;0;0;0;0;0;0;0;0;0;3	3390
1;.;2;4;3;3;4;4;2;3;3;2;3;4;50	00;50	00;66	67;41	67;5;2;2;4;3	00;4;2;4;1	00;0	00;1	00;2;72;3	00;0;0;0;1;0;0;0;0;1;1;1;0;3	4186
1;.;5;5;5;1;2;2;1;1;1;1;1;1;100	00;0	00;16	67;0	00;5;1;1;4;3	00;5;4;5;1	00;1	00;1	00;2;57;4	00;0;0;0;0;0;1;0;0;1;1;1;1;0	4494
1;.;2;2;2;4;4;5;2;2;2;3;4;5;25	00;75	00;83	33;25	00;2;2;5;4;1	00;6;1;5;0	00;0	00;1	00;2;42;3	00;1;1;0;1;0;0;0;0;1;0;0;0;0	5774
1;.;2;2;2;4;4;4;2;1;1;2;2;3;25	00;33	33;75	00;8	33;4;1;1;4;3	00;3;3;5;0	00;0	00;1	00;2;60;5	00;0;1;1;1;0;1;0;0;1;0;0;0;1	8801
1;.;1;2;2;3;5;5;1;1;1;2;1;3;16	67;25	00;83	33;0	00;1;1;2;4;2	00;2;2;1;0	00;0	00;0	00;2;53;1	00;0;1;0;1;0;0;1;0;0;0;1;0;0	4494
1;.;5;5;5;5;5;5;5;5;5;5;5;5;100	00;100	00;100	00;100	00;1;5;5;4;0	00;5;2;5;1	00;0	00;1	00;1;64;2	00;1;0;0;0;1;0;0;0;1;0;1;1;2	531
1;.;3;3;3;3;3;3;3;3;3;2;3;3;50	00;41	67;50	00;50	00;3;3;3;3;0	00;4;4;4;1	00;1	00;1	00;1;35;4	00;0;0;0;1;1;1;0;0;0;0;0;0;0	6456
1;.;2;2;2;4;4;3;4;4;1;1;3;2;25	00;25	00;66	67;50	00;5;1;4;1;3	00;4;2;4;1	00;0	00;1	00;1;64;3	00;0;1;0;1;0;0;0;0;1;1;0;0;0	5282
1;.;1;2;2;4;4;4;3;3;3;3;4;4;16	67;66	67;75	00;50	00;1;3;4;3;0	00;4;2;6;1	00;0	00;0	00;1;76;2	00;0;1;0;1;0;0;0;0;0;0;0;0;0	7567
1;.;2;3;3;3;3;3;3;3;2;3;4;3;41	67;58	33;50	00;41	67;1;2;3;5;1	00;6;6;5;0	00;0	00;1	00;1;62;3	00;0;1;0;1;1;0;0;0;1;0;0;0;0	5210
1;.;5;5;5;1;1;1;1;1;1;1;1;3;100	00;16	67;0	00;0	00;5;1;1;1;4	00;5;5;2;1	00;1	00;0	00;1;52;3	00;0;0;1;0;0;0;0;0;1;1;0;1;0	3798
1;.;3;3;3;1;1;3;1;1;1;1;1;1;50	00;0	00;16	67;0	00;5;1;3;1;3	00;1;5;1;0	00;1	00;0	00;2;33;3	00;0;0;0;0;0;0;1;0;0;1;0;0;0	8594
1;.;3;3;3;3;3;3;3;3;3;3;3;3;50	00;50	00;50	00;50	00;3;6;6;6;0	00;1;1;6;0	00;0	00;0	00;1;20;1	00;0;0;1;1;1;0;0;0;1;1;0;0;6	4252
1;.;3;4;4;1;1;3;2;1;1;1;2;1;66	67;8	33;16	67;8	33;6;2;2;5;2	00;6;6;4;0	00;0	00;1	00;2;28;3	00;1;0;0;0;1;0;0;0;1;0;0;0;0	8509
1;.;2;2;2;5;5;5;2;2;2;1;2;2;25	00;16	67;100	00;25	00;5;1;2;1;4	00;3;5;3;0	00;1	00;0	00;1;33;1	00;0;0;1;0;0;0;0;0;0;1;0;1;0	7375
1;.;4;4;4;2;2;2;1;1;1;1;1;1;75	00;0	00;25	00;0	00;3;1;1;3;2	00;3;2;3;0	00;0	00;0	00;1;62;3	00;0;0;1;0;0;0;0;0;1;1;0;0;0	4298
1;.;1;1;1;1;1;1;4;2;2;1;4;4;0	00;50	00;0	00;41	67;3;5;5;3;0	00;1;1;3;0	00;0	00;0	00;1;69;1	00;1;1;0;0;1;0;0;0;1;0;1;0;0	7820
1;.;1;1;1;5;5;5;3;3;2;3;4;4;0	00;66	67;100	00;41	67;4;2;3;5;2	00;4;3;3;1	00;0	00;0	00;2;61;5	00;0;0;0;0;0;0;0;0;0;0;0;0;0	4091
1;.;3;4;3;4;3;3;4;3;3;4;3;3;58	33;58	33;58	33;58	33;4;5;3;4;1	00;3;4;4;0	00;1	00;1	00;1;35;4	00;0;0;0;0;1;0;0;1;0;1;0;0;0	6572
1;.;2;3;3;4;4;4;2;2;1;1;3;3;41	67;33	33;75	00;16	67;5;1;2;1;4	00;5;5;1;1	00;1	00;0	00;2;54;2	00;0;0;0;1;0;0;0;0;0;0;0;0;0	4331
1;.;2;5;1;1;1;2;1;1;1;1;1;1;41	67;0	00;8	33;0	00;5;1;1;4;3	00;5;3;2;1	00;0	00;0	00;2;54;3	00;0;0;1;0;0;0;0;0;0;0;0;0;0	4091
1;.;3;4;4;3;4;4;2;2;1;1;3;3;66	67;33	33;66	67;16	67;5;2;2;1;4	00;2;2;1;0	00;0	00;0	00;2;50;4	00;0;0;1;0;0;0;0;0;0;0;1;0;0	3776
1;.;3;4;3;5;3;2;5;3;5;2;2;3;58	33;33	33;58	33;83	33;4;1;3;4;2	00;3;4;2;0	00;1	00;0	00;2;35;1	00;0;0;0;0;0;0;0;0;0;1;1;1;0	8685
1;.;2;3;3;3;3;3;2;2;2;2;4;2;41	67;41	67;50	00;25	00;2;5;4;5;0	00;6;2;4;0	00;0	00;1	00;1;62;2	00;0;0;0;1;0;1;0;0;0;1;0;0;0	4256
1;.;1;2;1;4;4;4;1;3;1;3;3;4;8	33;58	33;75	00;16	67;1;4;5;5;0	00;3;2;5;0	00;0	00;1	00;2;48;2	00;1;1;0;0;1;1;0;0;0;0;1;0;0	5327
1;.;3;3;3;1;1;4;1;1;1;1;1;1;50	00;0	00;25	00;0	00;4;1;1;1;4	00;3;3;2;0	00;0	00;0	00;2;39;4	00;0;0;0;0;0;0;0;0;1;0;1;1;0	5771
1;.;2;3;3;4;4;4;2;1;2;1;2;3;41	67;25	00;75	00;16	67;2;1;1;5;2	00;3;2;4;0	00;0	00;1	00;2;69;3	00;0;0;1;1;1;0;0;0;0;0;1;0;0	6707
1;.;4;5;5;4;4;1;1;1;1;1;1;1;91	67;0	00;50	00;0	00;5;1;1;4;3	00;4;3;3;1	00;0	00;0	00;2;63;1	00;0;0;0;0;0;0;0;0;1;1;0;0;0	4165
1;.;2;3;3;4;4;4;2;2;2;2;3;3;41	67;41	67;75	00;25	00;2;2;3;3;1	00;6;6;5;0	00;0	00;1	00;2;46;3	00;0;0;0;1;0;0;0;0;1;0;1;0;0	5817
1;.;3;3;3;4;4;4;2;2;2;3;3;3;50	00;50	00;75	00;25	00;4;2;3;3;2	00;2;5;2;0	00;1	00;0	00;2;67;2	00;0;0;1;0;0;0;0;0;0;1;0;1;0	7443
1;.;3;2;3;2;3;3;3;3;3;3;3;3;41	67;50	00;41	67;50	00;5;4;3;5;1	00;2;2;4;0	00;0	00;1	00;1;57;4	00;0;0;1;0;1;0;0;0;0;0;0;0;0	3926
1;.;3;3;3;3;3;3;3;3;3;3;3;3;50	00;50	00;50	00;50	00;3;6;6;5;0	00;1;2;2;0	00;0	00;0	00;2;38;3	00;0;0;1;0;0;0;0;0;0;0;0;0;0	5192
1;.;1;3;1;4;4;4;3;3;3;3;4;3;16	67;58	33;75	00;50	00;1;3;4;5;0	00;2;3;3;0	00;0	00;0	00;1;60;3	00;0;0;1;1;0;0;1;0;1;0;1;0;2	1187
1;.;1;2;3;4;3;3;3;2;2;3;3;3;25	00;50	00;58	33;33	33;3;4;3;4;0	00;1;1;3;0	00;0	00;0	00;1;56;2	00;0;1;0;1;0;0;0;0;0;0;0;0;0	4159
1;.;3;3;3;3;3;3;3;3;3;3;3;3;50	00;50	00;50	00;50	00;3;3;3;3;0	00;3;3;4;0	00;0	00;1	00;2;62;1	00;0;0;0;0;0;1;0;0;0;0;0;0;0	4030
1;.;3;3;3;3;3;3;3;3;3;3;3;3;50	00;50	00;50	00;50	00;6;3;3;6;0	00;6;6;6;0	00;0	00;0	00;1;62;5	00;0;0;0;0;0;0;0;0;0;0;0;0;1	8911
1;.;1;2;3;2;3;3;2;1;1;1;3;2;25	00;25	00;41	67;8	33;4;2;2;3;3	00;6;2;3;0	00;0	00;0	00;2;39;4	00;0;0;1;0;0;0;0;0;0;0;0;0;0	6305
1;.;1;3;1;3;3;5;1;1;1;1;3;1;16	67;16	67;66	67;0	00;5;1;1;3;3	00;3;2;1;0	00;0	00;0	00;2;57;2	00;0;0;1;0;0;0;0;0;0;1;0;0;0	4165
1;.;2;2;2;5;5;5;1;1;1;1;1;1;25	00;0	00;100	00;0	00;5;1;1;1;4	00;4;3;2;1	00;0	00;0	00;1;74;3	00;0;0;0;0;0;0;0;0;1;0;1;1;0	6922
1;.;2;3;3;4;3;4;3;3;3;3;3;3;41	67;50	00;66	67;50	00;3;2;3;6;1	00;6;3;4;0	00;0	00;1	00;1;32;2	00;0;0;0;1;0;0;0;0;0;0;0;0;3	6719
1;.;4;4;4;2;2;4;2;2;2;1;2;2;75	00;16	67;41	67;25	00;4;2;2;1;4	00;2;2;3;0	00;0	00;0	00;2;68;4	00;0;0;0;0;0;0;1;0;1;1;0;0;0	6921
1;.;4;4;2;4;4;4;3;3;3;3;2;2;58	33;33	33;75	00;50	00;1;1;2;1;3	00;6;6;6;0	00;0	00;0	00;1;62;1	00;1;0;0;0;0;0;0;0;0;0;0;0;0	4576
1;.;1;1;1;2;2;4;1;1;1;1;1;1;0	00;0	00;41	67;0	00;3;1;1;4;2	00;5;2;1;1	00;0	00;0	00;2;45;1	00;1;0;0;0;0;0;0;0;0;1;1;1;0	5875
1;.;3;4;3;3;2;3;3;2;2;3;4;5;58	33;75	00;41	67;33	33;4;2;3;4;2	00;4;3;3;1	00;0	00;0	00;2;68;2	00;0;0;0;0;0;0;0;0;1;1;0;1;3	1556
3;2;2;3;3;4;4;4;3;3;3;3;4;4;41	67;66	67;75	00;50	00;4;2;2;4;3	00;4;3;2;1	00;0	00;0	00;2;26;3	00;0;0;0;0;0;0;0;0;0;1;0;0;0	9316
1;.;3;2;3;4;4;4;2;2;2;2;3;3;41	67;41	67;75	00;25	00;4;2;2;4;3	00;5;5;2;1	00;1	00;0	00;2;68;5	00;0;0;0;1;0;0;0;0;1;0;1;1;0	7543
1;.;2;4;4;2;2;3;1;1;1;1;1;1;58	33;0	00;33	33;0	00;5;1;2;4;3	00;4;3;3;1	00;0	00;0	00;1;27;5	00;0;0;0;0;0;1;0;0;1;0;1;1;0	9444
1;.;3;5;1;1;1;3;2;2;2;1;1;1;50	00;0	00;16	67;25	00;5;1;1;1;4	00;5;4;2;1	00;1	00;0	00;2;69;3	00;1;0;1;0;0;1;0;0;0;0;1;0;0	7443
1;.;1;4;3;4;4;4;2;1;1;3;4;4;41	67;66	67;75	00;8	33;3;3;3;4;0	00;3;3;3;0	00;0	00;0	00;1;37;3	00;0;0;0;1;1;0;0;0;0;0;0;0;0	6572
1;.;1;3;2;2;2;4;1;1;1;1;1;2;25	00;8	33;41	67;0	00;5;1;1;1;4	00;5;3;2;1	00;0	00;0	00;2;50;2	00;0;0;0;0;0;0;0;0;0;1;0;0;0	4123
1;.;3;3;3;3;3;3;3;3;3;3;3;3;50	00;50	00;50	00;50	00;3;3;3;3;0	00;3;3;3;0	00;0	00;0	00;2;32;4	00;0;0;0;0;0;0;0;0;0;0;0;0;0	8594
1;.;2;3;2;4;4;4;3;4;4;3;3;5;33	33;66	67;75	00;66	67;4;1;2;2;4	00;3;3;4;0	00;0	00;1	00;1;56;2	00;0;0;0;1;0;0;0;1;1;0;1;1;0	5862
1;.;2;2;2;4;4;4;3;3;4;1;4;4;25	00;50	00;75	00;58	33;2;4;4;3;0	00;6;1;4;0	00;0	00;1	00;1;73;1	00;0;1;0;1;1;0;0;0;1;0;0;0;0	7681
1;.;2;4;4;1;1;4;1;1;1;1;3;3;58	33;33	33;25	00;0	00;5;1;1;5;3	00;3;1;3;0	00;0	00;0	00;2;67;1	00;0;0;0;1;0;0;0;0;0;1;1;1;0	6385
1;.;4;4;3;3;2;3;3;2;1;2;4;4;66	67;58	33;41	67;25	00;4;2;3;4;2	00;4;2;3;1	00;0	00;0	00;2;68;4	00;1;0;1;0;0;0;0;0;0;1;0;1;0	9534
1;.;3;4;4;3;3;3;3;4;3;4;4;4;66	67;75	00;50	00;58	33;4;4;4;4;1	00;4;3;3;1	00;0	00;0	00;1;26;2	00;0;0;0;0;0;0;0;0;0;1;0;0;0	9614
1;.;2;2;2;4;4;2;3;3;2;2;2;2;25	00;25	00;58	33;41	67;3;2;1;4;2	00;3;3;4;0	00;0	00;1	00;2;58;3	00;0;0;0;1;0;1;0;0;1;0;1;0;0	4331
1;.;1;1;2;4;4;4;2;4;2;4;4;4;8	33;75	00;75	00;41	67;2;4;4;4;0	00;3;1;5;0	00;0	00;1	00;2;76;4	00;0;0;0;1;1;0;0;0;1;0;0;1;0	7502
1;.;3;5;5;2;2;2;1;1;1;1;1;1;83	33;0	00;25	00;0	00;5;1;1;3;3	00;5;4;4;1	00;1	00;1	00;2;34;2	00;0;1;0;0;1;1;0;0;0;0;0;1;4	1404
1;.;1;1;1;4;4;4;2;2;2;1;1;1;0	00;0	00;75	00;25	00;1;4;3;4;0	00;2;1;5;0	00;0	00;1	00;1;62;3	00;1;1;0;1;1;0;0;0;0;0;0;1;0	3926
1;.;3;3;3;4;4;4;3;2;2;1;3;3;50	00;33	33;75	00;33	33;4;2;3;3;2	00;3;3;3;0	00;0	00;0	00;1;31;2	00;0;1;0;1;0;1;0;0;1;1;0;0;0	6650
1;.;3;3;3;3;3;3;3;3;3;3;3;3;50	00;50	00;50	00;50	00;4;3;3;2;2	00;3;3;3;0	00;0	00;0	00;1;71;2	00;0;1;0;1;1;1;0;0;1;0;0;0;0	8178
1;.;1;2;2;4;4;4;4;4;2;3;4;4;16	67;66	67;75	00;58	33;4;3;4;4;1	00;3;2;5;0	00;0	00;1	00;1;56;4	00;0;1;0;1;1;0;0;0;1;1;0;0;0	4256
1;.;1;3;3;4;3;4;2;1;1;3;2;2;33	33;33	33;66	67;8	33;3;1;3;4;1	00;3;3;3;0	00;0	00;0	00;1;45;3	00;0;0;1;1;0;0;0;0;1;0;1;1;3	2574
1;.;2;3;3;3;4;4;3;2;1;2;4;3;41	67;50	00;66	67;25	00;5;2;3;4;2	00;1;2;3;0	00;0	00;0	00;2;48;4	00;0;0;0;1;1;0;0;0;1;0;1;0;0	6872
1;.;2;3;3;3;4;3;1;1;1;3;2;2;41	67;33	33;58	33;0	00;5;1;3;4;2	00;3;1;2;0	00;0	00;0	00;2;62;1	00;0;0;1;0;0;0;0;0;1;0;1;0;2	8279
1;.;2;4;4;4;4;4;3;3;3;4;3;3;58	33;58	33;75	00;50	00;5;2;2;3;3	00;4;4;3;1	00;1	00;0	00;1;76;3	00;0;0;1;0;0;0;0;0;1;1;1;0;0	6911
1;.;2;3;2;2;2;2;1;1;1;1;1;1;33	33;0	00;25	00;0	00;1;4;4;1;1	00;3;1;3;0	00;0	00;0	00;2;70;1	00;1;0;0;0;0;0;0;0;0;0;0;0;4	7466
1;.;2;2;2;2;3;3;2;2;2;2;3;3;25	00;41	67;41	67;25	00;3;2;3;3;1	00;2;3;3;0	00;0	00;0	00;1;33;4	00;0;0;1;0;0;0;0;0;0;0;0;0;0	9519
1;.;3;3;3;1;1;4;2;1;1;3;2;2;50	00;33	33;25	00;8	33;3;2;3;4;1	00;3;1;4;0	00;0	00;1	00;2;69;1	00;0;0;0;0;1;0;0;0;1;1;1;0;0	7543
1;.;1;3;1;2;2;3;3;2;2;2;4;3;16	67;50	00;33	33;33	33;2;2;3;4;1	00;3;1;4;0	00;0	00;1	00;1;55;4	00;1;1;0;1;0;0;0;0;0;0;0;0;0	4576
1;.;1;3;2;3;3;4;3;2;2;3;3;3;25	00;50	00;58	33;33	33;3;4;5;3;0	00;6;2;3;0	00;0	00;0	00;1;57;3	00;0;0;0;1;1;0;0;0;0;0;0;0;0	4576
1;.;3;4;4;3;3;3;1;1;5;5;2;2;66	67;50	00;50	00;33	33;5;1;2;4;3	00;1;3;1;0	00;0	00;0	00;2;74;3	00;0;0;1;0;0;0;0;0;1;1;0;1;0	9534
1;.;3;3;2;3;2;2;3;2;3;2;2;3;41	67;33	33;33	33;41	67;3;3;3;3;0	00;3;3;3;0	00;0	00;0	00;2;44;4	00;0;0;0;0;1;0;0;1;0;0;0;0;0	5636
1;.;2;2;2;4;4;4;2;2;3;2;2;2;25	00;25	00;75	00;33	33;4;2;3;4;2	00;3;3;4;0	00;0	00;1	00;2;63;4	00;0;1;0;1;0;0;0;0;1;0;1;0;0	4434
1;.;1;1;2;4;4;4;3;3;3;2;4;4;8	33;58	33;75	00;50	00;1;4;4;3;0	00;2;2;5;0	00;0	00;1	00;2;35;4	00;1;0;0;1;0;0;0;0;0;0;0;0;0	6255
1;.;1;1;1;4;4;4;3;3;3;3;3;3;0	00;50	00;75	00;50	00;1;3;3;5;0	00;2;1;2;0	00;0	00;0	00;1;50;2	00;1;1;0;1;1;0;0;0;0;0;1;0;0	4159
1;.;2;5;5;1;1;5;1;1;1;1;1;5;75	00;33	33;33	33;0	00;4;1;4;5;2	00;3;1;4;0	00;0	00;1	00;1;54;1	00;0;0;0;1;1;0;0;0;0;1;0;0;2	9185
1;.;3;4;4;3;3;4;1;2;2;2;2;3;66	67;33	33;58	33;16	67;4;2;2;5;3	00;2;2;4;0	00;0	00;1	00;1;29;4	00;1;0;0;1;1;1;0;0;0;0;0;0;1	375
1;.;1;1;1;4;3;4;3;3;3;3;3;3;0	00;50	00;66	67;50	00;1;3;4;5;0	00;1;2;5;0	00;0	00;1	00;1;37;3	00;1;1;0;1;1;0;0;0;1;0;0;0;0	6305
1;.;2;2;2;2;3;4;2;2;1;2;2;2;25	00;25	00;50	00;16	67;5;1;5;1;3	00;3;3;1;0	00;0	00;0	00;2;63;4	00;0;0;1;0;0;0;0;0;0;1;0;1;0	3989
1;.;4;4;4;4;4;4;4;4;4;4;4;4;75	00;75	00;75	00;75	00;4;4;4;3;1	00;3;1;4;0	00;0	00;1	00;2;48;5	00;0;0;0;1;1;0;1;0;0;1;0;1;2	8959
1;.;2;4;4;4;3;4;1;1;1;2;2;2;58	33;25	00;66	67;0	00;5;1;3;5;2	00;4;2;2;1	00;0	00;0	00;2;38;3	00;0;0;1;0;0;0;0;0;1;1;1;0;0	5327
1;.;2;3;3;3;3;4;3;2;2;3;3;4;41	67;58	33;58	33;33	33;4;3;4;4;1	00;3;3;4;0	00;0	00;1	00;1;61;4	00;0;1;1;1;0;0;0;0;1;0;0;1;0	4470
1;.;2;4;3;4;4;4;5;4;4;3;3;4;50	00;58	33;75	00;83	33;4;3;3;3;1	00;4;4;3;1	00;1	00;0	00;2;28;4	00;0;1;0;1;0;0;1;0;0;1;0;0;0	9151
1;.;4;3;3;1;3;3;1;1;3;2;5;3;58	33;58	33;33	33;16	67;1;3;3;1;1	00;4;3;3;1	00;0	00;0	00;2;35;4	00;0;0;0;1;0;0;0;0;1;1;1;0;2	8062
1;.;2;2;3;4;4;4;2;3;2;2;3;5;33	33;58	33;75	00;33	33;3;2;3;2;2	00;3;2;5;0	00;0	00;1	00;1;71;2	00;0;0;0;1;1;1;1;0;0;0;0;1;0	7503
1;.;3;3;3;3;3;3;2;2;1;1;3;4;50	00;41	67;50	00;16	67;3;3;3;2;1	00;3;3;4;0	00;0	00;1	00;2;64;3	00;1;1;0;1;0;0;0;0;1;0;0;1;0	4470
1;.;1;3;3;4;4;5;2;3;2;2;1;3;33	33;25	00;83	33;33	33;4;3;5;4;1	00;4;4;3;1	00;1	00;0	00;1;36;4	00;0;0;1;1;0;0;0;0;0;1;0;1;0	6305
1;.;2;3;4;5;5;5;2;1;1;1;3;1;50	00;16	67;100	00;8	33;4;1;1;1;4	00;4;3;3;1	00;0	00;0	00;1;38;3	00;0;0;0;1;0;0;0;0;1;1;1;1;0	8963
1;.;2;2;2;3;4;4;4;3;2;4;4;4;25	00;75	00;66	67;50	00;1;4;4;5;0	00;2;3;4;0	00;0	00;1	00;2;28;2	00;1;1;0;1;1;0;0;0;1;0;0;0;0	8938
1;.;1;2;2;4;4;5;2;2;3;3;5;4;16	67;75	00;83	33;33	33;3;2;5;2;2	00;4;4;3;1	00;1	00;0	00;1;35;4	00;0;0;0;1;0;1;0;0;0;1;0;0;0	6456
1;.;3;4;4;3;2;2;2;2;3;1;2;2;66	67;16	67;33	33;33	33;4;2;2;4;3	00;4;3;3;1	00;0	00;0	00;1;32;1	00;0;0;0;1;0;0;0;0;0;1;0;0;0	8782
1;.;1;3;3;4;3;4;2;3;2;3;3;4;33	33;58	33;66	67;33	33;3;6;6;3;0	00;4;2;3;1	00;0	00;0	00;1;28;2	00;0;0;0;1;1;0;0;0;1;0;0;0;0	8712
1;.;3;4;4;3;3;3;2;2;2;1;3;5;66	67;50	00;50	00;25	00;4;1;4;6;2	00;2;3;3;0	00;0	00;0	00;2;73;1	00;1;0;1;0;0;0;0;0;0;0;1;1;0	6990
1;.;1;2;2;3;3;5;3;3;4;4;5;4;16	67;83	33;66	67;58	33;1;2;4;4;1	00;6;2;5;0	00;0	00;1	00;2;45;4	00;0;0;0;1;0;1;0;0;0;0;0;0;0	6255
1;.;3;4;4;3;3;3;2;2;2;2;2;2;66	67;25	00;50	00;25	00;2;2;2;2;3	00;4;1;5;1	00;0	00;1	00;2;74;4	00;1;1;0;0;0;1;0;0;0;0;0;0;0	6921
1;.;4;4;5;2;2;4;1;1;1;1;1;1;83	33;0	00;41	67;0	00;5;1;1;4;3	00;4;4;2;1	00;1	00;0	00;2;63;4	00;0;0;1;0;0;0;1;0;0;1;1;0;0	3776
1;.;1;1;1;4;4;4;3;3;2;3;3;3;0	00;50	00;75	00;41	67;3;3;4;3;0	00;6;3;4;0	00;0	00;1	00;2;32;2	00;0;0;0;1;0;1;0;0;0;0;0;0;0	9151
1;.;2;3;3;4;4;4;4;3;2;1;4;4;41	67;50	00;75	00;50	00;4;1;3;4;2	00;4;3;4;1	00;0	00;1	00;2;30;4	00;1;1;0;0;0;1;0;0;0;1;0;0;0	8938
1;.;3;4;4;3;3;4;4;3;4;3;4;4;66	67;66	67;58	33;66	67;3;3;2;3;1	00;3;3;4;0	00;0	00;1	00;2;53;2	00;0;1;0;1;1;0;0;0;0;1;0;0;0	4165
1;.;1;2;2;4;4;4;2;1;2;2;3;2;16	67;33	33;75	00;16	67;4;2;3;5;2	00;6;6;5;0	00;0	00;1	00;2;36;4	00;1;1;0;0;0;1;0;0;0;0;0;0;0	6872
1;.;1;2;2;4;4;4;3;2;2;3;5;4;16	67;75	00;75	00;33	33;2;1;3;3;1	00;3;1;3;0	00;0	00;0	00;1;62;2	00;0;0;0;1;0;0;0;0;0;0;0;0;0	4508
1;.;3;2;3;2;2;3;3;3;2;2;3;2;41	67;33	33;33	33;41	67;3;2;4;3;1	00;3;4;3;0	00;1	00;0	00;2;34;2	00;0;0;0;0;0;0;0;0;0;1;0;0;0	8245
1;.;2;3;2;4;4;4;3;4;4;4;3;2;33	33;50	00;75	00;66	67;1;4;4;4;0	00;2;2;3;0	00;0	00;0	00;2;22;2	00;0;0;1;1;1;0;0;0;1;0;0;1;0	8232
1;.;1;1;1;3;3;3;3;2;2;4;4;5;0	00;83	33;50	00;33	33;1;3;3;5;0	00;2;2;5;0	00;0	00;1	00;2;60;2	00;0;1;0;1;0;0;0;0;1;0;1;1;0	4514
2;2;3;3;4;3;3;3;2;2;2;1;2;3;58	33;25	00;50	00;25	00;4;2;3;3;2	00;3;3;3;0	00;0	00;0	00;1;47;2	00;0;0;0;0;0;0;0;0;0;0;1;1;0	5817
1;.;5;5;5;1;1;4;2;2;2;2;2;2;100	00;25	00;25	00;25	00;4;1;2;2;4	00;4;2;4;1	00;0	00;1	00;2;46;1	00;0;1;1;0;0;0;0;0;0;1;1;0;0	5771
1;.;1;1;1;5;5;5;4;4;4;5;5;5;0	00;100	00;100	00;75	00;1;4;5;3;0	00;1;1;5;0	00;0	00;1	00;1;61;3	00;0;1;0;1;0;0;0;0;1;0;0;1;0	5028
1;.;1;2;3;4;5;4;1;1;1;3;1;1;25	00;16	67;83	33;0	00;5;1;4;1;3	00;5;2;2;1	00;0	00;0	00;2;58;2	00;0;1;1;0;1;0;1;0;1;0;0;0;0	4091
1;.;1;1;1;1;1;5;1;1;1;1;1;1;0	00;0	00;33	33;0	00;1;1;4;4;1	00;4;2;2;1	00;0	00;0	00;1;54;1	00;1;1;0;1;1;0;0;0;1;0;0;0;0	5677
1;.;1;2;2;4;4;4;3;4;3;2;3;3;16	67;41	67;75	00;58	33;2;2;3;3;1	00;4;3;4;1	00;0	00;1	00;2;46;2	00;1;0;0;1;0;0;1;0;0;1;0;0;0	6110
1;.;3;4;4;3;4;5;4;2;4;2;3;2;66	67;33	33;75	00;58	33;2;2;2;5;2	00;1;2;3;0	00;0	00;0	00;2;70;3	00;0;1;1;1;0;0;0;0;0;0;0;0;3	4186
1;.;3;3;3;3;3;3;3;3;3;3;4;3;50	00;58	33;50	00;50	00;3;4;3;5;0	00;2;1;5;0	00;0	00;1	00;1;41;5	00;0;0;0;1;0;0;0;0;0;0;0;0;3	2574
1;.;4;5;3;2;3;2;2;2;3;3;3;1;75	00;33	33;33	33;33	33;3;4;2;2;2	00;5;3;5;1	00;0	00;1	00;1;21;3	00;1;0;1;0;0;0;0;1;1;0;0;0;1	375
1;.;2;2;2;2;2;4;3;2;3;3;3;3;25	00;50	00;41	67;41	67;2;3;4;2;1	00;4;3;3;1	00;0	00;0	00;2;70;3	00;0;0;1;1;0;1;0;0;1;0;0;0;0	6707
1;.;1;3;2;2;1;2;1;1;3;2;2;1;25	00;16	67;16	67;16	67;3;1;2;3;2	00;2;2;1;0	00;0	00;0	00;2;19;2	00;0;1;0;1;0;1;0;0;0;0;0;0;1	53
1;.;1;2;2;4;4;4;2;4;4;4;2;3;16	67;50	00;75	00;58	33;5;2;2;6;3	00;6;4;4;0	00;1	00;1	00;2;77;3	00;1;0;0;0;0;0;0;0;0;0;0;0;0	7577
1;.;3;4;3;4;3;3;1;1;1;1;3;3;58	33;33	33;58	33;0	00;2;3;4;5;0	00;1;1;2;0	00;0	00;0	00;2;47;5	00;1;1;1;1;0;0;0;0;0;1;0;0;0	5875
3;2;3;4;4;1;1;3;1;1;1;1;1;5;66	67;33	33;16	67;0	00;4;1;1;3;3	00;6;6;6;0	00;0	00;0	00;2;21;5	00;0;0;0;0;1;0;0;0;1;0;0;0;0	8509
1;.;3;3;3;3;3;3;1;1;1;3;3;3;50	00;50	00;50	00;0	00;3;3;3;5;0	00;5;3;6;1	00;0	00;0	00;2;51;5	00;0;0;0;1;0;0;0;0;0;0;0;0;0	4165
1;.;3;3;3;3;3;4;3;3;3;3;3;3;50	00;50	00;58	33;50	00;1;6;3;1;1	00;1;1;5;0	00;0	00;1	00;2;28;5	00;0;0;0;0;0;0;0;0;0;0;0;0;0	9151
1;.;3;3;3;5;5;5;3;3;3;3;4;4;50	00;66	67;100	00;50	00;1;3;3;3;0	00;3;3;3;0	00;0	00;0	00;2;56;1	00;1;0;1;1;0;0;0;0;1;0;0;0;0	4123
1;.;1;4;2;4;4;4;1;1;1;3;3;2;33	33;41	67;75	00;0	00;5;2;3;1;3	00;5;4;2;1	00;1	00;0	00;2;31;4	00;0;1;0;1;0;0;0;0;0;1;0;0;0	9223
1;.;2;3;3;3;3;3;3;3;3;3;3;3;41	67;50	00;50	00;50	00;2;3;3;4;0	00;1;2;5;0	00;0	00;1	00;1;49;3	00;0;0;1;0;0;0;0;0;0;0;0;0;0	6003
1;.;3;1;3;3;3;1;4;3;4;3;3;4;33	33;58	33;33	33;66	67;2;3;3;2;1	00;3;3;5;0	00;0	00;1	00;2;63;4	00;0;0;1;0;0;1;0;0;0;0;0;0;0	5501
1;.;1;5;5;3;2;3;1;1;1;3;3;3;66	67;50	00;41	67;0	00;1;2;3;4;1	00;4;3;5;1	00;0	00;1	00;1;57;1	00;0;1;1;1;0;0;0;0;1;1;0;0;2	1020
3;2;2;1;1;1;1;2;1;1;2;1;1;2;8	33;8	33;8	33;8	33;5;1;2;5;3	00;4;5;4;1	00;1	00;1	00;2;29;2	00;0;1;0;1;1;0;0;0;1;0;0;0;0	9316
1;.;2;3;2;4;4;4;2;2;2;3;4;5;33	33;75	00;75	00;25	00;2;3;4;5;0	00;2;1;4;0	00;0	00;1	00;1;48;3	00;1;0;0;1;1;0;0;0;1;0;0;0;0	6305
1;.;3;3;3;3;2;4;1;2;1;3;4;4;50	00;66	67;50	00;8	33;4;1;3;3;2	00;6;6;5;0	00;0	00;1	00;2;29;4	00;1;0;0;1;0;0;0;0;0;1;0;0;0	9223
1;.;4;4;2;4;3;2;3;3;3;3;3;3;58	33;50	00;50	00;50	00;3;3;3;3;0	00;3;4;2;0	00;1	00;0	00;1;61;2	00;0;1;0;0;0;0;0;0;0;0;0;0;2	531
1;.;3;3;3;3;3;3;3;3;3;3;3;3;50	00;50	00;50	00;50	00;5;3;3;5;1	00;3;1;4;0	00;0	00;1	00;1;31;2	00;1;1;1;1;1;0;0;0;0;0;0;0;4	3377
1;.;4;4;4;2;4;3;4;4;2;3;4;4;75	00;66	67;50	00;58	33;4;4;5;4;1	00;2;2;2;0	00;0	00;0	00;1;31;3	00;0;0;1;1;0;0;0;0;0;1;0;0;0	8510
1;.;4;4;3;4;4;4;4;3;3;4;4;3;66	67;66	67;75	00;58	33;2;4;4;3;0	00;3;3;3;0	00;0	00;0	00;2;49;4	00;0;0;0;1;0;0;0;0;0;0;0;0;0	5817
1;.;3;4;4;1;1;4;1;1;1;1;1;1;66	67;0	00;25	00;0	00;3;1;1;2;3	00;1;2;4;0	00;0	00;1	00;2;55;2	00;0;0;1;1;0;0;0;0;0;0;1;1;0	4091
1;.;3;2;4;3;2;3;3;2;2;2;3;4;50	00;50	00;41	67;33	33;4;2;4;3;2	00;3;3;3;0	00;0	00;0	00;1;40;3	00;0;0;1;0;0;0;0;0;0;0;0;0;0	6543
1;.;4;4;5;5;5;4;5;5;4;1;3;2;83	33;25	00;91	67;91	67;3;2;5;2;2	00;4;2;4;1	00;0	00;1	00;1;24;2	00;0;0;0;0;1;0;0;1;0;0;0;1;0	8782
1;.;1;1;1;4;3;4;1;1;1;1;3;3;0	00;33	33;66	67;0	00;5;6;6;3;1	00;6;2;5;0	00;0	00;1	00;2;56;2	00;1;1;0;1;1;0;0;0;0;0;0;1;0	4368
1;.;1;1;1;5;5;5;3;3;3;1;3;5;0	00;50	00;100	00;50	00;2;4;5;3;0	00;3;2;5;0	00;0	00;1	00;2;29;4	00;1;1;0;0;1;0;0;0;1;0;0;0;0	9223
1;.;3;3;3;3;2;4;1;1;1;1;3;3;50	00;33	33;50	00;0	00;3;2;2;2;3	00;3;2;3;0	00;0	00;0	00;2;63;1	00;0;1;1;1;0;0;0;0;0;0;0;0;0	3680
1;.;3;3;4;4;2;4;4;4;3;3;3;2;58	33;41	67;58	33;66	67;3;4;4;4;0	00;4;4;5;1	00;1	00;1	00;1;29;3	00;1;0;0;0;1;0;0;0;0;0;0;0;0	8042
1;.;2;2;2;2;2;2;3;3;3;3;3;3;25	00;50	00;25	00;50	00;3;3;3;3;0	00;3;3;3;0	00;0	00;0	00;2;33;2	00;0;1;0;1;0;1;0;0;0;0;0;0;0	6444
1;.;3;2;3;3;3;3;3;2;2;3;3;2;41	67;41	67;50	00;33	33;3;4;4;3;0	00;3;2;3;0	00;0	00;0	00;2;63;1	00;0;0;0;0;1;0;0;0;0;1;1;1;0	3385
1;.;1;1;1;4;4;4;4;4;4;4;5;5;0	00;91	67;75	00;75	00;4;4;4;3;1	00;3;3;3;0	00;0	00;0	00;1;56;4	00;0;0;0;1;0;0;0;0;0;0;1;0;0	4576
1;.;3;3;3;3;3;3;3;3;3;3;3;3;50	00;50	00;50	00;50	00;6;4;4;6;0	00;3;3;3;0	00;0	00;0	00;2;32;3	00;0;0;0;1;0;0;0;0;0;1;0;0;0	7595
1;.;2;2;2;4;4;4;1;1;1;4;2;3;25	00;50	00;75	00;0	00;2;4;4;4;0	00;6;1;4;0	00;0	00;1	00;1;67;2	00;1;0;0;0;1;0;0;0;0;0;0;0;0	7086
1;.;3;3;3;3;3;3;3;3;3;3;3;3;50	00;50	00;50	00;50	00;3;2;3;3;1	00;3;3;3;0	00;0	00;0	00;1;31;4	00;0;1;0;1;1;0;0;0;0;1;0;0;0	9303
1;.;3;4;3;5;4;4;4;4;4;4;4;3;58	33;66	67;83	33;75	00;4;2;3;3;2	00;4;3;3;1	00;0	00;0	00;1;54;5	00;0;0;1;0;0;1;1;0;1;1;0;0;0	3798
1;.;2;3;3;4;5;4;2;1;1;1;3;3;41	67;33	33;83	33;8	33;4;1;2;2;4	00;3;3;4;0	00;0	00;1	00;2;28;4	00;0;0;0;0;1;1;0;0;0;0;0;0;0	9316
1;.;2;2;2;4;4;4;3;2;2;2;2;3;25	00;33	33;75	00;33	33;4;2;4;2;3	00;4;4;3;1	00;1	00;0	00;1;70;2	00;0;0;1;1;0;0;0;0;1;1;0;0;0	7743
1;.;3;4;3;2;3;4;4;3;2;2;3;3;58	33;41	67;50	00;50	00;2;3;4;3;0	00;3;2;3;0	00;0	00;0	00;1;34;4	00;1;0;1;0;0;1;0;0;0;0;0;0;0	9303
1;.;3;3;3;3;3;3;3;3;3;3;3;3;50	00;50	00;50	00;50	00;3;4;3;3;0	00;6;1;3;0	00;0	00;0	00;2;59;1	00;0;0;0;1;0;0;0;0;0;0;0;0;0	4434
1;.;1;2;2;4;5;5;2;2;2;2;3;3;16	67;41	67;91	67;25	00;4;1;3;5;2	00;3;2;3;0	00;0	00;0	00;1;39;2	00;1;0;0;1;0;0;0;0;1;1;0;0;0	6305
1;.;1;3;1;3;3;4;4;4;4;3;4;5;16	67;75	00;58	33;75	00;1;5;5;5;0	00;2;2;5;0	00;0	00;1	00;1;64;2	00;0;0;0;0;1;1;0;0;0;0;0;0;0	4222
1;.;5;5;5;4;4;3;4;3;5;5;4;2;100	00;66	67;66	67;75	00;2;4;2;5;1	00;2;2;5;0	00;0	00;1	00;1;30;3	00;0;1;0;1;0;0;0;0;0;0;0;0;4	2367
1;.;3;3;3;3;3;3;2;2;2;2;2;2;50	00;25	00;50	00;25	00;4;3;2;6;2	00;6;6;6;0	00;0	00;0	00;2;66;2	00;1;0;0;0;0;0;0;0;0;1;0;1;0	6922
1;.;4;4;4;4;3;3;4;4;3;4;3;3;75	00;58	33;58	33;66	67;1;3;5;3;0	00;4;5;2;1	00;1	00;0	00;1;38;2	00;0;1;0;0;0;1;0;0;0;0;0;1;0	6572
1;.;4;4;3;2;2;2;3;2;2;3;2;2;66	67;33	33;25	00;33	33;1;3;3;3;0	00;2;1;3;0	00;0	00;0	00;1;63;2	00;0;0;0;1;0;0;0;0;0;0;0;0;2	1020
1;.;2;2;2;3;4;4;3;2;3;3;3;4;25	00;58	33;66	67;41	67;2;2;3;3;1	00;4;3;4;1	00;0	00;1	00;2;22;5	00;0;1;1;1;1;0;0;0;0;0;0;0;0	8938
1;.;3;3;3;4;4;3;3;3;3;2;3;2;50	00;33	33;66	67;50	00;3;2;2;2;3	00;2;1;3;0	00;0	00;0	00;2;34;4	00;0;1;0;1;0;0;0;0;0;0;0;0;0	7746
1;.;4;4;4;3;3;2;2;3;3;1;2;1;75	00;8	33;41	67;41	67;5;2;3;3;2	00;4;4;2;1	00;1	00;0	00;1;48;2	00;0;0;1;0;0;0;0;1;0;0;1;0;2	9651
1;.;2;3;2;4;4;4;2;2;2;3;3;2;33	33;41	67;75	00;25	00;4;3;4;4;1	00;3;2;4;0	00;0	00;1	00;1;70;2	00;0;1;1;1;1;0;0;0;0;1;0;0;0	6922
1;.;2;2;2;4;4;4;2;1;1;1;1;3;25	00;16	67;75	00;8	33;5;4;2;1;3	00;4;5;2;1	00;1	00;0	00;1;75;3	00;0;0;1;0;0;0;0;0;0;1;1;0;0	7820
1;.;1;1;1;5;5;5;3;4;5;2;5;5;0	00;75	00;100	00;75	00;2;6;5;5;0	00;3;3;5;0	00;0	00;1	00;1;45;4	00;0;1;0;1;1;0;0;0;1;1;0;0;0	6360
1;.;3;3;3;5;5;4;3;3;3;1;3;3;50	00;33	33;91	67;50	00;4;1;2;2;4	00;6;6;6;0	00;0	00;0	00;2;51;2	00;0;0;0;0;0;0;0;0;0;0;0;0;0	4514
1;.;1;2;2;4;4;3;1;1;1;2;2;2;16	67;25	00;66	67;0	00;2;5;4;4;0	00;6;1;5;0	00;0	00;1	00;2;31;2	00;0;0;0;0;1;1;0;0;0;0;0;0;0	9151
1;.;1;1;1;3;4;3;2;2;1;2;3;3;0	00;41	67;58	33;16	67;5;1;1;4;3	00;5;2;2;1	00;0	00;0	00;2;52;4	00;1;0;1;0;0;0;0;0;0;1;0;0;0	4165
1;.;2;5;3;3;4;1;1;1;1;1;1;1;58	33;0	00;41	67;0	00;4;3;3;5;1	00;3;3;5;0	00;0	00;1	00;1;52;2	00;1;0;1;1;0;1;0;0;0;0;1;0;0	3798
1;.;3;3;3;4;4;4;1;1;1;3;2;3;50	00;41	67;75	00;0	00;4;2;4;3;2	00;3;2;3;0	00;0	00;0	00;2;37;3	00;0;0;1;0;0;0;0;0;0;1;0;0;0	6368
1;.;1;2;2;2;4;4;2;3;2;3;4;3;16	67;58	33;58	33;33	33;4;3;4;3;1	00;3;4;3;0	00;1	00;0	00;1;51;4	00;0;0;0;1;0;0;0;0;0;0;0;0;0	6354
1;.;3;3;3;3;4;4;3;3;3;2;3;3;50	00;41	67;66	67;50	00;3;3;3;3;0	00;6;3;3;0	00;0	00;0	00;1;67;4	00;0;0;0;1;0;0;0;0;1;0;1;1;0	7681
1;.;3;5;5;3;3;5;1;1;1;1;5;1;83	33;33	33;66	67;0	00;4;1;1;2;4	00;4;4;2;1	00;1	00;0	00;2;57;3	00;0;0;1;0;0;0;0;0;0;1;1;0;0	4494
1;.;4;3;1;3;2;4;4;3;2;3;2;3;41	67;41	67;50	00;50	00;4;4;5;4;1	00;3;1;2;0	00;0	00;0	00;1;31;4	00;1;0;1;1;0;0;0;0;0;1;0;0;0	8510
1;.;1;1;1;1;4;4;1;1;1;1;2;2;0	00;16	67;50	00;0	00;4;2;2;2;4	00;3;2;5;0	00;0	00;1	00;1;65;4	00;1;1;0;1;0;0;0;0;1;0;0;0;0	7681
1;.;3;2;4;3;4;2;4;3;4;3;2;2;50	00;33	33;50	00;66	67;3;4;3;4;0	00;4;3;2;1	00;0	00;0	00;1;77;2	00;0;0;1;1;0;0;0;0;0;0;0;0;6	6873
1;.;4;4;4;2;2;2;1;1;1;1;1;1;75	00;0	00;25	00;0	00;4;1;1;4;3	00;4;3;4;1	00;0	00;1	00;2;37;4	00;0;1;0;1;0;0;0;0;0;1;0;0;0	6339
1;.;4;4;4;3;3;3;2;2;3;1;3;2;75	00;25	00;50	00;33	33;4;3;3;4;1	00;2;3;3;0	00;0	00;0	00;2;50;3	00;0;0;0;0;0;0;0;0;0;1;0;0;0	4434
1;.;2;2;2;4;4;4;2;2;1;3;4;3;25	00;58	33;75	00;16	67;2;3;3;4;0	00;1;1;5;0	00;0	00;1	00;1;67;4	00;0;0;1;1;0;0;0;0;0;1;0;0;0	7503
1;.;1;1;2;1;1;3;1;1;1;1;2;2;8	33;16	67;16	67;0	00;5;1;1;2;4	00;2;5;4;0	00;1	00;1	00;2;21;4	00;0;0;0;0;0;0;0;1;0;1;1;1;0	8447
1;.;5;4;4;5;4;3;3;3;3;3;3;3;83	33;50	00;75	00;50	00;4;3;3;6;1	00;3;2;2;0	00;0	00;0	00;2;67;2	00;0;0;0;0;0;0;0;0;0;0;1;0;1	2520
1;.;5;1;4;2;3;2;1;1;1;3;3;3;58	33;50	00;33	33;0	00;4;1;1;5;3	00;4;3;4;1	00;0	00;1	00;1;47;2	00;0;1;1;1;0;1;0;0;0;0;0;0;3	186
1;.;3;3;3;4;3;3;3;4;4;4;3;3;50	00;58	33;58	33;66	67;3;4;4;3;0	00;4;4;3;1	00;1	00;0	00;1;27;2	00;0;0;1;1;0;0;1;0;0;0;0;0;4	2367
1;.;2;2;2;4;4;4;2;2;2;3;2;3;25	00;41	67;75	00;25	00;4;4;2;5;2	00;5;4;4;1	00;1	00;1	00;1;65;2	00;0;0;1;1;0;1;0;0;0;0;0;0;3	5918
1;.;4;4;4;4;4;4;4;4;4;4;4;4;75	00;75	00;75	00;75	00;5;1;1;1;4	00;5;5;5;1	00;1	00;1	00;2;52;2	00;0;0;1;0;0;0;0;0;0;1;0;1;0	7459
1;.;3;4;3;4;4;4;3;3;2;2;4;5;58	33;66	67;75	00;41	67;4;3;4;4;1	00;1;4;2;0	00;1	00;0	00;1;75;4	00;0;0;0;0;0;0;0;0;0;1;1;0;0	7820
1;.;3;3;3;4;4;4;3;3;3;3;4;4;50	00;66	67;75	00;50	00;1;3;3;2;1	00;2;1;4;0	00;0	00;1	00;1;69;2	00;0;0;0;1;1;1;0;0;0;0;0;0;0	6590
1;.;1;2;2;3;4;4;3;2;3;2;2;2;16	67;25	00;66	67;41	67;4;3;3;4;1	00;4;4;3;1	00;1	00;0	00;1;56;2	00;0;0;0;0;0;0;0;0;1;1;1;0;2	531
1;.;3;3;3;3;3;3;3;3;3;3;3;3;50	00;50	00;50	00;50	00;3;3;3;3;0	00;4;3;5;1	00;0	00;1	00;2;33;2	00;0;0;0;0;0;0;0;0;0;0;0;0;0	9151
1;.;4;3;3;3;4;3;4;2;3;3;3;3;58	33;50	00;58	33;50	00;1;3;4;1;1	00;6;1;4;0	00;0	00;1	00;1;29;1	00;0;0;1;1;0;0;0;0;0;0;0;1;0	8782
1;.;1;2;2;2;4;5;1;3;2;3;3;3;16	67;50	00;66	67;25	00;3;4;3;3;0	00;3;2;1;0	00;0	00;0	00;1;57;2	00;0;0;1;0;1;1;0;0;0;0;0;1;0	4224
1;.;3;3;3;3;3;3;3;3;3;3;3;3;50	00;50	00;50	00;50	00;6;2;3;6;1	00;4;4;3;1	00;1	00;0	00;1;63;4	00;0;0;0;1;0;0;0;0;0;0;0;0;0	3493
1;.;2;1;2;3;4;4;3;3;3;1;3;3;16	67;33	33;66	67;50	00;4;2;2;2;4	00;3;5;2;0	00;1	00;0	00;1;39;4	00;0;0;0;0;0;0;0;0;0;0;0;0;0	6572
1;.;3;4;3;3;2;4;3;3;2;3;4;4;58	33;66	67;50	00;41	67;3;5;5;2;1	00;5;5;5;1	00;1	00;1	00;2;31;4	00;0;1;0;1;1;0;1;0;0;1;0;0;0	8232
1;.;5;3;1;3;3;3;3;3;3;3;3;3;50	00;50	00;50	00;50	00;1;5;3;5;0	00;3;2;4;0	00;0	00;1	00;2;38;1	00;0;0;0;0;0;0;0;0;0;0;0;0;2	1930
1;.;2;4;2;5;5;5;2;2;2;1;3;3;41	67;33	33;100	00;25	00;5;1;3;2;3	00;4;4;4;1	00;1	00;1	00;1;32;4	00;0;0;0;1;0;0;1;0;0;1;0;1;0	8496
1;.;3;4;4;2;2;2;2;2;2;2;3;2;66	67;33	33;25	00;25	00;4;1;3;5;2	00;3;2;3;0	00;0	00;0	00;2;67;1	00;1;1;0;1;1;0;0;0;1;0;0;0;0	6990
1;.;3;2;2;3;4;2;3;3;2;2;2;3;33	33;33	33;50	00;41	67;3;3;4;3;0	00;4;3;3;1	00;0	00;0	00;1;31;3	00;0;0;1;0;1;0;0;0;0;0;0;0;0	8712
1;.;3;3;3;4;4;4;3;2;2;1;2;3;50	00;25	00;75	00;33	33;3;3;3;4;0	00;4;3;4;1	00;0	00;1	00;1;49;1	00;1;1;1;1;0;0;0;0;1;0;0;0;0	5956
1;.;1;1;1;5;5;5;1;1;1;3;4;3;0	00;58	33;100	00;0	00;5;2;4;4;2	00;6;2;6;0	00;0	00;0	00;1;45;3	00;0;0;0;1;0;0;0;0;0;1;0;1;0	6305
1;.;2;4;4;3;3;3;2;2;2;3;2;3;58	33;41	67;50	00;25	00;4;1;3;2;3	00;6;2;3;0	00;0	00;0	00;2;25;2	00;1;1;0;1;1;0;0;0;0;0;0;0;0	9014
1;.;4;4;3;4;4;4;4;4;3;4;4;4;66	67;75	00;75	00;66	67;5;5;5;5;1	00;4;5;4;1	00;1	00;1	00;1;32;3	00;0;0;0;1;0;1;1;0;0;1;0;0;0	9444
1;.;1;2;2;3;3;4;2;3;3;1;3;4;16	67;41	67;58	33;41	67;3;5;4;4;0	00;2;2;5;0	00;0	00;1	00;1;39;5	00;1;0;0;1;0;0;0;0;0;0;0;0;0	6456
1;.;1;3;2;2;4;4;2;1;1;2;3;4;25	00;50	00;58	33;8	33;5;1;3;3;2	00;4;4;2;1	00;1	00;0	00;2;65;3	00;0;0;1;0;0;0;0;0;0;1;1;0;0	6870
1;.;3;3;3;3;3;3;2;2;1;1;2;2;50	00;16	67;50	00;16	67;4;1;2;3;3	00;3;3;3;0	00;0	00;0	00;1;78;3	00;0;0;0;0;0;0;1;0;0;1;1;0;0	7503
1;.;3;3;3;3;3;4;3;3;3;3;3;3;50	00;50	00;58	33;50	00;1;3;3;1;1	00;1;1;4;0	00;0	00;1	00;1;53;1	00;0;0;0;1;1;0;0;0;0;0;0;0;2	707
1;.;2;4;2;4;4;4;2;1;1;1;4;5;41	67;58	33;75	00;8	33;1;3;4;3;0	00;6;1;4;0	00;0	00;1	00;2;61;1	00;0;1;0;1;0;0;0;0;1;0;1;1;3	169
1;.;3;3;3;3;3;3;3;3;3;3;3;3;50	00;50	00;50	00;50	00;3;6;6;3;0	00;6;6;6;0	00;0	00;0	00;2;30;2	00;0;0;0;0;0;0;0;0;0;0;0;0;0	9274
1;.;4;5;4;2;3;3;1;1;1;2;2;2;83	33;25	00;41	67;0	00;5;2;2;1;4	00;2;3;1;0	00;0	00;0	00;2;66;4	00;0;0;0;1;0;0;0;0;0;1;0;1;0	6866
1;.;1;5;1;1;1;1;3;2;3;2;3;4;33	33;50	00;0	00;41	67;2;2;2;4;2	00;1;1;1;0	00;0	00;0	00;2;33;3	00;0;0;0;1;1;0;0;0;0;0;0;0;0	8232
1;.;1;3;2;4;4;4;3;3;3;3;5;5;25	00;83	33;75	00;50	00;1;5;5;3;0	00;6;1;5;0	00;0	00;1	00;1;70;5	00;1;1;0;1;1;0;0;0;0;0;0;0;0	7086
1;.;3;4;5;4;4;5;2;2;2;2;3;3;75	00;41	67;83	33;25	00;5;3;3;2;2	00;6;2;4;0	00;0	00;1	00;2;51;5	00;0;1;0;1;1;0;0;0;0;0;0;0;0	4123
1;.;4;5;4;2;1;2;1;1;1;1;1;1;83	33;0	00;16	67;0	00;5;1;2;1;4	00;5;3;2;1	00;0	00;0	00;2;22;5	00;0;0;1;0;0;0;1;0;0;1;0;1;0	9316
1;.;4;1;5;1;2;1;1;1;1;1;1;2;58	33;8	33;8	33;0	00;2;1;1;4;2	00;3;3;4;0	00;0	00;1	00;2;72;1	00;0;0;1;0;0;0;0;0;0;1;1;0;0	6707
1;.;1;1;3;4;5;5;3;3;3;1;1;3;16	67;16	67;91	67;50	00;5;1;1;1;4	00;2;5;1;0	00;1	00;0	00;1;42;4	00;0;0;0;1;0;0;0;0;1;0;0;0;0	6305
1;.;4;4;4;1;1;2;1;1;1;1;3;3;75	00;33	33;8	33;0	00;5;1;3;6;2	00;2;5;2;0	00;1	00;0	00;2;65;3	00;0;0;0;0;0;0;0;0;0;1;1;1;0	6696
1;.;2;4;3;3;4;3;1;3;1;2;1;2;50	00;16	67;58	33;16	67;2;2;3;5;1	00;4;3;4;1	00;0	00;1	00;1;29;2	00;0;1;0;0;1;1;0;0;0;0;0;0;0	7838
1;.;3;4;4;1;1;1;1;1;1;1;1;1;66	67;0	00;0	00;0	00;5;1;2;4;3	00;4;4;3;1	00;1	00;0	00;2;65;2	00;0;1;0;0;0;0;0;0;1;0;1;1;0	7443
1;.;3;3;3;4;4;4;2;2;2;3;3;3;50	00;50	00;75	00;25	00;4;3;4;6;1	00;6;3;4;0	00;0	00;1	00;1;28;1	00;0;0;0;1;0;0;0;0;1;1;0;0;0	8717
1;.;2;1;1;2;3;3;1;3;2;2;4;3;8	33;50	00;41	67;25	00;1;3;3;2;1	00;3;4;2;0	00;1	00;0	00;2;39;3	00;0;0;0;0;0;0;0;1;0;1;0;0;0	5192
1;.;3;3;3;3;3;3;3;3;3;3;3;3;50	00;50	00;50	00;50	00;3;3;3;3;0	00;3;3;3;0	00;0	00;0	00;1;53;2	00;0;0;0;1;0;0;0;0;0;0;0;0;0	4256
1;.;3;3;3;1;1;3;1;1;1;1;1;1;50	00;0	00;16	67;0	00;5;1;1;1;4	00;2;2;4;0	00;0	00;1	00;2;53;2	00;0;0;1;0;0;0;0;0;1;1;1;0;1	9893
1;.;1;3;3;4;4;4;1;3;3;1;3;5;33	33;50	00;75	00;33	33;4;3;4;5;1	00;2;2;2;0	00;0	00;0	00;2;66;5	00;0;0;1;1;0;1;1;0;0;0;0;0;0	7332
1;.;3;4;4;2;2;3;1;1;1;1;1;2;66	67;8	33;33	33;0	00;5;1;1;4;3	00;2;3;1;0	00;0	00;0	00;2;61;5	00;0;0;0;0;0;0;1;0;0;0;1;1;0	4331
1;.;2;3;2;4;5;3;2;3;3;2;4;4;33	33;58	33;75	00;41	67;4;2;3;4;2	00;4;3;4;1	00;0	00;1	00;1;62;4	00;1;1;0;1;0;0;0;0;0;0;0;1;0	4117
1;.;1;1;1;4;4;5;3;3;3;3;4;4;0	00;66	67;83	33;50	00;1;4;5;5;0	00;6;6;4;0	00;0	00;1	00;2;68;1	00;1;1;0;0;1;0;0;0;1;0;0;0;0	6300
1;.;1;3;3;5;4;5;2;1;1;3;2;3;33	33;41	67;91	67;8	33;4;2;2;5;3	00;5;3;3;1	00;0	00;0	00;1;57;2	00;0;0;0;1;0;0;0;0;0;1;1;1;0	4298
1;.;1;3;4;5;5;5;3;2;2;3;3;3;41	67;50	00;100	00;33	33;4;2;3;4;2	00;5;3;6;1	00;0	00;0	00;2;63;4	00;0;0;0;0;0;1;1;0;1;0;1;1;2	735
1;.;5;4;5;3;4;3;1;1;1;1;1;2;91	67;8	33;58	33;0	00;5;3;2;4;2	00;4;4;3;1	00;1	00;0	00;1;32;2	00;0;0;1;1;0;0;0;0;0;0;0;0;0	8870
1;.;5;5;5;1;1;1;1;1;1;1;2;2;100	00;16	67;0	00;0	00;4;2;1;5;3	00;3;4;4;0	00;1	00;1	00;1;54;5	00;0;0;1;0;0;1;0;0;1;1;0;0;0	3897
1;.;3;3;3;3;3;3;3;3;3;3;3;3;50	00;50	00;50	00;50	00;3;3;3;3;0	00;3;3;3;0	00;0	00;0	00;2;38;5	00;0;0;0;0;0;0;0;0;0;0;0;0;0	6305
1;.;1;2;2;3;3;4;2;2;2;2;3;3;16	67;41	67;58	33;25	00;5;1;2;3;3	00;4;3;2;1	00;0	00;0	00;2;55;4	00;0;0;1;1;0;0;0;0;0;0;1;1;0	3776
1;.;3;3;3;3;3;4;2;2;2;2;3;3;50	00;41	67;58	33;25	00;5;2;3;5;2	00;3;2;4;0	00;0	00;1	00;2;32;1	00;0;0;0;1;1;0;0;0;0;0;0;0;1	1721
1;.;2;3;2;4;5;4;3;4;4;3;4;3;33	33;58	33;83	33;66	67;5;4;3;2;2	00;4;3;3;1	00;0	00;0	00;2;66;2	00;0;0;1;0;0;1;0;0;1;0;1;0;1	3571
1;.;3;5;3;4;4;2;1;1;1;1;1;2;66	67;8	33;58	33;0	00;5;1;1;4;3	00;4;3;3;1	00;0	00;0	00;2;56;5	00;0;0;0;0;0;1;0;0;0;1;1;1;0	4434
1;.;1;1;1;2;2;4;1;1;1;2;2;3;0	00;33	33;41	67;0	00;2;3;4;4;0	00;2;3;4;0	00;0	00;1	00;1;55;4	00;1;0;0;1;1;0;0;0;0;0;0;0;0	4659
1;.;3;4;4;2;1;2;3;1;1;1;3;4;66	67;41	67;16	67;16	67;5;2;3;5;2	00;4;2;4;1	00;0	00;1	00;1;30;3	00;0;0;0;1;1;1;0;0;1;0;0;0;0	9519
1;.;1;1;1;4;4;4;3;3;4;3;4;3;0	00;58	33;75	00;58	33;4;4;4;3;1	00;4;4;1;1	00;1	00;0	00;2;40;5	00;0;1;0;1;0;0;0;0;1;1;0;0;0	6339
1;.;2;2;2;3;2;2;3;3;3;3;3;3;25	00;50	00;33	33;50	00;2;3;3;4;0	00;3;4;3;0	00;1	00;0	00;1;37;3	00;0;1;0;0;1;0;0;0;0;0;0;0;0	6305
1;.;4;4;4;3;3;3;1;1;1;1;1;1;75	00;0	00;50	00;0	00;4;1;1;1;4	00;4;1;4;1	00;0	00;1	00;1;25;4	00;0;0;0;1;0;0;0;0;0;0;0;0;0	9444
1;.;5;5;5;5;5;5;4;4;4;4;4;4;100	00;75	00;100	00;75	00;6;6;6;6;0	00;6;6;6;0	00;0	00;0	00;2;52;5	00;0;0;0;0;0;0;0;0;0;0;0;0;2	367
1;.;3;4;4;3;4;4;3;3;3;3;3;3;66	67;50	00;66	67;50	00;3;3;3;3;0	00;3;2;4;0	00;0	00;1	00;2;48;3	00;0;0;0;1;0;0;0;0;0;1;1;1;0	6305
1;.;3;4;3;2;4;3;2;2;2;4;3;4;58	33;66	67;50	00;25	00;3;3;3;3;0	00;2;2;2;0	00;0	00;0	00;2;55;5	00;0;0;1;1;0;0;1;1;0;1;0;0;0	4165
1;.;1;1;1;5;5;5;3;2;2;5;5;4;0	00;91	67;100	00;33	33;3;4;4;3;0	00;3;3;4;0	00;0	00;1	00;1;54;4	00;1;1;0;1;0;0;0;0;1;0;0;0;0	4117
1;.;1;3;3;5;4;5;2;2;2;2;2;3;33	33;33	33;91	67;25	00;5;3;3;4;1	00;4;3;2;1	00;0	00;0	00;2;44;2	00;0;0;1;0;0;0;0;0;0;0;0;0;0	5817
1;.;5;5;4;5;2;3;1;1;1;3;3;3;91	67;50	00;58	33;0	00;4;2;2;2;4	00;5;4;3;1	00;1	00;0	00;2;36;3	00;1;1;1;0;0;0;0;0;0;1;0;0;0	7159
1;.;2;4;3;2;1;4;1;1;1;2;1;1;50	00;8	33;33	33;0	00;5;1;2;2;4	00;5;1;3;1	00;0	00;0	00;2;60;1	00;0;1;0;0;0;0;0;0;1;1;1;0;2	529
1;.;4;3;4;3;3;3;4;3;4;4;4;4;66	67;75	00;50	00;66	67;2;4;4;5;0	00;3;3;4;0	00;0	00;1	00;1;39;1	00;0;0;1;0;0;0;0;0;0;1;0;0;2	8961
1;.;3;4;4;3;3;4;1;1;1;1;1;2;66	67;8	33;58	33;0	00;5;1;1;2;4	00;5;4;3;1	00;1	00;0	00;2;35;4	00;0;0;0;0;0;0;1;0;0;1;0;1;0	7121
1;.;2;4;2;3;3;4;2;2;2;4;3;4;41	67;66	67;58	33;25	00;1;3;3;4;0	00;3;3;3;0	00;0	00;0	00;2;53;3	00;0;0;0;1;1;0;0;0;0;1;0;0;0	4657
1;.;2;2;3;4;4;4;2;2;2;2;2;2;33	33;25	00;75	00;25	00;4;2;2;2;4	00;3;3;4;0	00;0	00;1	00;2;65;2	00;0;1;0;1;0;1;0;0;0;1;0;1;0	5681
1;.;3;5;5;1;5;5;1;1;1;1;1;1;83	33;0	00;66	67;0	00;5;1;1;3;3	00;6;3;5;0	00;0	00;1	00;2;40;4	00;0;0;1;1;0;0;0;0;0;0;1;1;0	5875
1;.;3;3;3;3;3;3;3;1;3;3;3;4;50	00;58	33;50	00;33	33;5;5;5;6;1	00;1;1;4;0	00;0	00;1	00;2;63;1	00;0;1;0;1;0;0;0;0;0;0;0;0;0	4124
1;.;3;2;3;1;2;2;2;3;2;1;3;4;41	67;41	67;16	67;33	33;4;1;2;2;4	00;4;2;4;1	00;0	00;1	00;1;39;4	00;0;1;1;0;0;1;0;0;0;1;0;0;0	5358
1;.;2;2;1;4;4;4;3;4;2;2;4;3;16	67;50	00;75	00;50	00;5;1;4;2;3	00;4;5;3;1	00;1	00;0	00;1;41;4	00;0;0;0;1;0;0;0;1;0;1;0;0;0	6456
1;.;1;1;1;5;5;5;1;1;1;1;1;1;0	00;0	00;100	00;0	00;2;1;4;3;1	00;4;1;5;1	00;0	00;1	00;2;40;3	00;1;0;0;1;0;0;0;0;1;0;1;1;3	1562
1;.;4;3;4;4;3;3;3;4;3;3;3;3;66	67;50	00;58	33;58	33;3;3;4;2;1	00;3;4;3;0	00;1	00;0	00;2;26;2	00;0;0;0;0;0;0;0;0;0;0;1;0;0	8232
1;.;1;1;1;5;5;4;4;4;4;3;5;5;0	00;83	33;91	67;75	00;4;2;3;2;3	00;3;3;2;0	00;0	00;0	00;1;48;4	00;0;0;0;0;0;0;0;0;1;1;1;1;0	6456
1;.;5;2;1;2;3;1;1;1;1;1;2;1;41	67;8	33;25	00;0	00;4;1;1;1;4	00;3;3;4;0	00;0	00;1	00;2;67;3	00;0;0;1;0;0;0;0;0;0;1;1;1;0	6707
1;.;2;3;3;1;2;4;2;1;1;2;2;2;41	67;25	00;33	33;8	33;4;2;2;2;4	00;5;4;3;1	00;1	00;0	00;2;23;2	00;0;1;1;0;1;0;0;0;0;1;0;0;0	7793
1;.;1;2;2;2;2;4;1;1;1;2;2;3;16	67;33	33;41	67;0	00;2;2;2;4;2	00;3;2;5;0	00;0	00;1	00;2;51;3	00;0;0;0;0;1;1;0;0;1;1;0;0;0	3996
1;.;3;3;3;5;5;5;2;2;2;2;4;4;50	00;58	33;100	00;25	00;1;2;2;1;3	00;3;1;4;0	00;0	00;1	00;1;58;2	00;1;0;0;1;0;0;0;0;0;0;0;0;1	9403
1;.;1;1;1;3;4;3;3;3;3;5;5;4;0	00;91	67;58	33;50	00;2;5;5;5;0	00;2;1;5;0	00;0	00;1	00;1;56;2	00;0;1;1;0;1;0;0;0;1;0;0;1;0	3897
1;.;2;3;3;4;4;3;2;2;2;2;3;3;41	67;41	67;66	67;25	00;1;3;3;4;0	00;2;2;3;0	00;0	00;0	00;1;41;2	00;1;0;1;1;0;1;0;0;1;0;0;0;0	5817
1;.;2;3;4;2;2;1;3;2;2;3;3;3;50	00;50	00;16	67;33	33;2;2;3;3;1	00;3;3;4;0	00;0	00;1	00;1;50;5	00;0;1;0;1;0;0;0;0;0;0;0;0;0	4576
1;.;3;5;5;4;3;4;2;1;2;2;2;2;83	33;25	00;66	67;16	67;4;1;2;5;3	00;5;1;4;1	00;0	00;1	00;2;26;1	00;1;1;0;0;0;1;0;0;0;0;0;0;0	9151
1;.;4;4;4;4;4;4;4;4;4;4;4;4;75	00;75	00;75	00;75	00;5;5;5;4;1	00;4;4;4;1	00;1	00;1	00;2;52;4	00;0;0;0;0;0;0;0;0;1;1;1;1;0	4434
1;.;5;3;3;4;4;3;2;2;2;3;4;2;66	67;50	00;66	67;25	00;3;4;4;4;0	00;2;1;4;0	00;0	00;1	00;1;35;4	00;1;0;0;1;1;0;0;0;0;1;0;0;0	6003
1;.;1;1;1;4;4;4;4;1;1;1;4;4;0	00;50	00;75	00;25	00;4;4;3;4;1	00;3;3;3;0	00;0	00;0	00;1;74;3	00;0;0;1;0;0;1;0;0;0;0;1;0;0	7743
1;.;3;3;3;3;3;3;3;3;3;3;3;3;50	00;50	00;50	00;50	00;3;2;3;3;1	00;3;1;4;0	00;0	00;1	00;2;49;2	00;0;0;1;1;0;0;0;0;1;1;1;0;0	7159
1;.;1;2;2;4;4;4;3;2;3;1;4;4;16	67;50	00;75	00;41	67;2;4;4;4;0	00;2;1;4;0	00;0	00;1	00;2;72;3	00;1;0;1;0;1;0;0;0;0;0;0;0;0	5812
1;.;1;3;3;4;4;4;1;1;1;1;3;1;33	33;16	67;75	00;0	00;5;1;1;4;3	00;6;4;3;0	00;1	00;0	00;1;48;3	00;0;0;1;0;0;0;0;0;0;0;0;1;0	6456
1;.;5;5;1;3;2;4;2;1;1;2;2;2;66	67;25	00;50	00;8	33;6;1;3;5;1	00;3;2;3;0	00;0	00;0	00;1;55;3	00;0;1;1;0;1;0;0;0;0;0;0;0;0	4124
1;.;1;2;1;4;4;4;3;3;3;3;3;3;8	33;50	00;75	00;50	00;3;2;3;4;1	00;3;2;3;0	00;0	00;0	00;1;38;2	00;0;0;0;1;0;1;0;0;0;0;0;0;0	6456
1;.;2;3;2;3;3;3;3;3;3;3;2;3;33	33;41	67;50	00;50	00;4;1;2;1;4	00;4;3;5;1	00;0	00;1	00;1;59;1	00;0;0;1;1;0;0;1;0;1;0;0;1;2	531
1;.;2;3;3;5;5;5;2;3;3;1;2;2;41	67;16	67;100	00;41	67;3;1;2;2;3	00;3;3;3;0	00;0	00;0	00;2;55;2	00;0;0;0;1;0;0;0;0;0;1;1;1;2	367
1;.;3;3;3;3;4;5;1;1;1;2;1;1;50	00;8	33;75	00;0	00;5;1;1;4;3	00;3;2;3;0	00;0	00;0	00;1;36;2	00;0;0;1;0;0;0;0;0;0;1;1;1;0	5817
1;.;1;2;2;4;4;4;1;1;1;1;2;2;16	67;16	67;75	00;0	00;5;2;3;3;2	00;6;2;6;0	00;0	00;0	00;1;40;5	00;1;1;0;1;0;0;0;0;0;0;0;0;0	6003
3;2;5;5;5;1;1;1;1;1;1;1;1;1;100	00;0	00;0	00;0	00;5;1;5;1;3	00;3;3;3;0	00;0	00;0	00;2;43;3	00;0;0;1;0;0;0;0;0;1;1;0;1;0	4775
1;.;1;1;1;1;1;1;2;2;2;2;2;2;0	00;25	00;0	00;25	00;1;2;2;2;3	00;2;1;1;0	00;0	00;0	00;1;27;3	00;0;0;0;0;1;1;0;0;0;0;0;0;0	8712
1;.;2;3;3;4;4;4;1;1;1;3;3;3;41	67;50	00;75	00;0	00;2;2;4;4;1	00;3;3;3;0	00;0	00;0	00;1;63;4	00;0;0;1;1;0;0;0;0;0;1;0;0;0	3897
1;.;5;5;5;3;3;5;1;1;1;1;1;1;100	00;0	00;66	67;0	00;5;1;1;1;4	00;5;5;1;1	00;1	00;0	00;2;69;2	00;0;0;0;0;0;0;0;0;0;0;1;0;0	6866
1;.;4;4;4;4;4;4;4;4;4;4;4;4;75	00;75	00;75	00;75	00;4;4;4;4;1	00;4;4;4;1	00;1	00;1	00;2;44;3	00;0;0;1;0;0;0;0;0;0;1;0;0;0	6110
1;.;2;3;2;5;5;5;3;4;4;4;4;5;33	33;83	33;100	00;66	67;1;4;4;3;0	00;2;1;5;0	00;0	00;1	00;1;58;2	00;0;1;1;1;0;0;0;0;0;0;0;0;0	5028
1;.;5;5;5;5;1;1;1;1;1;1;3;4;100	00;41	67;33	33;0	00;5;4;3;4;1	00;3;3;2;0	00;0	00;0	00;1;56;3	00;0;0;1;1;0;0;0;0;0;1;1;0;0	4222
1;.;2;4;3;3;3;3;2;2;2;3;2;3;50	00;41	67;50	00;25	00;4;2;2;4;3	00;4;4;3;1	00;1	00;0	00;1;39;4	00;0;0;1;0;1;0;0;0;0;0;1;0;0	6507
1;.;3;3;3;3;3;3;3;3;3;3;3;3;50	00;50	00;50	00;50	00;6;4;4;6;0	00;6;6;6;0	00;0	00;0	00;1;47;1	00;0;0;0;0;0;0;0;0;0;0;0;0;2	9651
1;.;1;3;3;2;3;4;1;2;1;3;2;2;33	33;33	33;50	00;8	33;4;2;2;2;4	00;3;3;4;0	00;0	00;1	00;1;54;4	00;0;0;1;0;1;0;0;0;0;1;1;1;0	4222
1;.;5;5;4;1;1;4;5;5;5;5;5;5;91	67;100	00;25	00;100	00;1;1;2;4;2	00;6;6;4;0	00;0	00;1	00;1;56;2	00;1;0;0;0;1;0;0;0;1;0;0;0;0	4256
1;.;1;1;1;1;4;4;3;3;2;4;4;5;0	00;83	33;50	00;41	67;3;4;4;4;0	00;3;2;6;0	00;0	00;0	00;1;79;5	00;0;0;1;1;1;1;0;0;0;0;0;0;0	8439
1;.;1;3;3;3;3;3;3;3;3;3;3;2;33	33;41	67;50	00;50	00;3;1;1;3;2	00;6;1;5;0	00;0	00;1	00;1;66;5	00;0;0;1;0;1;1;0;0;0;0;1;0;3	5562
1;.;1;2;2;1;1;4;1;1;1;2;2;2;16	67;25	00;25	00;0	00;5;1;2;1;4	00;5;4;2;1	00;1	00;0	00;2;50;3	00;0;1;0;0;0;0;0;0;0;1;1;0;0	4657
1;.;3;5;4;4;3;4;1;2;3;4;3;4;75	00;66	67;66	67;25	00;3;4;3;4;0	00;3;3;3;0	00;0	00;0	00;1;36;3	00;0;1;0;0;0;0;0;0;0;0;0;0;3	186
1;.;3;3;3;3;3;3;3;3;3;3;3;3;50	00;50	00;50	00;50	00;3;3;3;3;0	00;3;3;3;0	00;0	00;0	00;2;41;2	00;0;0;0;1;1;0;0;0;0;0;0;0;0	5771
1;.;2;3;2;4;4;5;2;3;3;4;4;3;33	33;66	67;83	33;41	67;4;2;2;4;3	00;3;3;5;0	00;0	00;1	00;2;32;3	00;0;1;0;1;0;0;0;0;1;0;1;1;0	9316
1;.;1;3;2;3;4;5;3;1;3;3;3;3;25	00;50	00;75	00;33	33;2;3;4;4;0	00;4;2;4;1	00;0	00;1	00;1;57;1	00;0;0;1;0;1;0;0;0;1;1;1;0;0	4298
2;2;4;5;5;5;4;4;1;1;1;1;1;2;91	67;8	33;83	33;0	00;2;1;2;4;2	00;2;4;4;0	00;1	00;1	00;1;37;2	00;0;0;0;0;1;0;0;0;0;0;0;0;2	9651
1;.;3;3;3;3;3;4;3;3;3;3;3;3;50	00;50	00;58	33;50	00;3;3;3;3;0	00;4;4;3;1	00;1	00;0	00;1;56;3	00;0;0;0;0;0;0;0;0;0;0;0;0;0	3223
1;.;3;3;3;3;3;3;2;2;2;2;3;3;50	00;41	67;50	00;25	00;1;4;4;5;0	00;6;1;5;0	00;0	00;1	00;1;51;2	00;0;0;1;0;1;0;0;0;0;0;0;0;0	4222
1;.;2;4;1;5;5;5;4;4;4;4;4;4;33	33;75	00;100	00;75	00;4;2;4;4;2	00;3;3;3;0	00;0	00;0	00;1;33;2	00;0;0;1;1;1;0;0;0;0;0;0;0;0	8870
1;.;2;2;2;4;4;4;4;4;3;1;2;4;25	00;33	33;75	00;66	67;4;2;4;5;2	00;3;3;5;0	00;0	00;1	00;1;82;5	00;0;0;0;0;0;0;1;0;1;1;1;1;0	7681
1;.;1;1;1;4;4;1;3;3;3;3;3;3;0	00;50	00;50	00;50	00;3;3;3;6;0	00;1;1;4;0	00;0	00;1	00;1;49;2	00;0;0;0;1;1;0;0;0;0;0;0;0;0	7092
1;.;3;4;2;4;2;4;4;4;2;2;3;3;50	00;41	67;58	33;58	33;4;4;4;3;1	00;4;4;2;1	00;1	00;0	00;1;22;4	00;0;0;0;0;0;0;0;0;1;1;0;0;0	9444
1;.;2;4;2;4;5;3;1;1;1;1;1;2;41	67;8	33;75	00;0	00;4;1;2;5;3	00;3;2;4;0	00;0	00;1	00;2;66;3	00;1;1;1;0;0;0;0;0;0;0;0;1;0	7332
1;.;3;3;3;3;3;3;3;3;3;3;3;3;50	00;50	00;50	00;50	00;2;4;4;3;0	00;3;3;3;0	00;0	00;0	00;2;58;3	00;1;0;0;0;0;0;0;0;1;0;0;0;1	9893
1;.;3;3;3;3;3;4;3;3;3;3;3;3;50	00;50	00;58	33;50	00;3;3;3;3;0	00;3;2;3;0	00;0	00;0	00;1;39;1	00;0;1;0;0;0;0;0;0;0;0;0;0;2	5100
1;.;3;3;3;3;3;3;3;3;3;3;3;3;50	00;50	00;50	00;50	00;3;3;3;3;0	00;3;3;3;0	00;0	00;0	00;2;38;1	00;0;0;0;0;0;0;0;0;0;0;0;0;0	5636
1;.;1;3;3;5;5;4;4;3;2;3;3;5;33	33;66	67;91	67;50	00;1;4;4;1;1	00;3;2;5;0	00;0	00;1	00;1;65;4	00;1;0;1;1;0;0;0;0;1;0;0;0;0	7091
3;1;3;2;3;3;3;1;1;3;3;4;3;4;41	67;66	67;33	33;33	33;2;5;4;1;1	00;4;2;3;1	00;0	00;0	00;1;20;3	00;0;0;0;0;0;0;0;0;0;0;0;1;1	55
1;.;2;3;3;4;4;4;3;3;4;3;3;3;41	67;50	00;75	00;58	33;3;4;4;4;0	00;3;3;3;0	00;0	00;0	00;1;58;4	00;0;1;1;0;1;1;0;0;0;0;0;0;0	4117
1;.;3;3;3;3;3;3;3;3;3;3;3;3;50	00;50	00;50	00;50	00;3;6;6;3;0	00;3;3;3;0	00;0	00;0	00;1;25;1	00;0;0;0;1;1;0;0;0;0;0;0;0;0	9614
1;.;1;4;4;3;3;4;2;3;2;2;2;5;50	00;50	00;58	33;33	33;4;1;3;4;2	00;6;4;4;0	00;1	00;1	00;2;44;1	00;1;1;0;1;0;0;0;0;0;0;1;0;0	6255
1;.;4;4;4;2;2;2;1;1;1;1;2;1;75	00;8	33;25	00;0	00;5;1;1;5;3	00;3;3;2;0	00;0	00;0	00;1;29;4	00;0;0;1;0;0;0;0;0;1;1;1;0;0	9444
1;.;3;3;3;3;3;2;1;1;1;2;2;2;50	00;25	00;41	67;0	00;5;1;1;4;3	00;4;2;3;1	00;0	00;0	00;2;66;2	00;0;0;1;0;0;0;1;0;1;1;0;0;0	5812
1;.;1;2;2;2;1;4;1;1;1;2;3;3;16	67;41	67;33	33;0	00;2;1;3;4;1	00;2;2;4;0	00;0	00;1	00;1;67;4	00;0;1;1;1;1;1;0;0;0;0;0;0;0	7214
1;.;2;3;3;4;3;3;3;3;3;4;3;3;41	67;58	33;58	33;50	00;2;3;4;3;0	00;3;2;3;0	00;0	00;0	00;2;66;2	00;0;0;0;1;0;1;0;0;1;1;0;1;0	7502
1;.;3;3;3;4;3;3;2;2;2;2;2;2;50	00;25	00;58	33;25	00;4;2;2;4;3	00;2;2;3;0	00;0	00;0	00;1;37;5	00;0;0;0;0;0;0;0;0;0;0;0;0;0	6305
1;.;3;3;3;4;4;3;3;3;4;3;2;3;50	00;41	67;66	67;58	33;2;3;4;4;0	00;3;2;5;0	00;0	00;1	00;1;34;3	00;0;1;0;0;0;0;0;0;0;0;0;0;1	375
1;.;3;4;4;3;3;2;1;4;4;1;4;4;66	67;50	00;41	67;50	00;5;1;3;4;2	00;4;4;2;1	00;1	00;0	00;2;68;2	00;0;0;1;0;0;0;1;0;0;1;0;0;0	6707
1;.;4;4;3;3;3;2;3;4;3;3;4;3;66	67;58	33;41	67;58	33;3;4;4;2;1	00;3;2;3;0	00;0	00;0	00;1;30;2	00;0;0;0;1;0;0;0;1;0;0;0;0;0	9519
1;.;2;2;3;3;3;2;2;2;3;3;3;3;33	33;50	00;41	67;33	33;3;4;3;3;0	00;2;1;2;0	00;0	00;0	00;2;61;1	00;0;0;1;1;1;1;0;0;0;0;0;0;0	4871
1;.;2;3;3;3;4;4;3;2;2;3;3;3;41	67;50	00;66	67;33	33;4;3;3;4;1	00;3;3;3;0	00;0	00;0	00;1;71;3	00;0;0;1;0;1;0;1;0;0;0;1;1;0	7214
1;.;1;3;1;2;4;2;1;1;1;1;1;1;16	67;0	00;41	67;0	00;3;1;2;3;2	00;2;1;2;0	00;0	00;0	00;1;39;4	00;0;0;0;0;1;1;0;0;0;0;0;0;0	6063
1;.;3;3;4;4;3;3;2;2;2;2;3;3;58	33;41	67;58	33;25	00;4;2;4;2;3	00;3;3;2;0	00;0	00;0	00;2;45;3	00;0;0;0;1;0;0;0;0;1;0;1;1;0	5875
1;.;3;3;3;3;3;3;3;3;3;3;3;3;50	00;50	00;50	00;50	00;2;2;2;5;2	00;1;1;5;0	00;0	00;1	00;2;60;2	00;1;1;0;0;1;0;0;0;1;1;0;0;0	4657
1;.;1;2;1;3;3;4;2;1;4;4;2;3;8	33;50	00;58	33;33	33;2;4;5;3;0	00;6;2;6;0	00;0	00;0	00;2;35;2	00;1;0;0;0;1;0;0;0;0;0;0;1;0	6162
1;.;3;3;3;4;2;3;4;3;3;3;4;2;50	00;50	00;50	00;58	33;4;3;4;4;1	00;3;2;5;0	00;0	00;1	00;1;37;2	00;0;1;1;1;0;1;0;0;1;0;0;0;0	6003
1;.;3;3;3;4;5;4;1;1;1;2;2;2;50	00;25	00;83	33;0	00;4;1;2;5;3	00;3;2;3;0	00;0	00;0	00;2;33;5	00;0;0;0;1;0;1;0;0;0;0;0;0;0	8442
1;.;3;2;2;3;3;4;2;1;1;3;5;5;33	33;83	33;58	33;8	33;3;2;2;3;2	00;2;2;5;0	00;0	00;1	00;2;30;4	00;0;1;0;1;0;0;0;0;1;0;0;0;1	53
1;.;3;3;2;4;3;4;3;3;3;3;4;4;41	67;66	67;66	67;50	00;4;2;2;1;4	00;3;3;4;0	00;0	00;1	00;1;65;5	00;0;0;0;0;0;0;1;0;1;1;0;0;3	4461
1;.;1;2;2;3;3;4;2;2;2;3;4;4;16	67;66	67;58	33;25	00;2;3;5;4;0	00;3;3;3;0	00;0	00;0	00;2;28;2	00;0;1;1;0;0;0;0;0;1;0;0;0;0	8938
1;.;2;3;2;4;4;3;1;1;1;1;1;1;33	33;0	00;66	67;0	00;1;3;2;2;2	00;5;3;3;1	00;0	00;0	00;2;57;2	00;0;0;1;1;0;0;0;0;1;0;1;0;0	4123
1;.;2;4;2;3;5;3;1;2;2;3;3;2;41	67;41	67;66	67;16	67;5;1;1;5;3	00;1;5;1;0	00;1	00;0	00;2;56;2	00;0;0;0;0;0;0;1;1;0;0;0;1;1	9893
1;.;5;5;5;2;2;2;1;1;1;1;1;1;100	00;0	00;25	00;0	00;4;1;2;5;3	00;3;3;3;0	00;0	00;0	00;1;34;2	00;0;0;0;1;1;0;0;1;0;0;0;0;0	8510
1;.;2;3;1;4;4;4;2;2;2;1;1;2;25	00;8	33;75	00;25	00;5;2;1;4;3	00;3;2;4;0	00;0	00;1	00;2;63;1	00;1;1;0;0;0;0;0;0;0;1;0;1;0	3776
1;.;4;4;4;2;2;2;2;2;2;2;3;3;75	00;41	67;25	00;25	00;4;2;2;3;3	00;3;3;3;0	00;0	00;0	00;2;65;3	00;0;0;1;1;0;0;0;0;0;1;1;0;0	6707
1;.;3;2;3;4;3;3;2;3;3;3;4;2;41	67;50	00;58	33;41	67;3;4;3;3;0	00;3;3;4;0	00;0	00;1	00;2;29;2	00;0;0;0;0;1;0;0;0;0;0;0;0;0	9743
1;.;2;2;3;3;3;4;2;1;1;1;3;3;33	33;33	33;58	33;8	33;2;2;3;4;1	00;2;3;4;0	00;0	00;1	00;2;47;4	00;0;0;1;1;0;0;0;0;0;1;1;1;0	5627
1;.;2;2;2;4;4;4;2;2;2;3;4;2;25	00;50	00;75	00;25	00;2;3;3;4;0	00;3;2;3;0	00;0	00;0	00;1;38;5	00;0;0;0;1;0;0;0;0;1;0;0;0;0	7092
1;.;1;1;1;4;4;4;2;3;3;3;4;4;0	00;66	67;75	00;41	67;2;4;4;5;0	00;3;1;3;0	00;0	00;0	00;1;31;2	00;1;1;1;1;0;0;0;0;0;0;0;0;0	9614
1;.;3;4;3;2;2;4;2;2;2;3;1;2;58	33;25	00;41	67;25	00;5;1;1;1;4	00;3;2;4;0	00;0	00;1	00;1;61;2	00;0;0;0;0;0;0;1;1;0;0;1;1;0	4298
1;.;4;5;3;2;2;4;1;1;1;3;3;3;75	00;50	00;41	67;0	00;4;1;3;5;2	00;4;2;5;1	00;0	00;1	00;2;70;2	00;0;0;1;1;0;0;0;0;1;1;0;1;0	6922
1;.;3;3;3;3;3;3;3;2;2;3;4;3;50	00;58	33;50	00;33	33;3;6;6;4;0	00;1;3;3;0	00;0	00;0	00;1;38;1	00;0;0;1;0;0;0;0;0;1;1;1;1;0	8269
1;.;2;3;2;3;4;4;2;1;1;4;3;3;33	33;58	33;66	67;8	33;4;4;4;4;1	00;2;2;5;0	00;0	00;1	00;1;30;4	00;0;0;1;1;0;0;0;0;1;1;1;0;0	9614
1;.;3;2;2;2;3;3;2;3;3;3;3;2;33	33;41	67;41	67;41	67;4;4;3;4;1	00;3;2;3;0	00;0	00;0	00;1;39;3	00;0;0;0;0;1;0;0;0;0;0;1;0;0	6003
1;.;4;4;3;3;2;3;3;3;3;3;4;4;66	67;66	67;41	67;50	00;2;4;4;4;0	00;3;4;3;0	00;1	00;0	00;1;24;3	00;1;0;0;0;1;1;1;0;0;0;0;0;0	9614
1;.;3;3;3;3;3;3;3;3;3;3;3;3;50	00;50	00;50	00;50	00;3;3;3;3;0	00;3;3;3;0	00;0	00;0	00;1;42;5	00;0;0;0;1;0;0;0;0;0;1;0;0;0	5808
1;.;2;2;3;4;3;3;2;3;3;3;3;4;33	33;58	33;58	33;41	67;4;4;4;5;1	00;4;3;3;1	00;0	00;0	00;1;63;2	00;0;0;0;0;0;0;0;0;0;1;1;0;0	4470
1;.;1;1;1;5;4;5;4;5;5;3;5;5;0	00;83	33;91	67;91	67;1;4;5;5;0	00;1;1;5;0	00;0	00;1	00;1;28;1	00;0;0;0;0;1;0;0;0;0;0;0;0;0	9614
1;.;4;4;4;4;4;4;2;2;2;2;2;2;75	00;25	00;75	00;25	00;3;3;2;3;1	00;3;3;3;0	00;0	00;0	00;1;31;3	00;0;0;0;1;0;0;0;0;0;1;0;1;0	9303
1;.;1;2;2;4;4;4;4;2;2;4;4;2;16	67;58	33;75	00;41	67;1;4;5;5;0	00;1;1;5;0	00;0	00;1	00;1;39;2	00;1;1;0;1;1;0;1;0;0;0;0;0;2	8961
1;.;4;4;4;2;2;2;1;1;1;1;1;2;75	00;8	33;25	00;0	00;5;1;2;4;3	00;3;3;2;0	00;0	00;0	00;1;57;2	00;0;0;1;0;0;0;1;0;0;0;1;0;0	3493
1;.;2;2;2;2;2;2;3;3;3;3;3;3;25	00;50	00;25	00;50	00;3;3;3;3;0	00;5;1;6;1	00;0	00;0	00;2;27;2	00;0;0;0;0;0;1;0;0;0;0;0;0;0	8245
1;.;1;1;1;1;1;4;1;1;1;1;3;5;0	00;50	00;25	00;0	00;3;3;5;3;0	00;3;4;2;0	00;1	00;0	00;1;57;2	00;0;0;0;0;0;0;0;1;0;1;0;0;2	531
1;.;3;4;4;4;4;4;2;2;2;1;1;3;66	67;16	67;75	00;25	00;3;1;2;4;2	00;3;2;4;0	00;0	00;1	00;1;75;1	00;0;0;0;0;1;0;1;0;1;1;0;1;3	1741
1;.;1;1;1;3;3;4;3;3;3;3;4;5;0	00;75	00;58	33;50	00;2;4;5;3;0	00;6;3;4;0	00;0	00;1	00;2;32;2	00;0;0;1;0;1;0;0;0;0;0;0;0;0	7746
1;.;3;4;4;3;3;3;4;2;3;1;3;4;66	67;41	67;50	00;50	00;4;4;4;3;1	00;5;4;4;1	00;1	00;1	00;1;28;1	00;0;0;0;0;0;0;0;1;0;1;0;0;8	4175
1;.;1;2;2;4;4;4;3;2;2;3;4;5;16	67;75	00;75	00;33	33;2;5;5;5;0	00;2;2;4;0	00;0	00;1	00;2;67;2	00;0;1;0;0;1;1;0;0;1;0;0;0;0	6707
1;.;4;4;4;2;2;2;1;1;1;1;1;1;75	00;0	00;25	00;0	00;5;1;1;3;3	00;4;3;3;1	00;0	00;0	00;2;74;5	00;1;0;0;1;0;0;0;0;0;1;1;1;0	6764
1;.;3;3;3;1;1;4;1;1;1;2;4;5;50	00;66	67;25	00;0	00;3;4;5;4;0	00;4;3;4;1	00;0	00;1	00;2;68;2	00;0;0;1;1;0;0;0;0;0;1;0;1;0	6921
1;.;3;4;4;4;4;4;2;2;2;2;2;2;66	67;25	00;75	00;25	00;4;2;2;4;3	00;4;3;4;1	00;0	00;1	00;2;64;1	00;1;0;0;0;0;0;0;0;0;0;0;0;0	3996
1;.;3;4;4;4;4;3;3;3;3;3;3;3;66	67;50	00;66	67;50	00;2;1;2;4;2	00;3;3;3;0	00;0	00;0	00;2;34;2	00;0;0;1;1;0;0;0;0;1;1;0;0;0	9151
1;.;3;3;3;3;3;3;3;3;3;3;3;3;50	00;50	00;50	00;50	00;4;2;3;6;2	00;6;3;6;0	00;0	00;0	00;2;28;3	00;1;0;0;1;1;0;0;0;0;0;0;0;1	53
1;.;3;3;3;3;3;3;3;3;3;3;3;3;50	00;50	00;50	00;50	00;3;6;6;3;0	00;3;3;3;0	00;0	00;0	00;2;34;3	00;0;0;0;1;1;1;0;0;0;0;1;0;0	8938
1;.;1;2;3;4;4;4;3;3;3;3;3;4;25	00;58	33;75	00;50	00;2;3;4;4;0	00;6;1;4;0	00;0	00;1	00;1;39;1	00;0;1;0;0;0;0;0;0;0;0;0;0;2	5100
1;.;3;3;3;3;3;3;3;3;3;3;3;3;50	00;50	00;50	00;50	00;3;3;3;3;0	00;3;3;3;0	00;0	00;0	00;2;36;4	00;0;0;0;0;0;0;0;0;0;0;0;0;0	6255
1;.;2;5;3;4;5;4;2;3;2;2;2;4;58	33;41	67;83	33;33	33;5;3;3;1;2	00;2;5;3;0	00;1	00;0	00;1;87;4	00;0;0;0;0;0;0;0;0;0;0;1;0;0	6375
1;.;1;1;2;2;4;4;4;4;4;4;4;4;8	33;75	00;58	33;75	00;1;4;4;4;0	00;4;3;4;1	00;0	00;1	00;1;50;5	00;0;0;1;1;0;1;0;0;1;1;0;0;0	3926
1;.;2;2;2;4;5;4;4;2;2;1;2;4;25	00;33	33;83	33;41	67;4;2;2;4;3	00;3;1;3;0	00;0	00;0	00;1;32;3	00;0;0;1;0;0;0;0;0;1;1;1;0;0	9614
2;2;4;4;4;4;4;4;1;1;1;1;1;1;75	00;0	00;75	00;0	00;5;5;5;1;2	00;2;2;1;0	00;0	00;0	00;1;61;1	00;0;0;0;0;0;0;1;0;0;0;1;0;0	4613
1;.;5;5;5;4;3;5;1;2;2;2;1;3;100	00;25	00;75	00;16	67;4;1;1;5;3	00;3;4;3;0	00;1	00;0	00;1;49;4	00;0;1;1;0;0;0;0;0;0;1;1;1;2	8961
1;.;2;4;4;4;4;4;3;2;3;3;4;3;58	33;58	33;75	00;41	67;4;2;3;3;2	00;3;3;3;0	00;0	00;0	00;1;34;4	00;0;1;0;1;1;1;0;0;0;0;0;1;0	8870
1;.;3;3;3;3;3;3;2;3;3;3;4;4;50	00;66	67;50	00;41	67;1;3;3;3;0	00;3;1;3;0	00;0	00;0	00;1;70;2	00;1;0;1;0;1;0;0;0;1;0;0;0;0	6911
1;.;4;5;5;3;3;1;1;1;1;1;1;1;91	67;0	00;33	33;0	00;5;1;1;3;3	00;4;2;3;1	00;0	00;0	00;1;53;3	00;0;0;1;0;0;0;1;0;1;1;0;0;0	3798
1;.;1;2;2;4;4;4;3;2;1;3;3;3;16	67;50	00;75	00;25	00;1;3;4;5;0	00;6;6;6;0	00;0	00;0	00;1;36;5	00;1;1;0;0;1;1;0;0;1;0;0;0;0	6507
1;.;3;2;2;2;2;3;2;2;1;2;2;2;33	33;25	00;33	33;16	67;4;2;2;3;3	00;2;1;4;0	00;0	00;1	00;1;44;4	00;0;0;0;1;1;0;0;0;0;0;0;1;0	6456
1;.;1;1;2;4;4;4;4;3;4;3;4;4;8	33;66	67;75	00;66	67;3;4;3;5;0	00;3;2;4;0	00;0	00;1	00;1;55;5	00;1;1;1;1;0;0;0;0;0;0;0;0;0	3493
1;.;1;1;1;5;5;5;1;1;1;3;3;4;0	00;58	33;100	00;0	00;4;2;4;3;2	00;4;2;3;1	00;0	00;0	00;1;39;4	00;0;0;1;1;0;1;0;0;1;0;0;1;0	6456
1;.;2;2;2;2;2;2;2;2;2;2;2;2;25	00;25	00;25	00;25	00;3;3;3;3;0	00;3;4;3;0	00;1	00;0	00;1;59;3	00;0;0;0;1;0;0;0;0;0;1;0;1;0	5210
1;.;1;1;2;5;5;5;5;4;4;1;3;4;8	33;41	67;100	00;83	33;2;4;5;5;0	00;3;3;4;0	00;0	00;1	00;1;36;2	00;0;1;0;1;1;0;0;0;1;0;1;0;0	7092
1;.;2;2;2;4;4;4;2;2;1;3;3;4;25	00;58	33;75	00;16	67;3;2;4;3;1	00;2;2;4;0	00;0	00;1	00;1;29;4	00;0;0;1;1;0;1;0;0;0;1;0;0;0	9614
1;.;3;4;4;4;4;4;3;2;2;2;2;2;66	67;25	00;75	00;33	33;5;2;2;4;3	00;3;5;2;0	00;1	00;0	00;2;37;2	00;0;0;1;0;0;0;0;0;0;0;1;1;0	8012
1;.;3;4;3;3;4;4;2;2;2;3;2;1;58	33;25	00;66	67;25	00;3;4;3;2;1	00;3;4;2;0	00;1	00;0	00;2;71;2	00;0;1;1;0;0;1;0;0;0;0;0;0;7	2879
1;.;3;3;3;3;3;3;3;3;3;3;3;3;50	00;50	00;50	00;50	00;6;3;3;6;0	00;6;6;6;0	00;0	00;0	00;2;40;4	00;0;0;0;0;0;0;0;0;0;0;0;0;0	5771
1;.;1;1;1;3;3;5;2;2;2;4;4;2;0	00;58	33;66	67;25	00;4;1;3;1;3	00;4;3;5;1	00;0	00;1	00;2;56;4	00;1;0;1;0;0;0;0;0;0;1;1;1;0	3680
3;2;2;3;3;4;3;4;2;2;1;2;3;4;41	67;50	00;66	67;16	67;4;2;3;1;3	00;2;2;2;0	00;0	00;0	00;1;55;4	00;0;1;0;0;0;0;0;0;1;0;0;0;0	4508
1;.;2;4;2;4;2;4;3;3;3;3;3;3;41	67;50	00;58	33;50	00;4;3;5;4;1	00;4;6;4;1	00;0	00;1	00;1;43;2	00;1;0;0;1;0;0;0;0;1;0;0;0;0	6063
1;.;1;4;4;3;3;4;1;1;1;3;4;4;50	00;66	67;58	33;0	00;5;1;3;3;2	00;2;4;1;0	00;1	00;0	00;2;50;4	00;0;0;0;0;0;0;1;0;1;0;0;1;0	4434
1;.;3;3;3;3;3;3;3;3;3;3;3;3;50	00;50	00;50	00;50	00;3;3;3;3;0	00;5;1;6;1	00;0	00;0	00;2;62;3	00;1;0;1;1;1;1;0;0;0;0;0;0;0	4368
1;.;2;3;3;5;5;5;2;2;2;1;3;2;41	67;25	00;100	00;25	00;4;2;2;4;3	00;4;3;3;1	00;0	00;0	00;2;66;1	00;1;0;1;0;0;1;0;0;0;1;0;0;3	1556
1;.;2;5;5;1;1;3;1;1;1;1;1;5;75	00;33	33;16	67;0	00;5;1;1;1;4	00;1;3;1;0	00;0	00;0	00;2;49;5	00;0;0;0;0;0;0;0;0;0;1;0;1;0	5771
1;.;3;4;3;3;3;3;3;3;3;2;3;3;58	33;41	67;50	00;50	00;6;3;3;6;0	00;6;2;4;0	00;0	00;1	00;2;49;1	00;0;0;0;1;0;1;0;0;0;0;0;0;0	6255
1;.;1;3;1;3;3;5;1;1;1;1;1;3;16	67;16	67;66	67;0	00;5;1;3;1;3	00;4;3;4;1	00;0	00;1	00;1;40;2	00;0;0;0;1;1;0;0;0;1;0;0;1;0	7388
1;.;3;3;3;2;3;3;1;2;3;1;3;2;50	00;25	00;41	67;25	00;5;1;3;3;2	00;5;4;2;1	00;1	00;0	00;2;52;3	00;0;0;0;0;0;0;0;0;0;1;1;1;0	5680
1;.;1;5;1;2;3;5;1;1;1;1;2;2;33	33;16	67;58	33;0	00;3;1;2;4;2	00;4;4;2;1	00;1	00;0	00;2;54;1	00;0;0;0;0;1;0;0;0;1;0;1;1;0	3680
1;.;2;2;3;3;3;3;3;3;2;3;2;3;33	33;41	67;50	00;41	67;3;2;3;2;2	00;3;3;3;0	00;0	00;0	00;2;34;3	00;0;0;1;1;0;0;0;0;0;0;0;0;0	8442
1;.;2;1;1;4;4;4;2;2;4;3;4;5;8	33;75	00;75	00;41	67;2;4;4;4;0	00;2;2;5;0	00;0	00;1	00;2;54;4	00;0;0;1;1;0;0;0;0;0;0;0;1;0	3996
1;.;2;4;3;2;3;4;1;1;1;1;2;1;50	00;8	33;50	00;0	00;4;1;1;3;3	00;4;3;4;1	00;0	00;1	00;2;51;1	00;0;0;0;1;1;0;0;0;1;1;0;0;0	4331
1;.;1;3;3;3;4;4;4;3;3;3;3;3;33	33;50	00;66	67;58	33;3;5;4;3;0	00;2;2;5;0	00;0	00;1	00;1;71;5	00;0;0;0;1;1;0;0;0;0;1;0;0;3	4461
1;.;2;3;3;4;4;4;2;2;2;4;3;3;41	67;58	33;75	00;25	00;1;3;4;4;0	00;4;1;4;1	00;0	00;1	00;2;56;3	00;1;0;1;1;0;0;0;0;1;1;0;0;0	4494
1;.;3;1;3;3;2;2;2;4;2;1;1;1;33	33;0	00;33	33;41	67;3;5;3;4;0	00;3;3;3;0	00;0	00;0	00;2;31;4	00;1;0;0;1;0;0;0;0;0;0;0;0;0	9151
1;.;1;2;2;4;4;4;3;3;3;2;3;3;16	67;41	67;75	00;50	00;1;3;4;5;0	00;1;1;5;0	00;0	00;1	00;1;29;1	00;1;0;0;1;1;0;0;0;0;0;1;1;0	9444
1;.;1;2;1;4;4;5;3;4;2;3;4;4;8	33;66	67;83	33;50	00;4;3;4;4;1	00;3;3;3;0	00;0	00;0	00;1;39;4	00;0;0;1;0;0;0;0;0;1;1;0;1;4	3921
1;.;1;3;2;5;5;4;4;3;2;3;3;4;25	00;58	33;91	67;50	00;5;2;3;1;3	00;4;5;2;1	00;1	00;0	00;2;23;2	00;0;0;0;1;0;0;1;0;0;0;1;1;0	9014
1;.;1;3;3;4;4;1;1;1;1;1;1;1;33	33;0	00;50	00;0	00;5;1;1;1;4	00;5;4;1;1	00;1	00;0	00;2;59;3	00;0;0;0;1;0;0;0;0;0;1;1;0;0	4368
1;.;3;3;3;3;3;3;3;3;3;3;3;3;50	00;50	00;50	00;50	00;4;4;3;3;1	00;3;4;3;0	00;1	00;0	00;2;25;1	00;0;0;0;0;1;0;1;0;0;1;0;0;0	9151
1;.;3;4;4;4;3;3;2;2;2;2;4;4;66	67;58	33;58	33;25	00;4;2;6;4;2	00;3;3;2;0	00;0	00;0	00;2;66;5	00;0;0;0;1;0;0;0;0;0;1;1;0;0	6922
3;2;3;4;4;3;3;3;2;2;1;2;3;3;66	67;41	67;50	00;16	67;3;1;2;3;2	00;3;2;3;0	00;0	00;0	00;2;27;1	00;1;1;0;0;0;0;0;0;1;0;0;0;0	9316
1;.;2;3;3;2;3;4;1;1;1;1;2;2;41	67;16	67;50	00;0	00;4;2;3;5;2	00;3;3;4;0	00;0	00;1	00;1;28;1	00;0;0;1;1;0;0;0;0;0;0;0;1;0	9444
1;.;1;1;1;5;5;5;2;1;1;3;4;3;0	00;58	33;100	00;8	33;1;4;4;6;0	00;6;1;5;0	00;0	00;1	00;1;50;4	00;1;0;0;1;1;0;0;0;1;0;0;0;0	4117
1;.;1;4;4;1;1;4;3;1;3;3;3;3;50	00;50	00;25	00;33	33;3;1;3;3;1	00;3;3;4;0	00;0	00;1	00;1;68;1	00;0;0;1;0;0;0;1;0;1;0;1;1;3	5282
1;.;1;2;1;4;3;4;1;1;1;1;3;3;8	33;33	33;66	67;0	00;3;4;3;4;0	00;3;3;4;0	00;0	00;1	00;1;57;4	00;0;0;1;1;0;0;0;0;1;0;1;1;0	4159
1;.;5;5;5;1;1;1;1;1;1;1;1;1;100	00;0	00;0	00;0	00;5;1;1;4;3	00;3;5;2;0	00;1	00;0	00;2;27;3	00;1;0;0;1;0;0;0;0;0;1;0;0;0	8442
1;.;1;3;3;3;3;4;3;3;3;3;3;3;33	33;50	00;58	33;50	00;3;6;4;5;0	00;3;3;3;0	00;0	00;0	00;2;21;3	00;1;0;0;0;0;0;0;0;0;0;0;0;0	8447
1;.;2;3;3;5;4;5;2;2;2;3;2;3;41	67;41	67;91	67;25	00;4;3;4;4;1	00;6;5;6;0	00;1	00;0	00;1;42;5	00;1;1;0;1;0;0;0;0;0;0;0;0;0	6305
1;.;1;3;3;4;4;5;2;2;2;2;2;3;33	33;33	33;83	33;25	00;4;2;3;3;2	00;4;1;5;1	00;0	00;1	00;1;70;1	00;0;0;0;0;0;0;0;1;1;0;0;0;0	7743
1;.;2;2;2;4;4;4;3;3;3;1;3;2;25	00;25	00;75	00;50	00;3;3;3;1;1	00;2;2;1;0	00;0	00;0	00;1;35;2	00;0;0;0;0;0;0;0;0;0;0;0;0;0	8963
1;.;3;3;3;4;4;3;2;2;2;2;2;2;50	00;25	00;66	67;25	00;1;2;2;5;2	00;2;3;5;0	00;0	00;1	00;2;31;1	00;1;1;0;1;1;1;0;0;0;0;0;0;0	9274
1;.;4;4;4;2;2;3;1;1;1;1;4;4;75	00;50	00;33	33;0	00;5;1;4;2;3	00;3;4;2;0	00;1	00;0	00;1;71;3	00;0;0;0;0;0;0;1;0;0;1;0;0;0	7086
1;.;1;3;2;3;3;4;3;3;2;3;3;4;25	00;58	33;58	33;41	67;3;3;3;4;0	00;2;2;5;0	00;0	00;1	00;1;54;2	00;1;1;0;1;1;0;0;0;0;0;0;0;0	5677
1;.;2;2;2;2;3;2;2;2;2;2;2;2;25	00;25	00;33	33;25	00;3;3;3;3;0	00;3;3;3;0	00;0	00;0	00;2;30;2	00;0;0;0;0;0;0;0;0;0;1;0;0;0	8442
1;.;3;4;4;3;2;3;2;1;1;1;1;2;66	67;8	33;41	67;8	33;5;3;3;4;1	00;3;4;2;0	00;1	00;0	00;2;59;2	00;0;0;1;0;0;0;0;0;0;0;1;0;0	4091
1;.;1;2;4;4;4;4;2;1;1;1;2;5;33	33;41	67;75	00;8	33;3;3;4;1;1	00;3;2;3;0	00;0	00;0	00;2;57;2	00;0;1;0;1;0;0;0;0;1;0;1;0;0	4494
1;.;3;3;3;4;4;4;3;3;2;3;3;4;50	00;58	33;75	00;41	67;3;3;4;3;0	00;4;3;4;1	00;0	00;1	00;1;51;2	00;0;0;0;0;1;0;0;0;1;0;1;1;0	7698
1;.;4;4;4;4;2;3;2;2;2;2;4;2;75	00;41	67;50	00;25	00;2;1;2;4;2	00;2;2;4;0	00;0	00;1	00;2;29;1	00;0;0;0;1;1;0;0;0;0;0;0;0;0	9316
1;.;4;4;5;1;1;2;1;1;1;1;1;3;83	33;16	67;8	33;0	00;5;1;2;4;3	00;3;3;2;0	00;0	00;0	00;2;64;1	00;0;0;0;0;1;0;0;1;0;1;0;0;0	4123
1;.;3;3;3;4;3;2;3;3;3;3;3;3;50	00;50	00;50	00;50	00;2;3;3;2;1	00;2;2;3;0	00;0	00;0	00;2;40;4	00;1;1;1;0;0;0;0;0;1;0;0;0;0	5875
1;.;2;3;2;4;4;3;4;4;4;2;3;3;33	33;41	67;66	67;75	00;1;1;5;5;1	00;2;2;5;0	00;0	00;1	00;1;53;1	00;0;0;1;1;0;0;0;0;1;1;0;1;0	5862
1;.;2;3;3;4;3;4;4;1;1;1;2;2;41	67;16	67;66	67;25	00;4;1;2;2;4	00;3;3;4;0	00;0	00;1	00;2;41;1	00;1;1;0;1;0;1;0;0;0;0;0;0;0	6255
1;.;2;3;3;3;3;4;3;2;1;1;3;2;41	67;25	00;58	33;25	00;4;2;4;3;2	00;3;3;3;0	00;0	00;0	00;1;55;1	00;1;0;0;1;0;0;1;0;1;0;0;1;0	4613
1;.;3;4;4;3;3;4;2;2;2;3;2;3;66	67;41	67;58	33;25	00;4;2;3;3;2	00;5;2;5;1	00;0	00;1	00;1;64;1	00;0;0;0;0;0;0;1;1;1;0;0;1;2	1020
1;.;3;4;4;2;3;2;1;1;1;2;2;3;66	67;33	33;33	33;0	00;4;2;3;4;2	00;3;3;3;0	00;0	00;0	00;2;54;1	00;0;1;0;1;0;0;0;0;1;0;1;1;0	4368
1;.;1;1;1;4;4;5;3;2;2;3;4;4;0	00;66	67;83	33;33	33;4;3;2;5;2	00;3;2;3;0	00;0	00;0	00;1;39;1	00;1;1;0;0;0;0;0;0;1;0;0;0;0	6507
1;.;1;1;1;5;2;5;2;3;3;3;3;2;0	00;41	67;75	00;41	67;1;2;2;5;2	00;6;6;4;0	00;0	00;1	00;1;46;4	00;0;0;0;1;0;1;0;0;0;0;0;0;0	4928
1;.;3;3;3;3;4;3;4;4;4;4;4;4;50	00;75	00;58	33;75	00;3;6;6;3;0	00;4;3;4;1	00;0	00;1	00;1;40;3	00;0;0;0;0;0;0;0;0;0;0;0;0;0	5867
1;.;2;3;2;4;4;4;2;2;2;2;3;3;33	33;41	67;75	00;25	00;3;1;3;4;1	00;3;2;3;0	00;0	00;0	00;1;32;3	00;0;0;0;0;1;0;1;0;0;1;1;0;1	2097
1;.;2;3;5;2;2;5;2;1;1;1;2;2;58	33;16	67;50	00;8	33;5;1;2;3;3	00;4;4;3;1	00;1	00;0	00;2;59;2	00;0;0;1;1;0;0;0;0;0;1;1;0;0	4091
1;.;2;3;3;3;3;3;2;2;2;3;3;3;41	67;50	00;50	00;25	00;1;6;3;3;0	00;6;2;3;0	00;0	00;0	00;2;33;4	00;1;1;0;1;0;0;0;0;1;0;0;0;0	9223
1;.;1;5;3;5;5;5;1;1;1;1;1;2;50	00;8	33;100	00;0	00;2;1;3;4;1	00;2;2;3;0	00;0	00;0	00;1;38;4	00;0;1;0;0;0;0;0;0;1;1;1;0;0	5817
1;.;1;3;2;2;2;2;2;2;2;1;3;3;25	00;33	33;25	00;25	00;3;4;4;2;1	00;3;2;4;0	00;0	00;1	00;2;59;2	00;1;1;0;1;0;1;0;0;0;0;0;1;0	4091
1;.;3;3;3;2;2;3;1;1;1;1;3;1;50	00;16	67;33	33;0	00;3;1;1;1;3	00;2;2;2;0	00;0	00;0	00;2;45;4	00;0;0;0;0;0;0;0;0;0;1;0;0;2	6521
1;.;1;4;2;2;2;2;2;1;1;3;3;4;33	33;58	33;25	00;8	33;4;4;3;5;1	00;4;1;4;1	00;0	00;1	00;1;67;3	00;0;0;0;0;0;1;0;1;0;1;1;0;4	3767
1;.;4;3;5;4;3;2;5;4;3;4;3;4;75	00;66	67;50	00;75	00;4;5;4;3;1	00;3;4;2;0	00;1	00;0	00;1;52;4	00;0;0;0;1;0;0;1;0;0;0;0;0;0	4576
1;.;2;3;3;4;4;3;4;2;3;1;2;3;41	67;25	00;66	67;50	00;2;3;4;4;0	00;2;2;4;0	00;0	00;1	00;1;31;4	00;0;1;0;1;0;0;0;0;1;1;0;1;0	9519
1;.;4;5;4;1;1;1;1;1;1;1;1;1;83	33;0	00;0	00;0	00;4;1;1;4;3	00;1;3;5;0	00;0	00;1	00;1;53;1	00;0;0;1;1;1;0;0;0;0;0;0;0;0	4298
1;.;3;3;3;1;1;2;1;1;1;1;1;1;50	00;0	00;8	33;0	00;5;2;2;3;3	00;5;3;2;1	00;0	00;0	00;2;34;4	00;0;0;1;0;0;0;0;0;1;1;0;1;0	9316
1;.;2;2;2;1;1;4;1;1;1;1;1;2;25	00;8	33;25	00;0	00;4;1;2;5;3	00;3;2;5;0	00;0	00;1	00;2;54;3	00;1;0;0;0;0;0;0;0;0;0;0;0;0	4123
1;.;2;2;1;4;4;4;1;1;1;3;3;3;16	67;50	00;75	00;0	00;1;3;3;5;0	00;6;6;4;0	00;0	00;1	00;1;56;4	00;0;0;1;1;0;1;0;0;1;0;1;0;0	4576
1;.;2;3;2;3;4;4;3;2;2;3;3;3;33	33;50	00;66	67;33	33;5;2;3;2;3	00;4;4;3;1	00;1	00;0	00;1;45;4	00;0;0;0;1;0;0;0;0;0;1;0;1;0	5808
1;.;1;1;1;4;4;5;3;2;2;1;2;1;0	00;8	33;83	33;33	33;1;1;4;5;1	00;2;2;5;0	00;0	00;1	00;1;41;2	00;0;0;0;1;0;0;1;0;1;0;1;1;0	5956
1;.;3;3;3;3;3;3;1;1;1;1;2;2;50	00;16	67;50	00;0	00;4;3;3;4;1	00;6;3;3;0	00;0	00;0	00;2;28;1	00;0;0;0;0;0;0;0;1;1;1;0;1;0	9151
1;.;3;3;3;3;3;3;3;3;3;3;3;3;50	00;50	00;50	00;50	00;3;3;3;3;0	00;3;3;3;0	00;0	00;0	00;2;26;4	00;0;0;0;0;0;0;1;0;0;0;0;0;0	8938
1;.;1;1;2;4;4;4;2;2;2;3;4;4;8	33;66	67;75	00;25	00;2;3;4;3;0	00;4;3;5;1	00;0	00;1	00;1;62;4	00;1;0;1;0;0;0;0;0;1;1;0;0;0	4659
1;.;1;3;3;4;4;4;2;4;2;2;3;3;33	33;41	67;75	00;41	67;4;3;4;4;1	00;3;2;4;0	00;0	00;1	00;2;71;3	00;0;1;0;0;0;0;0;1;0;0;1;0;0	6990
1;.;3;3;3;4;4;4;2;2;2;2;3;3;50	00;41	67;75	00;25	00;1;3;2;4;1	00;6;2;3;0	00;0	00;0	00;2;61;1	00;0;1;0;1;1;1;0;0;0;0;1;0;2	367
1;.;2;3;4;3;3;4;1;1;1;1;2;2;50	00;16	67;58	33;0	00;4;1;2;3;3	00;2;3;1;0	00;0	00;0	00;1;35;4	00;0;0;1;0;0;0;0;0;0;0;1;1;0	6305
1;.;1;1;1;5;5;5;4;4;2;2;3;3;0	00;41	67;100	00;58	33;4;1;3;5;2	00;3;3;4;0	00;0	00;1	00;1;59;4	00;0;0;0;1;1;0;0;0;1;1;0;1;0	4659
1;.;4;5;4;5;4;4;1;1;1;1;1;1;83	33;0	00;83	33;0	00;5;1;1;5;3	00;3;4;3;0	00;1	00;0	00;1;62;2	00;0;0;1;0;0;0;0;0;0;0;0;0;0	3798
1;.;2;3;2;3;3;3;3;3;3;3;3;3;33	33;50	00;50	00;50	00;3;4;4;3;0	00;3;3;4;0	00;0	00;1	00;2;33;3	00;0;0;0;1;1;0;0;0;0;0;0;0;0	9014
1;.;1;2;1;3;5;5;4;4;4;4;4;4;8	33;75	00;83	33;75	00;1;4;4;4;0	00;1;1;2;0	00;0	00;0	00;1;33;2	00;1;0;0;0;1;0;0;0;0;0;0;0;1	1715
1;.;1;3;3;2;4;2;1;1;1;2;4;4;33	33;58	33;41	67;0	00;2;2;4;4;1	00;3;3;3;0	00;0	00;0	00;1;53;4	00;0;0;1;0;0;0;1;0;0;0;1;1;0	4659
1;.;2;2;3;4;5;5;2;2;2;2;3;4;33	33;50	00;91	67;25	00;5;1;4;1;3	00;5;4;2;1	00;1	00;0	00;2;59;4	00;0;0;0;0;0;0;0;0;0;1;0;1;0	4165
1;.;3;3;3;3;2;4;2;1;1;3;3;3;50	00;50	00;50	00;8	33;3;3;3;2;1	00;3;3;2;0	00;0	00;0	00;2;38;5	00;0;0;0;1;0;0;0;0;1;0;1;0;0	6110
1;.;3;4;4;3;3;4;4;3;4;4;3;4;66	67;66	67;58	33;66	67;1;4;3;5;0	00;1;1;5;0	00;0	00;1	00;1;63;4	00;0;0;1;0;0;0;0;0;0;0;0;0;0	4298
1;.;2;3;3;4;4;4;3;3;4;2;4;3;41	67;50	00;75	00;58	33;2;2;2;3;2	00;3;3;4;0	00;0	00;1	00;1;26;1	00;0;0;1;1;1;0;0;0;0;0;0;0;0	9444
1;.;5;5;5;5;5;5;5;5;5;5;5;5;100	00;100	00;100	00;100	00;1;6;6;1;1	00;1;1;1;0	00;0	00;0	00;2;31;5	00;0;0;0;0;0;0;0;0;0;0;0;0;7	3377
1;.;2;2;2;2;2;2;2;2;2;2;2;2;25	00;25	00;25	00;25	00;2;4;3;2;1	00;4;2;3;1	00;0	00;0	00;1;71;3	00;0;0;0;0;1;0;0;0;0;0;0;0;3	5562
1;.;2;2;1;4;4;4;4;4;4;3;4;4;16	67;66	67;75	00;75	00;2;4;4;4;0	00;2;2;2;0	00;0	00;0	00;2;64;3	00;0;0;0;1;0;1;0;0;0;0;1;1;0	4123
1;.;1;1;1;5;5;5;4;4;4;4;3;4;0	00;66	67;100	00;75	00;1;4;4;4;0	00;3;3;3;0	00;0	00;0	00;1;53;4	00;0;0;0;1;1;0;0;0;0;0;0;1;0	4124
1;.;2;5;3;3;5;4;2;2;2;2;3;2;58	33;33	33;75	00;25	00;4;1;1;4;3	00;3;2;4;0	00;0	00;1	00;2;55;1	00;0;0;0;1;0;1;0;0;0;1;0;0;0	3804
1;.;3;4;2;4;4;3;1;2;1;1;2;1;50	00;8	33;66	67;8	33;4;1;3;4;2	00;4;1;3;1	00;0	00;0	00;1;24;1	00;1;0;1;0;0;0;1;1;0;0;0;0;0	9303
1;.;2;3;3;2;4;4;2;2;2;3;2;4;41	67;50	00;58	33;25	00;4;4;4;3;1	00;5;5;5;1	00;1	00;1	00;1;61;3	00;0;0;1;0;0;0;0;0;1;0;0;0;0	5028
1;.;1;2;2;3;3;4;2;2;2;2;3;3;16	67;41	67;58	33;25	00;3;3;4;5;0	00;4;2;5;1	00;0	00;1	00;2;41;4	00;0;1;0;1;0;0;0;0;0;0;0;0;0	6110
1;.;2;2;2;2;2;2;2;2;2;2;2;2;25	00;25	00;25	00;25	00;4;2;2;4;3	00;3;3;3;0	00;0	00;0	00;2;56;5	00;0;0;1;0;0;0;1;0;0;1;0;1;1	9893
1;.;3;3;2;3;2;2;3;2;3;3;2;2;41	67;33	33;33	33;41	67;4;3;4;1;2	00;5;5;4;1	00;1	00;1	00;1;37;4	00;0;0;0;0;0;0;0;0;0;0;0;1;0	6360
1;.;4;4;4;3;3;5;4;3;4;4;4;3;75	00;66	67;66	67;66	67;4;4;4;4;1	00;4;4;4;1	00;1	00;1	00;2;29;3	00;0;1;0;1;0;0;0;0;0;1;0;0;0	8232
1;.;3;3;5;3;3;4;1;1;1;1;2;2;66	67;16	67;58	33;0	00;5;1;1;3;3	00;4;3;3;1	00;0	00;0	00;2;52;4	00;0;0;1;0;0;0;0;0;0;1;0;0;0	4514
1;.;2;3;3;4;4;4;3;2;2;3;3;3;41	67;50	00;75	00;33	33;2;3;3;4;0	00;6;1;4;0	00;0	00;1	00;2;53;3	00;0;1;0;1;0;0;0;0;1;0;1;0;0	4434
1;.;1;1;1;5;5;5;5;5;5;3;5;5;0	00;83	33;100	00;100	00;1;4;5;5;0	00;2;1;5;0	00;0	00;1	00;1;61;4	00;0;0;0;1;0;1;0;0;0;0;0;0;0	4508
1;.;4;4;3;3;3;3;2;1;3;2;2;4;66	67;41	67;50	00;25	00;3;2;4;3;1	00;3;1;5;0	00;0	00;1	00;2;74;2	00;1;1;0;1;0;0;0;0;1;0;1;0;0	6870
1;.;2;2;2;4;4;4;2;3;2;2;4;4;25	00;58	33;75	00;33	33;2;3;4;5;0	00;6;1;5;0	00;0	00;1	00;2;60;4	00;1;0;1;0;0;0;0;0;0;0;0;0;0	4331
1;.;3;3;3;3;3;3;3;3;3;3;3;3;50	00;50	00;50	00;50	00;5;4;4;5;1	00;3;4;2;0	00;1	00;0	00;1;77;2	00;0;0;1;1;0;0;0;0;0;1;1;0;3	8759
1;.;2;2;2;2;2;4;1;1;1;1;2;3;25	00;25	00;41	67;0	00;3;3;3;3;0	00;2;1;3;0	00;0	00;0	00;1;50;1	00;1;0;1;1;1;0;0;0;0;0;0;0;4	1115
1;.;2;3;2;4;4;4;1;1;1;3;3;3;33	33;50	00;75	00;0	00;4;5;3;4;1	00;3;3;2;0	00;0	00;0	00;2;66;5	00;0;0;1;1;0;0;0;0;0;1;0;1;0	7502
1;.;2;3;3;4;4;4;4;3;3;1;1;3;41	67;16	67;75	00;58	33;4;2;4;5;2	00;6;3;5;0	00;0	00;1	00;1;68;1	00;0;0;1;1;0;0;0;0;0;0;0;0;0	6911
1;.;2;2;2;2;4;3;1;1;1;1;3;3;25	00;33	33;50	00;0	00;5;2;4;3;2	00;3;4;2;0	00;1	00;0	00;2;46;5	00;0;1;1;0;0;0;0;0;0;1;0;1;0	4775
1;.;3;3;3;3;4;3;3;3;2;1;3;3;50	00;33	33;58	33;41	67;5;3;4;4;1	00;3;3;2;0	00;0	00;0	00;2;60;3	00;0;0;0;0;0;1;0;0;1;0;1;0;0	4871
1;.;1;1;1;4;4;4;1;1;1;3;3;3;0	00;50	00;75	00;0	00;5;1;2;3;3	00;4;2;4;1	00;0	00;1	00;2;47;5	00;1;0;0;0;0;0;0;0;0;1;1;1;2	8959
1;.;2;3;4;4;4;4;2;3;2;2;3;2;50	00;33	33;75	00;33	33;4;2;3;4;2	00;5;2;4;1	00;0	00;1	00;2;52;3	00;0;1;1;1;0;0;0;0;1;1;0;0;0	4514
1;.;2;2;2;3;3;4;3;3;2;2;4;4;25	00;58	33;58	33;41	67;3;3;3;4;0	00;1;3;5;0	00;0	00;1	00;2;63;4	00;0;0;1;1;0;0;0;0;0;0;0;0;0	3989
1;.;3;4;3;4;4;4;2;2;2;2;4;4;58	33;58	33;75	00;25	00;4;1;1;2;4	00;3;3;2;0	00;0	00;0	00;2;32;1	00;0;0;1;0;0;0;0;0;0;1;1;1;0	9316
1;.;2;3;3;4;4;4;1;1;1;1;1;1;41	67;0	00;75	00;0	00;5;1;2;4;3	00;4;4;4;1	00;1	00;1	00;1;57;3	00;1;0;0;1;0;0;1;0;0;1;0;1;0	4124
1;.;2;2;3;2;3;4;3;2;2;3;3;3;33	33;50	00;50	00;33	33;4;3;2;4;2	00;3;5;2;0	00;1	00;0	00;2;66;2	00;0;0;0;0;0;0;0;0;0;0;0;0;0	7443
1;.;2;2;3;4;4;4;3;2;2;3;3;4;33	33;58	33;75	00;33	33;4;4;3;4;1	00;3;3;4;0	00;0	00;1	00;1;54;3	00;0;0;0;0;1;0;0;0;0;1;1;0;0	4222
1;.;3;4;4;4;4;3;2;2;2;3;3;3;66	67;50	00;66	67;25	00;3;3;4;3;0	00;4;1;4;1	00;0	00;1	00;2;59;1	00;0;0;1;0;0;0;0;0;0;0;0;0;0	4123
1;.;3;3;4;4;4;4;1;2;3;1;3;2;58	33;25	00;75	00;25	00;5;1;2;4;3	00;2;3;2;0	00;0	00;0	00;2;33;5	00;0;0;1;0;0;0;0;0;1;1;1;0;0	9316
1;.;4;4;4;4;4;4;4;4;4;4;4;4;75	00;75	00;75	00;75	00;4;4;4;4;1	00;3;3;3;0	00;0	00;0	00;1;34;2	00;0;0;1;0;0;0;0;1;0;0;0;0;0	9303
1;.;2;3;3;4;4;4;1;2;2;1;1;3;41	67;16	67;75	00;16	67;4;1;2;3;3	00;2;3;3;0	00;0	00;0	00;2;61;2	00;1;1;0;0;0;0;0;0;0;0;0;0;0	4123
1;.;5;5;5;5;5;5;1;1;1;1;1;1;100	00;0	00;100	00;0	00;1;1;1;1;3	00;6;6;6;0	00;0	00;0	00;2;30;1	00;0;0;0;0;0;0;0;0;0;0;0;0;4	2030
1;.;4;4;4;3;3;2;2;3;1;1;1;1;75	00;0	00;41	67;25	00;4;1;2;5;3	00;4;3;2;1	00;0	00;0	00;1;50;1	00;0;0;0;1;0;0;1;0;1;0;0;0;0	4470
1;.;1;1;1;5;4;4;2;2;3;1;5;5;0	00;66	67;83	33;33	33;3;4;4;5;0	00;2;2;5;0	00;0	00;1	00;1;76;5	00;0;1;1;0;1;1;0;0;1;0;0;0;0	7567
1;.;2;4;4;2;2;3;1;1;1;1;1;1;58	33;0	00;33	33;0	00;5;1;1;5;3	00;2;1;2;0	00;0	00;0	00;1;70;2	00;0;1;1;0;0;0;0;0;0;1;0;0;0	7503
1;.;2;2;3;3;3;2;1;2;1;1;2;2;33	33;16	67;41	67;8	33;4;2;2;4;3	00;4;3;3;1	00;0	00;0	00;2;29;3	00;1;0;1;0;0;0;0;0;0;1;0;0;0	9223
1;.;1;1;1;3;3;3;2;2;2;4;4;3;0	00;66	67;50	00;25	00;3;3;4;4;0	00;4;3;5;1	00;0	00;1	00;1;34;3	00;0;0;0;1;0;0;0;0;1;1;1;1;0	9519
3;2;5;5;5;1;1;2;1;1;1;1;2;1;100	00;8	33;8	33;0	00;5;1;1;5;3	00;1;2;1;0	00;0	00;0	00;1;48;5	00;0;0;1;1;0;0;0;0;0;0;1;0;0	5959
1;.;2;2;2;4;4;4;2;2;2;2;3;3;25	00;41	67;75	00;25	00;2;2;3;2;2	00;3;2;4;0	00;0	00;1	00;1;34;4	00;0;0;0;1;1;0;0;0;0;0;0;0;0	9571
1;.;2;3;5;1;1;4;1;1;1;1;2;4;58	33;33	33;25	00;0	00;3;1;1;5;2	00;3;4;3;0	00;1	00;0	00;1;72;1	00;0;0;0;0;0;0;0;0;0;0;0;0;3	5282
3;1;5;5;5;2;2;2;1;1;1;1;1;1;100	00;0	00;25	00;0	00;2;1;1;3;2	00;1;2;4;0	00;0	00;1	00;1;48;4	00;0;0;0;0;0;0;0;0;1;0;1;0;0	6003
1;.;1;3;3;3;4;3;2;2;2;3;4;3;33	33;58	33;58	33;25	00;4;3;3;3;1	00;4;4;3;1	00;1	00;0	00;2;55;2	00;1;0;1;1;0;0;0;0;0;1;0;0;0	4091
2;3;3;3;3;5;3;3;1;1;1;1;1;1;50	00;0	00;66	67;0	00;.;3;5;6;.;.;.;.;.;.;.;2;49;3	00;.;.;.;.;.;.;.;.;.;.;.;.;0	5636
3;3;1;1;1;4;4;4;3;2;2;4;4;5;0	00;83	33;75	00;33	33;.;2;2;4;.;.;.;.;.;.;.;1;62;3	00;.;.;.;.;.;.;.;.;.;.;.;.;0	4224
2;3;4;4;3;4;3;4;2;2;2;2;2;2;66	67;25	00;66	67;25	00;.;3;4;3;.;.;.;.;.;.;.;1;49;3	00;.;.;.;.;.;.;.;.;.;.;.;.;0	6305
3;3;3;2;4;3;2;3;1;2;2;2;2;3;50	00;33	33;41	67;16	67;.;2;2;3;.;.;.;.;.;.;.;1;32;2	00;.;.;.;.;.;.;.;.;.;.;.;.;0	8496
3;3;3;3;4;4;4;4;3;3;3;1;3;4;58	33;41	67;75	00;50	00;.;2;3;3;.;.;.;.;.;.;.;1;62;4	00;.;.;.;.;.;.;.;.;.;.;.;.;0	4117
2;3;2;4;4;3;2;3;2;2;2;2;3;3;58	33;41	67;41	67;25	00;.;3;2;3;.;.;.;.;.;.;.;2;67;2	00;.;.;.;.;.;.;.;.;.;.;.;.;3	755
2;3;4;4;4;2;2;3;2;1;1;1;2;3;75	00;25	00;33	33;8	33;.;2;3;5;.;.;.;.;.;.;.;2;25;1	00;.;.;.;.;.;.;.;.;.;.;.;.;0	9151
3;3;4;5;5;1;1;1;1;1;1;1;1;1;91	67;0	00;0	00;0	00;.;1;2;4;.;.;.;.;.;.;.;2;38;1	00;.;.;.;.;.;.;.;.;.;.;.;.;0	6255
3;3;3;5;3;3;3;4;1;1;1;1;1;1;66	67;0	00;58	33;0	00;.;1;2;2;.;.;.;.;.;.;.;2;60;1	00;.;.;.;.;.;.;.;.;.;.;.;.;0	4091
2;3;5;4;5;2;3;4;1;1;1;1;2;1;91	67;8	33;50	00;0	00;.;1;1;3;.;.;.;.;.;.;.;2;64;2	00;.;.;.;.;.;.;.;.;.;.;.;.;0	3463
3;3;3;4;4;3;3;3;2;2;1;1;2;2;66	67;16	67;50	00;16	67;.;1;2;4;.;.;.;.;.;.;.;1;32;5	00;.;.;.;.;.;.;.;.;.;.;.;.;0	8782
2;3;5;4;4;3;2;4;1;1;1;2;2;1;83	33;16	67;50	00;0	00;.;2;2;3;.;.;.;.;.;.;.;2;43;3	00;.;.;.;.;.;.;.;.;.;.;.;.;2	8062
2;3;4;4;4;3;2;3;2;1;1;1;2;3;75	00;25	00;41	67;8	33;.;5;2;2;.;.;.;.;.;.;.;2;65;1	00;.;.;.;.;.;.;.;.;.;.;.;.;0	6338
3;3;5;5;5;2;2;2;1;1;1;1;1;1;100	00;0	00;25	00;0	00;.;1;1;3;.;.;.;.;.;.;.;2;70;5	00;.;.;.;.;.;.;.;.;.;.;.;.;0	7270
3;3;4;5;5;2;3;2;1;1;1;1;1;1;91	67;0	00;33	33;0	00;.;1;2;4;.;.;.;.;.;.;.;2;22;1	00;.;.;.;.;.;.;.;.;.;.;.;.;0	8510
3;3;2;2;4;3;3;3;1;1;1;1;1;1;41	67;0	00;50	00;0	00;.;1;1;4;.;.;.;.;.;.;.;2;70;1	00;.;.;.;.;.;.;.;.;.;.;.;.;6	6340
2;3;5;5;5;1;1;1;1;1;1;1;1;5;100	00;33	33;0	00;0	00;.;1;1;4;.;.;.;.;.;.;.;2;58;4	00;.;.;.;.;.;.;.;.;.;.;.;.;0	5118
3;3;3;4;3;3;3;4;1;1;1;2;3;3;58	33;41	67;58	33;0	00;.;1;1;5;.;.;.;.;.;.;.;2;39;3	00;.;.;.;.;.;.;.;.;.;.;.;.;0	5627
3;3;4;5;2;1;1;2;1;1;1;1;1;1;66	67;0	00;8	33;0	00;.;5;4;1;.;.;.;.;.;.;.;2;55;1	00;.;.;.;.;.;.;.;.;.;.;.;.;2	367
2;3;2;3;3;4;4;4;4;4;4;1;4;4;41	67;50	00;75	00;75	00;.;2;2;4;.;.;.;.;.;.;.;2;29;3	00;.;.;.;.;.;.;.;.;.;.;.;.;0	9014
4;3;5;5;5;1;1;1;1;1;1;1;1;1;100	00;0	00;0	00;0	00;.;1;3;1;.;.;.;.;.;.;.;2;41;5	00;.;.;.;.;.;.;.;.;.;.;.;.;0	5774
3;3;4;5;5;2;2;2;1;1;1;1;2;3;91	67;25	00;25	00;0	00;.;1;3;4;.;.;.;.;.;.;.;2;37;4	00;.;.;.;.;.;.;.;.;.;.;.;.;0	6368
2;3;1;3;3;5;5;5;3;2;2;3;3;3;33	33;50	00;100	00;33	33;.;3;4;4;.;.;.;.;.;.;.;2;54;1	00;.;.;.;.;.;.;.;.;.;.;.;.;0	4470
3;3;2;4;3;3;3;3;3;2;2;2;3;3;50	00;41	67;50	00;33	33;.;2;3;4;.;.;.;.;.;.;.;2;35;1	00;.;.;.;.;.;.;.;.;.;.;.;.;0	5636
2;3;1;1;1;4;4;4;2;2;1;2;3;3;0	00;41	67;75	00;16	67;.;6;6;6;.;.;.;.;.;.;.;2;55;5	00;.;.;.;.;.;.;.;.;.;.;.;.;2	367
3;3;1;2;2;5;5;5;2;2;2;3;4;3;16	67;58	33;100	00;25	00;.;1;3;5;.;.;.;.;.;.;.;2;26;1	00;.;.;.;.;.;.;.;.;.;.;.;.;0	8938
2;3;1;3;5;1;1;5;1;1;1;1;1;1;50	00;0	00;33	33;0	00;.;1;1;3;.;.;.;.;.;.;.;2;37;1	00;.;.;.;.;.;.;.;.;.;.;.;.;3	9891
2;3;3;2;2;2;2;1;1;2;1;2;3;3;33	33;41	67;16	67;8	33;.;2;3;6;.;.;.;.;.;.;.;2;55;2	00;.;.;.;.;.;.;.;.;.;.;.;.;0	5118
3;3;5;5;5;1;1;2;1;1;1;1;1;3;100	00;16	67;8	33;0	00;.;1;2;6;.;.;.;.;.;.;.;2;48;5	00;.;.;.;.;.;.;.;.;.;.;.;.;0	5685
4;3;5;5;5;5;5;5;3;3;5;2;3;3;100	00;41	67;100	00;66	67;.;3;4;6;.;.;.;.;.;.;.;1;39;1	00;.;.;.;.;.;.;.;.;.;.;.;.;3	186
1;.;1;1;1;4;4;5;2;1;1;4;5;5;0	00;91	67;83	33;8	33;.;3;3;3;.;.;.;.;.;.;.;1;77;4	00;.;.;.;.;.;.;.;.;.;.;.;.;0	9529
3;3;5;5;5;2;3;2;1;1;1;2;2;2;100	00;25	00;33	33;0	00;.;1;1;3;.;.;.;.;.;.;.;2;37;4	00;.;.;.;.;.;.;.;.;.;.;.;.;0	8685
3;3;4;5;5;3;3;3;1;1;1;1;3;2;91	67;25	00;50	00;0	00;.;1;3;4;.;.;.;.;.;.;.;1;29;1	00;.;.;.;.;.;.;.;.;.;.;.;.;0	9444
3;3;4;5;5;3;3;3;2;1;1;1;3;4;91	67;41	67;50	00;8	33;.;2;2;4;.;.;.;.;.;.;.;2;57;1	00;.;.;.;.;.;.;.;.;.;.;.;.;0	4514
4;3;5;5;5;2;1;2;1;1;1;1;1;1;100	00;0	00;16	67;0	00;.;1;1;1;.;.;.;.;.;.;.;2;26;2	00;.;.;.;.;.;.;.;.;.;.;.;.;0	8442
3;3;3;4;4;4;4;5;2;2;2;1;2;3;66	67;25	00;83	33;25	00;.;2;1;5;.;.;.;.;.;.;.;2;65;2	00;.;.;.;.;.;.;.;.;.;.;.;.;0	8590
3;3;2;2;3;3;2;4;1;1;1;1;1;1;33	33;0	00;50	00;0	00;.;1;1;4;.;.;.;.;.;.;.;2;52;5	00;.;.;.;.;.;.;.;.;.;.;.;.;0	4470
2;3;3;4;4;1;1;5;1;1;1;2;1;3;66	67;25	00;33	33;0	00;.;1;1;5;.;.;.;.;.;.;.;2;52;2	00;.;.;.;.;.;.;.;.;.;.;.;.;0	3996
4;3;5;5;5;1;1;1;1;1;1;1;3;3;100	00;33	33;0	00;0	00;.;1;3;3;.;.;.;.;.;.;.;2;66;1	00;.;.;.;.;.;.;.;.;.;.;.;.;0	6707
2;3;4;4;3;3;4;4;2;2;1;2;4;4;66	67;58	33;66	67;16	67;.;1;2;4;.;.;.;.;.;.;.;2;70;2	00;.;.;.;.;.;.;.;.;.;.;.;.;0	6866
4;3;5;5;5;1;2;1;1;1;1;1;1;1;100	00;0	00;8	33;0	00;.;1;3;1;.;.;.;.;.;.;.;2;26;3	00;.;.;.;.;.;.;.;.;.;.;.;.;0	9151
4;3;5;5;5;1;1;3;1;1;1;1;1;1;100	00;0	00;16	67;0	00;.;1;1;3;.;.;.;.;.;.;.;2;37;3	00;.;.;.;.;.;.;.;.;.;.;.;.;0	5636
3;3;3;5;5;4;4;4;1;1;1;1;2;1;83	33;8	33;75	00;0	00;.;1;1;5;.;.;.;.;.;.;.;2;38;4	00;.;.;.;.;.;.;.;.;.;.;.;.;0	4775
3;3;3;4;4;1;1;3;1;1;1;1;1;1;66	67;0	00;16	67;0	00;.;2;2;5;.;.;.;.;.;.;.;2;34;2	00;.;.;.;.;.;.;.;.;.;.;.;.;0	9223
3;3;2;2;2;4;4;4;2;2;2;1;2;2;25	00;16	67;75	00;25	00;.;2;4;4;.;.;.;.;.;.;.;1;33;3	00;.;.;.;.;.;.;.;.;.;.;.;.;0	9444
3;3;3;5;3;2;1;3;1;1;1;1;2;1;66	67;8	33;25	00;0	00;.;1;1;4;.;.;.;.;.;.;.;2;47;2	00;.;.;.;.;.;.;.;.;.;.;.;.;0	5817
2;3;5;5;5;5;5;5;3;1;1;1;1;5;100	00;33	33;100	00;16	67;.;1;2;4;.;.;.;.;.;.;.;1;52;3	00;.;.;.;.;.;.;.;.;.;.;.;.;2	531
4;3;4;5;5;4;4;4;3;3;2;1;4;5;91	67;58	33;75	00;41	67;.;1;4;4;.;.;.;.;.;.;.;2;27;2	00;.;.;.;.;.;.;.;.;.;.;.;.;0	9014
3;3;4;4;4;2;2;3;1;1;1;1;1;2;75	00;8	33;33	33;0	00;.;2;3;4;.;.;.;.;.;.;.;2;68;2	00;.;.;.;.;.;.;.;.;.;.;.;.;0	6870
3;3;3;3;3;3;3;3;3;3;3;3;3;3;50	00;50	00;50	00;50	00;.;6;6;6;.;.;.;.;.;.;.;2;33;5	00;.;.;.;.;.;.;.;.;.;.;.;.;0	8594
4;3;3;4;4;2;2;4;1;1;1;4;2;3;66	67;50	00;41	67;0	00;.;2;3;1;.;.;.;.;.;.;.;2;20;1	00;.;.;.;.;.;.;.;.;.;.;.;.;0	8232
3;3;4;5;4;3;4;3;2;2;2;1;3;2;83	33;25	00;58	33;25	00;.;1;4;5;.;.;.;.;.;.;.;2;36;1	00;.;.;.;.;.;.;.;.;.;.;.;.;0	5627
2;3;3;4;4;2;2;3;2;1;1;1;1;1;66	67;0	00;33	33;8	33;.;1;3;6;.;.;.;.;.;.;.;1;50;1	00;.;.;.;.;.;.;.;.;.;.;.;.;2	1020
3;3;4;4;4;3;3;2;3;2;2;2;3;2;75	00;33	33;41	67;33	33;.;1;2;5;.;.;.;.;.;.;.;1;38;5	00;.;.;.;.;.;.;.;.;.;.;.;.;0	7450
4;3;5;5;5;1;1;1;1;1;1;1;1;1;100	00;0	00;0	00;0	00;.;1;1;1;.;.;.;.;.;.;.;2;54;2	00;.;.;.;.;.;.;.;.;.;.;.;.;0	3776
3;3;5;5;5;1;1;1;1;1;1;1;1;1;100	00;0	00;0	00;0	00;.;1;1;1;.;.;.;.;.;.;.;2;40;1	00;.;.;.;.;.;.;.;.;.;.;.;.;2	9249
4;3;2;3;3;4;4;4;1;2;1;2;2;3;41	67;33	33;75	00;8	33;.;1;3;2;.;.;.;.;.;.;.;2;43;1	00;.;.;.;.;.;.;.;.;.;.;.;.;5	6759
4;3;4;5;5;1;1;1;1;1;1;1;1;1;91	67;0	00;0	00;0	00;.;1;1;5;.;.;.;.;.;.;.;2;58;2	00;.;.;.;.;.;.;.;.;.;.;.;.;0	4368
2;3;2;5;5;5;5;4;1;1;1;1;1;1;75	00;0	00;91	67;0	00;.;5;1;3;.;.;.;.;.;.;.;2;60;1	00;.;.;.;.;.;.;.;.;.;.;.;.;2	529
4;3;5;5;5;1;1;1;1;1;1;1;1;1;100	00;0	00;0	00;0	00;.;1;2;1;.;.;.;.;.;.;.;2;51;2	00;.;.;.;.;.;.;.;.;.;.;.;.;0	4434
2;3;2;3;4;3;3;4;2;2;1;1;1;2;50	00;8	33;58	33;16	67;.;1;2;3;.;.;.;.;.;.;.;2;28;1	00;.;.;.;.;.;.;.;.;.;.;.;.;0	9014
2;3;4;4;4;4;4;4;3;3;3;3;3;3;75	00;50	00;75	00;50	00;.;4;3;6;.;.;.;.;.;.;.;1;38;4	00;.;.;.;.;.;.;.;.;.;.;.;.;0	6305
3;3;4;5;5;2;2;2;1;1;1;1;1;3;91	67;16	67;25	00;0	00;.;1;2;4;.;.;.;.;.;.;.;2;55;1	00;.;.;.;.;.;.;.;.;.;.;.;.;0	3680
3;3;4;5;5;2;2;2;1;1;1;1;1;1;91	67;0	00;25	00;0	00;.;1;2;3;.;.;.;.;.;.;.;2;46;4	00;.;.;.;.;.;.;.;.;.;.;.;.;0	5627
3;3;2;5;1;2;1;2;1;2;1;1;1;1;41	67;0	00;16	67;8	33;.;1;1;1;.;.;.;.;.;.;.;2;32;4	00;.;.;.;.;.;.;.;.;.;.;.;.;7	5849
4;3;5;5;5;1;1;1;1;1;1;1;2;2;100	00;16	67;0	00;0	00;.;1;2;4;.;.;.;.;.;.;.;2;32;4	00;.;.;.;.;.;.;.;.;.;.;.;.;0	8245
3;3;1;2;4;5;5;4;2;1;1;4;3;5;33	33;75	00;91	67;8	33;.;6;4;6;.;.;.;.;.;.;.;2;49;4	00;.;.;.;.;.;.;.;.;.;.;.;.;0	6110
2;3;3;3;3;3;3;3;3;4;3;3;3;3;50	00;50	00;50	00;58	33;.;3;3;3;.;.;.;.;.;.;.;1;34;5	00;.;.;.;.;.;.;.;.;.;.;.;.;1	3112
4;3;5;5;5;1;1;1;1;1;1;1;1;3;100	00;16	67;0	00;0	00;.;1;2;3;.;.;.;.;.;.;.;2;49;3	00;.;.;.;.;.;.;.;.;.;.;.;.;0	5875
4;3;5;5;5;1;1;1;1;1;1;1;1;1;100	00;0	00;0	00;0	00;.;1;1;4;.;.;.;.;.;.;.;2;36;4	00;.;.;.;.;.;.;.;.;.;.;.;.;0	6110
2;3;1;2;2;4;4;4;4;2;2;4;2;2;16	67;41	67;75	00;41	67;.;4;5;2;.;.;.;.;.;.;.;1;36;2	00;.;.;.;.;.;.;.;.;.;.;.;.;0	5959
2;3;3;3;4;4;4;4;2;2;2;1;2;3;58	33;25	00;75	00;25	00;.;3;3;2;.;.;.;.;.;.;.;2;25;4	00;.;.;.;.;.;.;.;.;.;.;.;.;7	3377
3;3;5;5;5;2;2;2;1;1;1;1;1;2;100	00;8	33;25	00;0	00;.;1;1;1;.;.;.;.;.;.;.;2;50;2	00;.;.;.;.;.;.;.;.;.;.;.;.;2	529
3;3;5;5;5;1;5;1;1;1;1;1;1;1;100	00;0	00;33	33;0	00;.;5;1;4;.;.;.;.;.;.;.;2;58;1	00;.;.;.;.;.;.;.;.;.;.;.;.;0	3996
4;3;5;5;5;1;1;1;1;1;1;1;1;3;100	00;16	67;0	00;0	00;.;1;2;5;.;.;.;.;.;.;.;1;21;1	00;.;.;.;.;.;.;.;.;.;.;.;.;0	8717
2;3;3;4;4;3;4;4;3;2;2;2;2;3;66	67;33	33;66	67;33	33;.;1;3;2;.;.;.;.;.;.;.;2;30;5	00;.;.;.;.;.;.;.;.;.;.;.;.;0	9151
3;3;3;4;4;4;4;4;2;2;2;2;4;4;66	67;58	33;75	00;25	00;.;2;2;4;.;.;.;.;.;.;.;1;37;1	00;.;.;.;.;.;.;.;.;.;.;.;.;0	6507
2;3;3;4;3;2;2;3;2;2;2;2;3;3;58	33;41	67;33	33;25	00;.;1;3;4;.;.;.;.;.;.;.;2;54;5	00;.;.;.;.;.;.;.;.;.;.;.;.;1	8801
2;3;5;3;3;3;3;5;1;1;1;1;1;1;66	67;0	00;66	67;0	00;.;1;1;6;.;.;.;.;.;.;.;2;57;5	00;.;.;.;.;.;.;.;.;.;.;.;.;2	367
2;3;4;4;5;3;2;3;1;1;1;1;1;3;83	33;16	67;41	67;0	00;.;1;2;4;.;.;.;.;.;.;.;2;52;1	00;.;.;.;.;.;.;.;.;.;.;.;.;0	4123
3;3;4;4;4;3;4;4;2;2;1;1;3;5;75	00;50	00;66	67;16	67;.;3;3;3;.;.;.;.;.;.;.;2;61;2	00;.;.;.;.;.;.;.;.;.;.;.;.;2	367
3;3;3;4;4;4;4;4;2;2;2;2;2;2;66	67;25	00;75	00;25	00;.;2;1;3;.;.;.;.;.;.;.;2;32;2	00;.;.;.;.;.;.;.;.;.;.;.;.;0	6985
3;3;4;4;5;2;2;2;1;1;1;1;1;1;83	33;0	00;25	00;0	00;.;1;1;1;.;.;.;.;.;.;.;2;42;3	00;.;.;.;.;.;.;.;.;.;.;.;.;0	6255
3;3;4;4;4;2;2;2;1;1;1;1;3;3;75	00;33	33;25	00;0	00;.;2;3;3;.;.;.;.;.;.;.;2;53;5	00;.;.;.;.;.;.;.;.;.;.;.;.;0	4165
2;3;3;4;4;3;3;3;1;1;1;1;1;1;66	67;0	00;50	00;0	00;.;1;3;3;.;.;.;.;.;.;.;2;63;1	00;.;.;.;.;.;.;.;.;.;.;.;.;2	367
4;3;5;5;5;1;1;1;1;1;1;1;1;3;100	00;16	67;0	00;0	00;.;1;1;1;.;.;.;.;.;.;.;2;64;2	00;.;.;.;.;.;.;.;.;.;.;.;.;0	4091
2;3;3;3;3;3;3;3;3;3;3;3;2;3;50	00;41	67;50	00;50	00;.;6;6;6;.;.;.;.;.;.;.;2;67;1	00;.;.;.;.;.;.;.;.;.;.;.;.;0	8518
3;3;3;4;5;4;4;4;2;2;1;1;3;3;75	00;33	33;75	00;16	67;.;1;3;4;.;.;.;.;.;.;.;1;43;5	00;.;.;.;.;.;.;.;.;.;.;.;.;0	6572
3;3;5;5;5;5;5;5;5;5;5;5;5;5;100	00;100	00;100	00;100	00;.;1;1;1;.;.;.;.;.;.;.;2;78;2	00;.;.;.;.;.;.;.;.;.;.;.;.;3	4186
2;3;2;3;3;2;5;5;1;1;1;2;1;1;41	67;8	33;75	00;0	00;.;1;1;2;.;.;.;.;.;.;.;2;41;2	00;.;.;.;.;.;.;.;.;.;.;.;.;0	5771
4;3;5;5;5;1;2;2;1;1;1;1;5;5;100	00;66	67;16	67;0	00;.;1;4;1;.;.;.;.;.;.;.;1;30;1	00;.;.;.;.;.;.;.;.;.;.;.;.;0	9444
2;3;2;5;4;2;2;5;1;1;1;1;1;3;66	67;16	67;50	00;0	00;.;1;1;1;.;.;.;.;.;.;.;2;39;5	00;.;.;.;.;.;.;.;.;.;.;.;.;0	7219
3;3;5;5;5;1;1;1;1;1;1;1;1;1;100	00;0	00;0	00;0	00;.;1;2;4;.;.;.;.;.;.;.;2;19;2	00;.;.;.;.;.;.;.;.;.;.;.;.;1	560
3;3;2;3;3;4;4;4;2;1;1;1;2;2;41	67;16	67;75	00;8	33;.;1;2;2;.;.;.;.;.;.;.;2;27;2	00;.;.;.;.;.;.;.;.;.;.;.;.;0	9316
3;3;4;5;4;3;3;3;1;1;1;1;1;1;83	33;0	00;50	00;0	00;.;1;1;6;.;.;.;.;.;.;.;2;66;1	00;.;.;.;.;.;.;.;.;.;.;.;.;0	6764
2;3;3;3;3;3;3;3;5;5;5;5;4;4;50	00;83	33;50	00;100	00;.;1;4;4;.;.;.;.;.;.;.;2;34;3	00;.;.;.;.;.;.;.;.;.;.;.;.;0	9151
2;3;2;4;2;1;4;4;2;2;1;2;2;2;41	67;25	00;50	00;16	67;.;1;1;4;.;.;.;.;.;.;.;2;74;1	00;.;.;.;.;.;.;.;.;.;.;.;.;0	6866
3;3;4;3;5;4;4;3;1;2;1;1;2;2;75	00;16	67;66	67;8	33;.;1;2;4;.;.;.;.;.;.;.;2;47;1	00;.;.;.;.;.;.;.;.;.;.;.;.;0	5192
3;3;4;5;4;1;4;5;1;1;1;1;4;5;83	33;58	33;58	33;0	00;.;1;1;5;.;.;.;.;.;.;.;2;62;2	00;.;.;.;.;.;.;.;.;.;.;.;.;2	5266
3;3;3;3;3;3;3;3;3;3;3;3;3;3;50	00;50	00;50	00;50	00;.;6;6;6;.;.;.;.;.;.;.;2;21;5	00;.;.;.;.;.;.;.;.;.;.;.;.;0	9151
3;3;3;5;4;2;3;3;2;1;1;1;3;3;75	00;33	33;41	67;8	33;.;1;3;2;.;.;.;.;.;.;.;1;34;4	00;.;.;.;.;.;.;.;.;.;.;.;.;0	9614
2;3;3;4;4;2;2;3;3;2;2;4;3;4;66	67;66	67;33	33;33	33;.;4;4;3;.;.;.;.;.;.;.;2;56;2	00;.;.;.;.;.;.;.;.;.;.;.;.;2	735
2;3;4;4;4;3;4;4;1;1;1;1;1;1;75	00;0	00;66	67;0	00;.;1;1;5;.;.;.;.;.;.;.;2;69;2	00;.;.;.;.;.;.;.;.;.;.;.;.;0	6921
2;3;5;5;5;2;2;2;1;1;1;1;2;3;100	00;25	00;25	00;0	00;.;1;2;6;.;.;.;.;.;.;.;2;66;5	00;.;.;.;.;.;.;.;.;.;.;.;.;0	6696
2;3;5;5;5;1;1;2;1;1;1;1;2;3;100	00;25	00;8	33;0	00;.;1;1;1;.;.;.;.;.;.;.;2;52;5	00;.;.;.;.;.;.;.;.;.;.;.;.;0	4514
4;3;5;5;5;1;1;1;1;1;1;1;1;1;100	00;0	00;0	00;0	00;.;1;1;3;.;.;.;.;.;.;.;2;58;1	00;.;.;.;.;.;.;.;.;.;.;.;.;0	5680
2;3;4;3;2;3;1;5;4;3;3;4;2;1;50	00;33	33;50	00;58	33;.;2;3;2;.;.;.;.;.;.;.;1;29;2	00;.;.;.;.;.;.;.;.;.;.;.;.;0	9303
3;3;3;4;5;2;2;3;1;1;1;2;3;2;75	00;33	33;33	33;0	00;.;2;4;2;.;.;.;.;.;.;.;2;71;1	00;.;.;.;.;.;.;.;.;.;.;.;.;0	6696
2;3;5;5;5;5;5;5;5;5;5;5;5;5;100	00;100	00;100	00;100	00;.;5;5;1;.;.;.;.;.;.;.;1;56;1	00;.;.;.;.;.;.;.;.;.;.;.;.;2	1020
4;3;5;5;5;3;3;3;1;1;1;1;1;3;100	00;16	67;50	00;0	00;.;1;1;1;.;.;.;.;.;.;.;2;26;1	00;.;.;.;.;.;.;.;.;.;.;.;.;0	7595
3;3;5;2;2;2;2;2;1;1;1;1;1;3;50	00;16	67;25	00;0	00;.;1;1;4;.;.;.;.;.;.;.;1;53;2	00;.;.;.;.;.;.;.;.;.;.;.;.;2	531
3;3;2;3;2;2;2;4;1;1;1;1;2;1;33	33;8	33;41	67;0	00;.;1;1;2;.;.;.;.;.;.;.;1;55;2	00;.;.;.;.;.;.;.;.;.;.;.;.;0	4298
3;3;2;4;2;2;2;4;1;1;1;1;2;3;41	67;25	00;41	67;0	00;.;2;2;2;.;.;.;.;.;.;.;2;53;5	00;.;.;.;.;.;.;.;.;.;.;.;.;0	4123
3;3;4;4;4;3;3;3;1;1;1;1;1;1;75	00;0	00;50	00;0	00;.;1;1;5;.;.;.;.;.;.;.;1;70;4	00;.;.;.;.;.;.;.;.;.;.;.;.;0	7503
2;3;3;4;4;3;4;4;5;2;4;3;4;4;66	67;66	67;66	67;66	67;.;5;5;4;.;.;.;.;.;.;.;1;44;2	00;.;.;.;.;.;.;.;.;.;.;.;.;0	6305
2;3;4;4;4;3;4;3;2;2;3;2;2;3;75	00;33	33;58	33;33	33;.;3;2;6;.;.;.;.;.;.;.;2;60;5	00;.;.;.;.;.;.;.;.;.;.;.;.;0	4514
3;3;5;4;4;1;1;1;1;1;1;2;3;3;83	33;41	67;0	00;0	00;.;1;3;2;.;.;.;.;.;.;.;1;66;3	00;.;.;.;.;.;.;.;.;.;.;.;.;0	7503
2;3;3;4;4;3;3;3;2;2;2;2;2;2;66	67;25	00;50	00;25	00;.;1;2;3;.;.;.;.;.;.;.;2;65;1	00;.;.;.;.;.;.;.;.;.;.;.;.;0	6866
3;3;3;3;4;4;2;4;2;2;2;1;2;3;58	33;25	00;58	33;25	00;.;2;3;3;.;.;.;.;.;.;.;1;39;4	00;.;.;.;.;.;.;.;.;.;.;.;.;0	5808
3;3;3;3;3;2;2;4;2;1;1;1;3;3;50	00;33	33;41	67;8	33;.;1;3;3;.;.;.;.;.;.;.;2;64;5	00;.;.;.;.;.;.;.;.;.;.;.;.;0	4331
2;3;2;3;3;1;1;3;1;1;1;1;3;2;41	67;25	00;16	67;0	00;.;2;3;1;.;.;.;.;.;.;.;2;53;1	00;.;.;.;.;.;.;.;.;.;.;.;.;0	4165
2;3;4;3;4;3;3;3;3;3;3;3;3;3;66	67;50	00;50	00;50	00;.;3;3;6;.;.;.;.;.;.;.;2;37;1	00;.;.;.;.;.;.;.;.;.;.;.;.;0	5771
2;3;3;4;5;4;5;4;1;1;1;1;1;1;75	00;0	00;83	33;0	00;.;1;1;4;.;.;.;.;.;.;.;2;42;4	00;.;.;.;.;.;.;.;.;.;.;.;.;0	5636
2;3;1;3;2;3;3;3;3;3;3;3;3;5;25	00;66	67;50	00;50	00;.;4;4;6;.;.;.;.;.;.;.;2;24;4	00;.;.;.;.;.;.;.;.;.;.;.;.;0	8938
4;3;2;4;5;4;5;5;3;5;4;2;3;4;66	67;50	00;91	67;75	00;.;2;2;6;.;.;.;.;.;.;.;1;33;3	00;.;.;.;.;.;.;.;.;.;.;.;.;0	8712
2;3;1;2;1;4;4;5;4;3;2;3;4;5;8	33;75	00;83	33;50	00;.;4;5;3;.;.;.;.;.;.;.;1;29;3	00;.;.;.;.;.;.;.;.;.;.;.;.;1	375
4;3;5;5;5;1;1;1;1;1;1;1;1;1;100	00;0	00;0	00;0	00;.;1;1;6;.;.;.;.;.;.;.;2;23;5	00;.;.;.;.;.;.;.;.;.;.;.;.;0	8232
2;3;2;2;2;1;4;3;2;2;2;1;2;2;25	00;16	67;41	67;25	00;.;2;3;4;.;.;.;.;.;.;.;2;47;2	00;.;.;.;.;.;.;.;.;.;.;.;.;0	6255
2;3;4;3;4;3;3;1;2;2;2;2;2;2;66	67;25	00;33	33;25	00;.;3;2;1;.;.;.;.;.;.;.;1;68;1	00;.;.;.;.;.;.;.;.;.;.;.;.;0	7743
2;3;4;4;4;4;4;4;4;4;4;4;4;3;75	00;66	67;75	00;75	00;.;4;4;3;.;.;.;.;.;.;.;2;51;2	00;.;.;.;.;.;.;.;.;.;.;.;.;0	4434
2;3;3;3;4;5;4;4;2;2;1;1;3;4;58	33;41	67;83	33;16	67;.;3;5;1;.;.;.;.;.;.;.;2;28;3	00;.;.;.;.;.;.;.;.;.;.;.;.;0	9316
3;3;5;5;5;1;1;1;1;1;1;1;1;1;100	00;0	00;0	00;0	00;.;1;1;5;.;.;.;.;.;.;.;2;30;2	00;.;.;.;.;.;.;.;.;.;.;.;.;0	9151
2;3;3;4;4;1;1;1;1;1;1;1;1;1;66	67;0	00;0	00;0	00;.;1;1;4;.;.;.;.;.;.;.;2;56;4	00;.;.;.;.;.;.;.;.;.;.;.;.;2	735
