# Supplementary material for: Moral Convictions and Meat Consumption—A Comparative Study of the Animal Ethics Orientations of Consumers of Pork in Denmark, Germany, and Sweden
Source: Animals (Basel). 2021 Jan 28;11(2):329. doi: 10.3390/ani11020329 (PMC7912257; doi:10.3390/ani11020329)
Supplement: Supplementary file 1 [file animals-11-00329-s001.zip › supple/Supplementary File -7 (Sweden_data).csv]

q1;q2;q3;q4;q5;q6;q7;q8;q9;q10;q11;q12;q13;q14;q15;q16;q17;a17a;q18;q19;q20;q21;q22;q23;q24;q25;q26;q27;q28;q29;q30;q31;q32;q33;q34;q35;q36;q37;q38;q39;q40;q41;q42;q43;q44
Reported diet pattern;Whether pork is purchased to others in the household;Animal ethics statement1;Animal ethics statement2;Animal ethics statement3;Animal ethics statement4;Animal ethics statement5;Animal ethics statement6;Animal ethics statement7;Animal ethics statement8;Animal ethics statement9;Animal ethics statement10;Animal ethics statement11;Animal ethics statement12;Animal Rights scale;A…
1;.;3;4;4;4;4;4;2;3;2;2;3;3;66	67;41	67;75	00;33	33;4;2;2;3;3	00;2;4;0	00;1	00;2;66;2	00;0;1;0;1;1;1;0;0;0;0;0;0;0	3878;0;0	8717
1;.;3;3;3;2;3;4;2;2;2;2;2;3;50	00;33	33;50	00;25	00;6;2;2;2;3	00;3;1;0	00;0	00;2;28;5	00;0;0;1;1;0;0;0;0;0;0;0;0;0	8021;1;0	8012
1;.;2;3;3;1;1;2;1;1;1;1;1;1;41	67;0	00;8	33;0	00;4;1;1;2;4	00;3;3;0	00;0	00;2;75;1	00;0;1;1;0;0;0;0;0;1;0;1;0;0	8320;0;1	899
1;.;3;3;3;4;4;4;4;3;2;3;3;3;50	00;50	00;75	00;50	00;4;2;2;2;4	00;3;3;0	00;0	00;2;74;3	00;0;0;1;1;0;0;0;0;1;0;1;0;1	4692;1;0	9223
1;.;2;2;2;2;4;4;4;2;2;3;3;4;25	00;58	33;58	33;41	67;2;4;3;2;1	00;3;3;0	00;0	00;1;28;2	00;1;0;1;0;0;0;0;0;1;0;1;0;0	8457;0;0	4165
1;.;2;2;2;5;5;5;2;2;2;2;4;4;25	00;58	33;100	00;25	00;4;2;2;2;4	00;3;4;0	00;1	00;2;34;3	00;0;0;1;0;0;0;0;0;0;0;1;0;0	7546;1;3	4803
1;.;2;2;2;4;4;4;3;4;4;3;3;4;25	00;58	33;75	00;66	67;1;3;2;5;1	00;1;3;0	00;0	00;1;47;2	00;1;0;0;1;1;0;0;0;0;0;0;0;1	1103;0;0	8316
1;.;1;2;1;2;4;4;4;3;2;3;4;4;8	33;66	67;58	33;50	00;4;2;2;4;3	00;4;4;1	00;1	00;1;73;3	00;1;0;1;0;0;0;0;0;1;0;1;0;0	8652;0;0	9224
1;.;1;1;1;5;5;5;5;5;5;3;5;5;0	00;83	33;100	00;100	00;2;5;5;5;0	00;1;5;0	00;1	00;1;55;3	00;0;0;0;1;1;0;0;0;1;0;0;0;0	5084;0;0	4514
1;.;1;2;3;3;4;4;2;3;3;2;4;3;25	00;50	00;66	67;41	67;4;2;1;3;3	00;2;5;0	00;1	00;1;44;5	00;0;0;1;0;0;0;1;1;0;0;0;0;1	5198;1;0	6305
1;.;3;4;4;3;4;2;3;3;3;2;3;2;66	67;33	33;50	00;50	00;4;2;2;4;3	00;3;3;0	00;0	00;1;80;1	00;1;0;1;0;0;0;0;0;1;1;0;0;0	8090;0;0	4494
1;.;3;3;3;3;3;3;3;3;3;3;3;3;50	00;50	00;50	00;50	00;2;3;3;5;0	00;6;3;0	00;0	00;2;44;2	00;0;0;0;1;1;0;0;0;0;0;0;0;1	2420;1;0	9303
1;.;2;2;2;4;4;4;2;1;2;2;4;4;25	00;58	33;75	00;16	67;2;3;4;4;0	00;3;1;0	00;0	00;1;72;2	00;1;0;1;0;0;0;0;0;0;0;0;0;0	8090;0;0	4434
1;.;2;3;2;4;4;3;1;1;1;1;1;3;33	33;16	67;66	67;0	00;4;1;2;1;4	00;3;6;0	00;0	00;1;53;4	00;0;1;1;0;0;0;0;0;0;1;0;0;1	0414;0;0	8178
1;.;3;4;3;2;3;3;3;3;1;3;3;3;58	33;50	00;41	67;33	33;6;5;2;6;1	00;6;6;0	00;0	00;1;27;1	00;0;0;0;0;0;0;0;0;0;0;1;0;1	5589;0;0	6541
1;.;1;1;1;5;5;5;5;5;5;5;5;5;0	00;100	00;100	00;100	00;1;5;5;5;0	00;1;3;0	00;0	00;1;71;4	00;1;0;1;1;0;0;0;0;1;0;0;0;0	9520;0;0	3996
1;.;3;3;3;4;4;3;4;4;4;3;3;3;50	00;50	00;66	67;75	00;4;3;3;3;1	00;6;3;0	00;0	00;2;58;2	00;0;0;1;0;0;0;0;0;1;1;0;0;0	9101;1;2	735
1;.;1;1;1;5;5;5;4;4;4;3;5;4;0	00;75	00;100	00;75	00;5;1;3;5;2	00;4;3;1	00;0	00;1;57;4	00;1;0;0;1;0;0;1;1;1;0;0;0;0	5595;0;0	4124
1;.;1;3;1;4;4;4;4;1;1;4;4;4;16	67;75	00;75	00;25	00;2;2;4;4;1	00;2;3;0	00;0	00;1;70;2	00;1;0;0;1;1;0;0;0;0;0;0;0;0	8185;0;0	5358
1;.;3;3;4;4;4;4;2;1;2;1;2;2;58	33;16	67;75	00;16	67;4;1;1;4;3	00;6;4;0	00;1	00;1;78;1	00;1;0;1;1;0;0;0;0;1;0;0;0;1	6486;0;0	7159
1;.;2;3;2;2;4;2;4;2;2;2;1;4;33	33;33	33;41	67;41	67;5;1;2;4;3	00;5;2;1	00;0	00;2;63;2	00;0;0;1;1;0;0;0;0;0;0;1;1;1	0710;0;0	4576
1;.;3;4;3;3;3;4;3;3;3;3;3;3;58	33;50	00;58	33;50	00;4;2;2;6;3	00;3;5;0	00;1	00;1;79;1	00;0;0;1;0;0;0;0;0;0;0;0;0;1	5277;0;0	7785
1;.;3;3;3;3;3;3;3;3;3;3;3;3;50	00;50	00;50	00;50	00;1;3;3;1;1	00;2;2;0	00;0	00;1;28;1	00;1;0;0;0;0;0;1;0;1;0;0;0;0	8111;0;0	4434
1;.;4;3;2;4;4;3;2;2;3;1;4;2;50	00;33	33;66	67;33	33;2;4;2;5;1	00;1;4;0	00;1	00;2;19;5	00;0;0;0;0;0;0;0;0;0;0;0;0;1	3758;0;0	3385
1;.;1;1;1;4;4;4;4;3;4;4;4;4;0	00;75	00;75	00;66	67;1;4;5;5;0	00;1;4;0	00;1	00;1;72;4	00;1;1;0;1;1;0;0;0;1;0;0;0;1	7596;0;0	8510
1;.;2;2;2;3;1;4;2;2;2;3;2;2;25	00;33	33;41	67;25	00;3;1;1;3;2	00;2;4;0	00;1	00;2;78;1	00;1;1;1;0;0;0;0;0;1;0;0;0;1	5530;1;0	4514
1;.;5;5;5;1;1;1;1;1;5;1;2;1;100	00;8	33;0	00;33	33;5;1;1;2;4	00;4;2;1	00;0	00;2;51;3	00;1;0;1;0;0;0;0;0;0;0;0;0;1	1670;1;0	4434
1;.;2;2;2;5;5;5;1;1;1;2;2;2;25	00;25	00;100	00;0	00;3;1;1;5;2	00;1;2;0	00;0	00;1;24;1	00;1;0;1;1;0;0;0;0;1;0;1;0;1	8525;1;0	5680
1;.;1;3;2;5;5;5;2;1;2;3;4;4;25	00;66	67;100	00;16	67;5;2;1;4;3	00;2;4;0	00;1	00;2;59;2	00;0;0;1;1;0;0;0;0;1;1;0;0;1	1785;0;0	5875
1;.;1;1;1;4;4;4;2;2;2;3;3;4;0	00;58	33;75	00;25	00;3;3;3;1;1	00;4;2;1	00;0	00;2;71;5	00;0;0;0;1;0;0;0;1;0;0;0;0;0	7779;0;0	6502
1;.;1;1;1;3;4;5;2;3;2;3;4;4;0	00;66	67;75	00;33	33;4;2;3;4;2	00;6;3;0	00;0	00;1;29;1	00;0;0;1;1;0;0;0;0;0;0;0;0;0	8341;1;0	5028
1;.;2;4;3;3;3;4;3;3;3;3;3;4;50	00;58	33;58	33;50	00;2;2;2;4;2	00;5;2;1	00;0	00;2;70;1	00;0;0;1;0;0;0;1;0;1;0;1;0;0	4139;0;0	4165
1;.;2;2;2;4;4;4;3;2;3;3;2;3;25	00;41	67;75	00;41	67;2;2;2;4;2	00;2;3;0	00;0	00;2;74;2	00;0;1;1;0;0;0;0;0;1;1;1;0;1	7088;1;0	7503
1;.;1;2;2;3;4;4;4;3;3;2;4;4;16	67;58	33;66	67;58	33;2;1;2;2;3	00;6;3;0	00;0	00;2;63;1	00;1;1;1;0;0;0;0;0;0;0;0;0;0	4626;0;0	7214
1;.;2;2;2;1;1;2;1;1;1;2;1;2;25	00;16	67;8	33;0	00;5;1;1;1;4	00;5;2;1	00;0	00;2;66;5	00;0;0;1;0;0;0;0;0;0;0;1;1;0	4139;0;0	4298
1;.;1;1;1;4;5;4;2;2;2;2;3;2;0	00;33	33;83	33;25	00;2;2;2;4;2	00;2;2;0	00;0	00;1;52;3	00;0;0;1;1;0;0;0;0;0;0;0;0;0	5366;0;0	7793
1;.;1;2;2;4;4;4;3;3;3;3;4;5;16	67;75	00;75	00;50	00;3;3;3;3;0	00;2;2;0	00;0	00;1;50;5	00;0;0;1;0;0;1;1;0;1;0;1;0;0	5540;0;0	8008
1;.;3;3;3;5;3;3;1;3;4;3;3;2;50	00;41	67;66	67;41	67;3;4;3;5;0	00;1;3;0	00;0	00;2;70;3	00;1;0;1;1;1;0;0;0;0;0;1;0;1	6853;1;0	8518
1;.;3;4;4;2;3;2;2;2;2;2;2;3;66	67;33	33;33	33;25	00;4;6;6;4;1	00;2;4;0	00;1	00;1;68;1	00;1;1;1;0;1;0;0;0;0;0;1;0;1	7769;0;0	4298
1;.;2;3;3;4;4;4;3;4;4;3;4;4;41	67;66	67;75	00;66	67;4;3;4;5;1	00;4;3;1	00;0	00;1;73;3	00;1;0;1;1;0;0;1;0;0;1;0;0;0	4304;0;0	9529
1;.;4;5;5;5;1;5;3;1;1;1;1;1;91	67;0	00;66	67;16	67;5;1;4;1;3	00;4;5;1	00;1	00;1;70;1	00;0;0;1;1;0;0;1;0;0;0;0;0;0	3950;0;0	4576
1;.;5;5;5;1;1;1;1;1;1;1;1;1;100	00;0	00;0	00;0	00;6;1;1;2;3	00;4;2;1	00;0	00;2;55;1	00;0;0;1;0;0;0;0;0;1;1;1;0;1	0014;0;2	3930
1;.;2;2;2;4;4;2;2;1;2;1;2;3;25	00;25	00;58	33;16	67;5;1;1;2;4	00;3;5;0	00;1	00;2;73;1	00;0;0;1;0;0;0;0;0;0;0;0;0;0	4179;0;0	6922
1;.;2;3;4;4;4;4;1;1;1;1;4;2;50	00;33	33;75	00;0	00;5;1;1;2;4	00;3;2;0	00;0	00;1;64;5	00;0;0;0;1;0;0;0;0;0;0;1;0;0	5843;0;0	8510
1;.;2;4;3;5;4;4;1;1;1;1;4;3;50	00;41	67;83	33;0	00;5;1;1;1;4	00;5;3;1	00;0	00;2;34;4	00;0;0;1;0;0;0;0;0;0;1;0;0;0	6993;0;0	6003
1;.;2;2;2;3;3;3;2;2;2;3;3;3;25	00;50	00;50	00;25	00;4;3;3;3;1	00;6;3;0	00;0	00;1;71;5	00;0;0;0;0;0;0;0;0;0;1;0;0;0	6955;0;1	9548
1;.;1;4;2;5;5;5;4;4;1;3;4;4;33	33;66	67;100	00;50	00;4;2;2;3;3	00;1;3;0	00;0	00;1;55;4	00;0;0;1;1;1;0;0;0;1;0;1;0;0	5595;0;0	6456
2;2;5;5;5;5;5;5;5;5;5;5;5;5;100	00;100	00;100	00;100	00;2;6;6;4;0	00;2;4;0	00;1	00;2;57;5	00;1;0;1;0;0;0;0;0;0;0;0;0;0	5160;1;0	3996
1;.;2;3;2;3;5;5;2;1;2;3;2;3;33	33;41	67;83	33;16	67;4;3;2;4;2	00;3;5;0	00;1	00;2;57;3	00;1;0;0;1;0;0;0;0;1;0;1;0;0	9605;1;0	6255
1;.;1;1;1;5;5;5;4;2;2;3;4;3;0	00;58	33;100	00;41	67;4;2;2;4;3	00;3;5;0	00;1	00;2;32;5	00;0;0;1;0;0;0;1;0;1;0;1;0;1	6190;0;0	6873
1;.;1;3;3;4;4;4;3;4;3;4;3;3;33	33;58	33;75	00;58	33;3;2;2;3;2	00;1;6;0	00;0	00;1;59;4	00;1;0;1;1;1;0;0;0;0;0;1;0;2	3890;0;0	9151
1;.;1;1;1;5;5;5;5;4;4;4;5;5;0	00;91	67;100	00;83	33;4;4;3;2;2	00;1;2;0	00;0	00;1;76;5	00;1;0;1;1;1;0;0;0;0;0;1;0;1	7596;1;1	375
1;.;1;2;2;4;5;4;4;4;4;3;4;4;16	67;66	67;83	33;75	00;2;2;4;4;1	00;6;4;0	00;1	00;1;55;2	00;1;0;1;1;0;0;0;0;0;0;0;0;1	0876;0;0	7681
1;.;5;5;5;1;2;2;1;1;1;1;2;1;100	00;8	33;16	67;0	00;5;1;1;1;4	00;2;5;0	00;1	00;1;74;2	00;0;0;1;1;0;0;0;0;1;0;1;0;1	6486;0;0	6375
2;1;3;4;4;2;2;4;1;1;1;1;1;2;66	67;8	33;41	67;0	00;5;1;2;1;4	00;4;2;1	00;0	00;2;34;4	00;0;0;1;0;0;0;1;0;1;0;0;0;1	4991;0;0	6368
3;2;3;3;4;4;3;4;2;1;1;3;3;3;58	33;50	00;66	67;8	33;5;1;1;2;4	00;3;3;0	00;0	00;2;44;4	00;0;1;1;0;0;0;0;0;0;1;1;0;0	6969;0;0	6985
1;.;1;1;1;4;4;4;4;3;3;3;4;4;0	00;66	67;75	00;58	33;3;3;3;3;0	00;2;3;0	00;0	00;1;81;2	00;1;0;1;0;0;1;0;0;0;0;1;0;0	4168;0;0	6305
1;.;2;3;2;5;5;5;2;2;2;5;4;4;33	33;83	33;100	00;25	00;4;2;3;4;2	00;3;6;0	00;0	00;2;66;4	00;1;1;1;1;0;0;0;0;0;0;1;0;0	4008;1;0	4434
1;.;3;3;3;3;3;3;3;3;3;3;3;3;50	00;50	00;50	00;50	00;3;3;3;3;0	00;1;5;0	00;1	00;1;56;2	00;0;1;0;1;0;0;0;0;0;0;0;0;2	2652;0;0	7743
1;.;2;4;3;4;4;4;3;2;3;2;3;4;50	00;50	00;75	00;41	67;2;2;2;3;2	00;2;5;0	00;1	00;2;53;5	00;1;1;0;1;0;0;0;0;1;0;1;0;0	8610;1;0	3996
1;.;2;2;3;2;5;5;2;1;1;3;3;2;33	33;41	67;75	00;8	33;4;2;2;4;3	00;3;3;0	00;0	00;2;29;3	00;0;0;1;1;0;0;0;0;0;0;1;0;1	3016;0;2	529
1;.;3;3;3;4;4;4;3;3;2;3;3;3;50	00;50	00;75	00;41	67;3;2;2;4;2	00;3;3;0	00;0	00;1;72;3	00;0;0;1;0;0;0;0;1;1;1;0;0;0	4304;0;0	5075
1;.;4;4;4;3;4;2;1;1;1;1;1;1;75	00;0	00;50	00;0	00;4;2;2;2;4	00;3;4;0	00;1	00;2;44;1	00;0;0;1;1;0;0;0;0;0;0;0;0;0	6672;0;0	5636
1;.;2;3;2;4;4;4;2;2;2;2;2;2;33	33;25	00;75	00;25	00;3;2;2;2;3	00;2;3;0	00;0	00;1;58;4	00;1;0;0;0;0;0;0;0;0;0;0;0;0	8953;0;0	9444
1;.;1;3;2;3;4;3;3;1;2;3;4;5;25	00;75	00;58	33;25	00;1;4;5;5;0	00;3;3;0	00;0	00;2;26;3	00;0;0;0;0;0;0;0;0;0;0;0;0;0	8133;0;0	5538
1;.;5;5;5;2;2;2;1;1;1;1;1;1;100	00;0	00;25	00;0	00;4;6;1;4;2	00;3;4;0	00;1	00;2;57;5	00;1;1;1;1;0;0;0;0;1;0;0;0;0	9605;0;0	9743
1;.;3;3;3;3;3;3;3;3;3;3;3;3;50	00;50	00;50	00;50	00;3;2;2;3;2	00;3;3;0	00;0	00;2;55;5	00;1;0;1;1;0;0;0;0;0;0;0;0;0	9917;1;0	6305
1;.;2;4;4;1;2;3;3;3;2;2;4;2;58	33;41	67;25	00;41	67;1;3;3;4;0	00;1;5;0	00;1	00;1;73;2	00;1;0;0;1;1;1;0;0;0;0;1;0;1	7769;0;0	6305
1;.;1;1;1;1;1;1;1;1;1;1;1;1;0	00;0	00;0	00;0	00;5;1;1;5;3	00;6;6;0	00;0	00;1;80;1	00;0;0;0;0;1;0;0;0;0;0;0;0;0	3737;1;0	7681
1;.;2;2;2;4;4;4;2;3;3;1;2;2;25	00;16	67;75	00;41	67;1;2;2;5;2	00;1;3;0	00;0	00;2;26;5	00;0;0;1;1;0;0;0;0;1;0;1;0;0	8054;0;0	6063
1;.;1;1;1;4;4;1;4;4;4;4;4;4;0	00;75	00;50	00;75	00;4;2;3;3;2	00;3;4;0	00;1	00;1;62;3	00;1;0;1;1;0;0;0;0;0;0;1;0;1	4079;0;0	6507
1;.;4;5;4;3;4;4;3;3;3;2;3;5;83	33;58	33;66	67;50	00;4;2;2;4;3	00;2;4;0	00;1	00;1;40;4	00;1;0;0;0;1;0;0;0;0;0;0;0;1	2789;0;0	6866
1;.;1;2;2;4;4;4;2;2;1;2;2;3;16	67;33	33;75	00;16	67;3;2;3;5;1	00;3;4;0	00;1	00;1;54;3	00;1;0;0;1;1;0;0;0;1;0;1;0;1	0312;1;0	5771
1;.;2;2;2;4;4;4;4;3;3;2;4;4;25	00;58	33;75	00;58	33;4;3;2;4;2	00;2;3;0	00;0	00;1;68;4	00;1;1;1;1;0;0;0;0;1;0;0;0;1	0037;0;0	3776
1;.;1;1;1;5;5;5;4;5;5;4;4;4;0	00;75	00;100	00;91	67;1;4;4;5;0	00;2;4;0	00;1	00;1;59;3	00;1;1;0;1;1;0;0;0;0;0;0;0;1	0414;1;0	7270
1;.;2;2;2;4;4;4;4;1;2;2;3;4;25	00;50	00;75	00;33	33;3;1;1;2;3	00;1;4;0	00;1	00;1;82;1	00;0;1;0;1;1;0;0;0;0;1;0;0;0	9130;0;0	7681
1;.;5;2;1;4;5;5;3;2;3;3;3;5;41	67;66	67;91	67;41	67;3;3;2;4;1	00;2;3;0	00;0	00;1;59;2	00;1;1;1;1;0;0;0;0;1;0;0;0;1	0312;0;0	4331
1;.;3;3;3;3;3;3;3;2;2;3;3;3;50	00;50	00;50	00;33	33;2;3;3;5;0	00;1;5;0	00;1	00;2;56;2	00;1;0;0;0;1;0;0;0;0;0;0;0;1	0014;0;0	5956
3;1;4;5;5;2;3;2;1;1;1;1;1;2;91	67;8	33;33	33;0	00;3;1;1;4;2	00;2;3;0	00;0	00;2;32;3	00;1;0;0;0;0;0;0;0;0;0;0;0;0	8133;0;0	5771
1;.;2;3;3;4;4;4;3;2;3;1;3;4;41	67;41	67;75	00;41	67;3;2;1;3;2	00;3;5;0	00;1	00;2;69;2	00;1;0;1;0;0;0;0;0;1;0;0;0;0	3798;0;0	4659
1;.;2;4;3;3;4;4;2;1;1;1;1;2;50	00;8	33;66	67;8	33;3;3;2;4;1	00;2;4;0	00;1	00;1;68;3	00;0;0;1;0;0;1;0;0;0;0;0;0;0	8449;0;1	8323
1;.;1;3;3;3;3;4;2;2;1;1;1;2;33	33;8	33;58	33;16	67;4;1;2;2;4	00;4;3;1	00;0	00;1;65;3	00;0;0;1;1;0;0;0;1;0;0;1;0;0	9427;1;0	8938
1;.;1;3;3;4;4;4;2;2;2;3;4;3;33	33;58	33;75	00;25	00;3;3;3;2;1	00;2;2;0	00;0	00;1;73;1	00;0;0;1;1;0;0;0;0;1;1;1;0;0	8011;0;0	7681
1;.;5;5;5;5;5;5;4;4;5;3;3;3;100	00;50	00;100	00;83	33;4;2;2;4;3	00;4;4;1	00;1	00;1;29;2	00;0;0;0;0;0;0;1;0;1;0;1;1;1	3534;0;0	6866
1;.;1;3;3;4;4;4;3;3;3;2;3;3;33	33;41	67;75	00;50	00;3;3;2;2;2	00;5;3;1	00;0	00;2;80;2	00;0;0;1;1;0;0;0;0;0;1;0;0;0	8780;0;0	9444
1;.;2;3;3;4;4;4;1;1;1;1;1;2;41	67;8	33;75	00;0	00;5;1;3;1;3	00;4;1;1	00;0	00;2;40;4	00;0;0;1;0;0;0;0;1;0;0;0;0;0	6672;0;0	5358
1;.;1;1;2;5;4;5;2;3;2;4;4;4;8	33;75	00;91	67;33	33;3;2;4;3;1	00;4;3;1	00;0	00;1;80;2	00;1;1;1;0;0;0;1;0;0;0;1;0;0	4346;0;0	5956
1;.;1;2;2;4;4;4;1;2;2;3;1;1;16	67;16	67;75	00;16	67;5;1;1;1;4	00;1;4;0	00;1	00;2;67;2	00;0;0;1;1;0;0;0;0;1;0;1;0;0	7704;0;5	3810
1;.;2;2;2;4;4;4;2;2;1;3;4;4;25	00;66	67;75	00;16	67;3;4;1;3;1	00;5;3;1	00;0	00;2;66;4	00;0;0;1;0;0;0;0;0;0;0;1;0;0	3593;0;2	7370
1;.;2;2;2;4;4;4;2;2;2;2;4;4;25	00;58	33;75	00;25	00;3;2;2;4;2	00;3;2;0	00;0	00;1;74;3	00;0;0;1;1;0;0;0;0;1;1;0;0;0	3950;0;0	7086
1;.;3;3;3;4;4;4;3;3;4;3;4;3;50	00;58	33;75	00;58	33;4;1;3;2;3	00;3;3;0	00;0	00;2;41;5	00;0;0;1;0;0;1;0;0;1;0;1;0;0	6064;0;0	6110
1;.;1;1;2;5;5;5;4;4;3;2;5;4;8	33;66	67;100	00;66	67;4;4;3;4;1	00;3;4;0	00;1	00;1;37;4	00;1;0;1;0;0;0;0;0;0;0;1;0;1	2737;0;0	6456
1;.;4;3;4;3;3;3;3;4;3;3;4;3;66	67;58	33;50	00;58	33;3;3;3;3;0	00;3;5;0	00;1	00;2;55;3	00;1;0;0;0;0;0;0;0;0;0;0;0;1	0014;0;2	7370
1;.;2;2;2;4;2;4;3;3;4;3;4;4;25	00;66	67;58	33;58	33;2;4;4;4;0	00;2;4;0	00;1	00;2;65;2	00;1;0;0;1;1;0;0;0;0;0;0;0;0	9155;0;0	3680
1;.;3;4;3;4;3;4;3;3;2;2;3;3;58	33;41	67;66	67;41	67;3;3;2;3;1	00;3;3;0	00;0	00;2;52;5	00;0;0;1;0;0;1;0;0;1;1;1;0;0	5380;0;0	5956
1;.;1;2;2;4;4;4;4;2;1;1;1;2;16	67;8	33;75	00;33	33;4;1;1;2;4	00;3;4;0	00;1	00;2;68;4	00;1;1;1;0;0;0;0;0;0;0;0;0;0	3798;1;1	472
1;.;2;4;3;5;4;3;2;2;4;2;3;2;50	00;33	33;75	00;41	67;5;3;2;3;2	00;5;3;1	00;0	00;2;83;1	00;0;0;1;0;0;0;0;1;0;0;0;0;0	9155;0;0	6507
1;.;2;2;3;2;4;4;2;2;2;2;3;2;33	33;33	33;58	33;25	00;4;3;3;5;1	00;6;4;0	00;1	00;1;36;1	00;1;0;1;0;0;0;0;0;0;0;0;0;0	5965;0;0	6456
1;.;3;3;3;5;5;4;2;1;3;2;3;4;50	00;50	00;91	67;25	00;5;2;3;2;3	00;2;4;0	00;1	00;2;30;3	00;1;0;1;0;0;0;0;0;0;0;0;0;1	4991;1;0	7086
1;.;5;5;5;1;5;5;1;1;1;1;3;3;100	00;33	33;66	67;0	00;5;5;3;2;2	00;5;6;1	00;0	00;2;62;2	00;0;0;0;1;1;0;0;0;1;0;0;0;0	9917;0;0	3776
1;.;4;4;4;3;2;4;2;2;2;2;3;3;75	00;41	67;50	00;25	00;3;2;3;3;1	00;2;3;0	00;0	00;2;44;2	00;1;1;0;1;0;0;0;0;0;0;0;0;1	0678;1;0	3996
1;.;2;3;2;3;4;4;3;3;3;1;2;4;33	33;33	33;66	67;50	00;6;3;2;5;1	00;2;3;0	00;0	00;2;55;5	00;1;1;1;1;0;1;0;0;0;0;0;0;1	0014;1;0	5771
1;.;1;1;1;5;5;5;4;5;5;4;4;2;0	00;58	33;100	00;91	67;4;1;2;3;3	00;2;2;0	00;0	00;2;24;3	00;0;0;1;0;0;0;0;0;0;0;1;0;0	6993;1;0	4165
1;.;2;5;4;4;3;4;1;1;1;1;2;2;66	67;16	67;66	67;0	00;5;1;1;2;4	00;2;6;0	00;0	00;2;62;2	00;0;0;1;0;0;1;0;1;0;0;0;0;0	9101;1;2	735
1;.;1;1;1;5;5;5;4;4;4;4;4;4;0	00;75	00;100	00;75	00;1;3;3;5;0	00;1;5;0	00;1	00;2;54;3	00;1;1;0;1;1;0;0;0;0;0;0;0;0	4890;1;0	9014
1;.;1;1;1;4;5;5;1;1;2;1;4;4;0	00;50	00;91	67;8	33;4;1;1;5;3	00;5;6;1	00;0	00;1;53;4	00;0;0;1;1;0;0;0;0;0;0;0;0;0	5595;0;2	1020
1;.;2;4;3;4;4;4;4;2;2;3;4;3;50	00;58	33;75	00;41	67;4;2;2;3;3	00;3;6;0	00;0	00;1;20;1	00;0;0;0;0;1;0;1;1;1;0;0;0;1	5589;0;1	9548
1;.;1;2;1;4;2;4;4;4;4;1;4;4;8	33;50	00;58	33;75	00;2;2;3;5;1	00;3;3;0	00;0	00;1;49;4	00;0;0;1;1;0;0;1;1;0;0;1;0;0	6871;0;0	4576
1;.;3;4;3;3;3;4;2;3;3;2;3;3;58	33;41	67;58	33;41	67;3;2;2;3;2	00;3;6;0	00;0	00;2;76;2	00;0;0;1;1;0;0;1;0;0;0;0;0;0	8780;1;0	4576
1;.;4;4;4;4;4;4;2;3;2;1;3;4;75	00;41	67;75	00;33	33;2;1;3;4;1	00;4;4;1	00;1	00;2;27;1	00;1;1;1;0;0;0;0;0;0;0;1;0;1	4931;0;2	9210
1;.;1;1;1;4;4;4;4;3;3;4;4;5;0	00;83	33;75	00;58	33;1;5;5;4;0	00;2;3;0	00;0	00;2;40;3	00;1;0;1;1;0;0;0;0;0;0;0;0;1	4615;0;1	1351
1;.;2;2;2;3;3;3;1;1;2;1;3;3;25	00;33	33;50	00;8	33;3;2;2;4;2	00;2;4;0	00;1	00;2;68;1	00;1;0;0;0;1;0;0;0;0;0;0;0;0	7461;1;0	4638
1;.;3;3;3;3;3;3;3;3;3;3;3;3;50	00;50	00;50	00;50	00;1;1;1;4;2	00;1;5;0	00;1	00;1;56;2	00;1;0;1;0;1;0;0;0;1;0;0;0;1	2223;0;0	6305
1;.;3;3;1;3;4;4;1;1;1;1;1;2;33	33;8	33;66	67;0	00;4;3;2;5;2	00;3;4;0	00;1	00;2;50;2	00;1;1;0;1;0;0;0;0;0;0;1;1;1	1785;0;0	4256
1;.;1;2;1;3;4;5;4;4;4;3;4;4;8	33;66	67;75	00;75	00;1;2;4;5;1	00;6;6;0	00;0	00;1;23;1	00;1;1;0;1;0;0;0;0;1;0;0;0;1	5589;0;0	8042
1;.;3;4;3;4;4;3;3;3;3;1;3;3;58	33;33	33;66	67;50	00;4;2;2;2;4	00;2;2;0	00;0	00;1;52;3	00;1;0;1;0;0;0;0;0;0;0;1;1;0	9661;0;0	7681
1;.;1;1;1;5;5;5;3;3;5;1;5;5;0	00;66	67;100	00;66	67;5;1;1;1;4	00;5;3;1	00;0	00;2;44;4	00;0;0;1;1;0;0;0;0;1;1;0;0;1	1287;0;0	4659
1;.;2;3;3;3;4;4;2;2;2;2;3;3;41	67;41	67;66	67;25	00;4;2;2;3;3	00;2;2;0	00;0	00;2;38;1	00;0;0;1;1;0;0;0;1;0;0;0;0;2	7280;0;0	3680
1;.;3;3;3;3;3;3;3;3;3;3;3;3;50	00;50	00;50	00;50	00;1;3;3;5;0	00;2;4;0	00;1	00;1;21;1	00;0;0;0;0;1;0;0;0;0;0;0;0;1	4307;0;0	4638
1;.;3;3;3;3;4;3;3;3;3;3;3;3;50	00;50	00;58	33;50	00;4;2;2;4;3	00;3;3;0	00;0	00;2;77;3	00;1;0;1;1;0;0;0;0;1;0;1;0;0	3798;0;2	6076
3;2;1;2;1;4;5;5;1;1;2;1;4;1;8	33;25	00;91	67;8	33;4;1;2;2;4	00;5;2;1	00;0	00;2;29;5	00;1;0;1;1;0;0;0;0;0;0;0;0;0	8133;0;0	5875
1;.;3;3;3;3;3;3;3;3;3;3;3;3;50	00;50	00;50	00;50	00;3;3;3;3;0	00;2;4;0	00;1	00;2;38;4	00;1;0;0;0;0;0;0;0;0;0;0;0;0	6672;0;0	5327
1;.;2;2;2;4;4;4;4;4;4;3;4;4;25	00;66	67;75	00;75	00;4;2;3;2;3	00;3;3;0	00;0	00;1;57;3	00;1;0;0;1;0;0;0;0;1;0;1;0;0	9661;0;2	367
1;.;2;3;3;4;4;4;4;3;3;2;3;3;41	67;41	67;75	00;58	33;4;2;2;4;3	00;2;2;0	00;0	00;2;76;5	00;1;0;1;1;0;0;0;0;1;0;0;0;0	9066;1;0	4222
2;1;3;3;3;3;3;3;3;3;3;3;3;3;50	00;50	00;50	00;50	00;3;3;3;3;0	00;6;6;0	00;0	00;1;58;3	00;0;0;1;0;1;0;0;0;0;0;0;0;2	0788;0;0	3798
1;.;1;2;2;5;5;5;4;4;4;4;5;4;16	67;83	33;100	00;75	00;4;3;3;2;2	00;3;4;0	00;1	00;2;32;4	00;0;0;1;1;1;0;0;0;0;0;0;1;0	7800;1;0	5817
1;.;4;4;4;2;2;2;2;1;2;2;1;1;75	00;8	33;25	00;16	67;3;1;1;3;2	00;3;4;0	00;1	00;2;48;5	00;1;1;1;1;0;0;0;0;0;0;0;0;0	6672;0;0	7503
1;.;1;1;1;5;5;5;5;5;5;5;5;5;0	00;100	00;100	00;100	00;1;5;5;5;0	00;1;4;0	00;1	00;1;44;5	00;0;0;1;1;0;0;0;0;0;0;0;0;0	5965;1;0	5817
1;.;1;3;1;5;4;4;1;1;4;1;3;3;16	67;33	33;83	33;25	00;4;1;3;2;3	00;2;4;0	00;1	00;1;73;3	00;0;0;1;0;0;1;0;0;1;0;0;0;1	6149;0;0	4117
1;.;2;3;3;5;5;5;3;3;3;5;5;5;41	67;100	00;100	00;50	00;3;3;3;3;0	00;3;3;0	00;0	00;2;64;4	00;1;0;1;1;0;0;0;0;1;0;0;0;0	5160;1;0	3798
1;.;2;4;3;2;3;4;2;2;1;1;3;3;50	00;33	33;50	00;16	67;4;3;4;2;2	00;3;4;0	00;1	00;1;43;1	00;0;0;0;1;0;0;0;0;0;1;1;1;1	2737;0;0	5358
1;.;2;3;3;4;4;4;3;3;4;3;3;4;41	67;58	33;75	00;58	33;3;3;4;4;0	00;3;3;0	00;0	00;1;74;5	00;1;0;1;1;0;0;0;0;1;1;0;0;0	8185;0;0	6368
1;.;2;2;2;4;4;4;1;1;1;1;1;2;25	00;8	33;75	00;0	00;5;1;1;1;4	00;3;4;0	00;1	00;2;24;3	00;0;0;1;0;0;0;0;0;0;0;0;0;1	3016;0;0	5817
1;.;2;4;4;4;4;4;3;2;3;2;3;3;58	33;41	67;75	00;41	67;5;3;6;2;2	00;2;1;0	00;0	00;2;39;5	00;0;0;1;0;0;0;0;0;0;0;1;1;0	6672;0;0	6507
1;.;2;3;2;4;4;4;2;1;2;2;2;4;33	33;41	67;75	00;16	67;1;2;2;5;2	00;2;4;0	00;1	00;1;74;2	00;0;0;1;1;0;0;0;0;0;0;1;0;0	6955;0;0	4117
1;.;1;1;1;4;4;4;4;4;4;3;4;5;0	00;75	00;75	00;75	00;3;3;4;5;0	00;2;5;0	00;1	00;1;71;3	00;1;1;0;1;0;0;0;0;1;0;0;0;0	3950;0;0	7567
3;2;2;2;3;4;4;5;3;4;2;1;2;1;33	33;8	33;83	33;50	00;4;1;1;4;3	00;1;2;0	00;0	00;2;53;2	00;1;0;0;1;0;1;0;0;0;0;0;0;0	5380;0;0	8510
1;.;3;3;3;3;3;3;2;4;2;3;3;4;50	00;58	33;50	00;41	67;1;6;3;4;0	00;6;4;0	00;1	00;2;46;5	00;0;1;0;0;0;0;0;0;0;0;0;0;1	1911;0;0	8245
1;.;3;4;4;4;4;4;5;4;2;2;2;2;66	67;25	00;75	00;66	67;5;2;2;1;4	00;1;4;0	00;1	00;2;45;1	00;0;1;1;0;0;0;0;0;0;1;1;0;1	2299;0;0	6456
1;.;1;3;2;5;5;5;1;2;1;3;1;3;25	00;33	33;100	00;8	33;5;2;2;4;3	00;6;4;0	00;1	00;2;51;4	00;1;0;1;0;0;0;0;0;1;0;1;0;0	9877;0;0	8938
1;.;3;2;2;3;4;4;2;1;2;3;3;3;33	33;50	00;66	67;16	67;4;6;6;6;1	00;5;6;1	00;0	00;1;21;5	00;0;0;1;0;0;0;1;0;0;1;0;0;1	3534;0;0	5875
1;.;1;1;1;4;4;4;1;1;1;1;1;1;0	00;0	00;75	00;0	00;3;2;1;2;3	00;2;4;0	00;1	00;2;41;5	00;1;0;1;1;0;0;0;0;1;0;0;0;0	6672;0;0	8012
1;.;3;3;3;3;3;3;3;3;3;3;3;3;50	00;50	00;50	00;50	00;2;3;3;3;0	00;3;2;0	00;0	00;1;70;5	00;0;0;1;0;0;0;0;1;1;0;1;0;0	6955;0;0	6110
1;.;1;3;3;2;3;3;3;2;1;1;1;1;33	33;0	00;41	67;25	00;6;2;2;3;2	00;2;6;0	00;0	00;1;76;5	00;0;0;1;1;0;0;0;0;1;0;1;0;0	8090;0;0	6911
1;.;3;4;4;2;2;2;2;2;2;2;2;2;66	67;25	00;25	00;25	00;5;1;2;4;3	00;4;4;1	00;1	00;1;43;4	00;1;0;1;0;0;0;0;0;0;0;1;0;0	5965;0;0	9614
1;.;3;3;4;3;3;3;3;3;3;3;3;3;58	33;50	00;50	00;50	00;4;4;4;4;1	00;3;3;0	00;0	00;1;40;2	00;0;0;1;0;0;0;0;0;0;0;0;0;1	7632;0;0	4546
1;.;2;4;3;3;3;3;1;1;1;1;1;1;50	00;0	00;50	00;0	00;5;1;1;1;4	00;4;1;1	00;0	00;2;76;3	00;0;0;1;1;0;0;0;0;0;0;1;0;0	7779;0;0	4638
1;.;4;4;4;1;1;1;1;1;1;1;4;4;75	00;50	00;0	00;0	00;3;1;1;2;3	00;1;3;0	00;0	00;2;56;5	00;0;0;1;1;0;1;0;0;1;0;0;1;2	1997;1;0	4093
1;.;1;2;3;3;4;4;1;1;1;4;4;4;25	00;75	00;66	67;0	00;5;2;2;2;4	00;1;5;0	00;1	00;2;73;1	00;0;1;1;1;0;1;0;0;0;0;0;0;1	5530;0;0	8963
1;.;1;1;1;4;4;4;4;2;3;2;2;4;0	00;41	67;75	00;50	00;3;2;1;4;2	00;3;3;0	00;0	00;1;64;5	00;0;0;1;0;0;0;0;0;1;0;1;0;0	5595;1;0	6255
1;.;1;1;1;5;5;5;3;2;2;4;3;4;0	00;66	67;100	00;33	33;5;2;2;3;3	00;3;4;0	00;1	00;1;72;2	00;0;0;1;0;0;0;0;0;0;1;1;0;0	4346;0;6	1595
1;.;3;4;4;3;4;3;2;1;1;1;3;3;66	67;33	33;58	33;8	33;4;2;4;6;2	00;4;6;1	00;0	00;2;20;5	00;0;0;1;0;0;0;1;0;1;0;0;0;1	4991;1;3	5918
1;.;3;3;3;3;3;3;3;3;3;3;3;3;50	00;50	00;50	00;50	00;3;3;3;4;0	00;6;4;0	00;1	00;2;54;1	00;1;1;0;0;1;0;0;0;0;0;0;0;0	4890;1;0	6162
1;.;3;3;3;2;3;3;1;1;1;1;3;3;50	00;33	33;41	67;0	00;5;1;1;2;4	00;3;2;0	00;0	00;2;62;5	00;0;0;0;0;0;0;1;0;0;0;1;1;0	8610;0;0	5677
1;.;2;3;3;4;3;4;4;3;3;2;3;3;41	67;41	67;66	67;58	33;3;2;2;4;2	00;6;2;0	00;0	00;2;87;2	00;1;1;0;1;0;0;0;0;0;0;0;0;0	7779;1;0	4576
1;.;2;2;2;4;4;4;4;2;2;2;2;4;25	00;41	67;75	00;41	67;2;3;2;3;1	00;2;4;0	00;1	00;2;83;3	00;0;1;1;1;0;0;0;0;1;0;1;0;0	4179;0;0	6572
1;.;3;3;3;3;3;3;3;3;3;3;3;3;50	00;50	00;50	00;50	00;1;4;4;5;0	00;1;3;0	00;0	00;2;51;4	00;0;0;0;0;1;0;0;0;0;0;0;0;0	9101;1;0	6696
1;.;5;3;3;3;3;3;1;1;1;1;1;1;66	67;0	00;50	00;0	00;3;2;1;3;2	00;3;4;0	00;1	00;1;53;4	00;0;0;1;1;0;0;0;0;0;0;0;0;1	2086;0;0	6305
2;2;3;3;3;4;4;4;1;1;1;2;3;4;50	00;50	00;75	00;0	00;5;1;2;4;3	00;5;1;1	00;0	00;2;63;4	00;0;0;1;0;0;0;0;1;0;0;0;0;1	1785;0;0	4091
1;.;2;2;3;4;4;4;4;4;4;3;3;4;33	33;58	33;75	00;75	00;4;3;2;2;3	00;3;3;0	00;0	00;1;76;4	00;0;0;0;1;0;1;0;0;0;0;0;0;0	4032;0;0	5875
1;.;1;2;2;4;4;5;1;1;1;2;2;4;16	67;41	67;83	33;0	00;5;1;1;1;4	00;3;1;0	00;0	00;2;75;1	00;0;0;1;0;0;0;0;0;1;1;1;0;0	9066;0;0	9224
1;.;1;1;2;5;3;5;4;3;4;3;4;4;8	33;66	67;83	33;66	67;2;4;5;4;0	00;3;3;0	00;0	00;1;76;5	00;1;1;0;1;0;0;0;0;1;0;0;0;0	4304;1;0	8583
1;.;3;2;3;4;3;4;3;3;3;3;3;3;41	67;50	00;66	67;50	00;3;3;3;3;0	00;3;5;0	00;1	00;2;53;3	00;0;0;1;1;0;0;0;0;0;0;0;0;0	4890;0;0	9151
1;.;3;4;4;4;3;4;1;1;1;1;2;2;66	67;16	67;66	67;0	00;3;2;2;2;3	00;3;5;0	00;1	00;2;64;3	00;1;0;1;0;0;0;0;0;0;0;1;0;0	8610;1;0	6456
1;.;2;3;3;4;4;4;2;3;3;2;2;2;41	67;25	00;75	00;41	67;5;2;2;2;4	00;4;3;1	00;0	00;1;57;4	00;0;0;1;0;0;0;0;0;0;0;1;0;1	0876;0;0	7503
1;.;1;1;3;3;3;3;3;3;2;3;4;4;16	67;66	67;50	00;41	67;2;3;3;4;0	00;2;4;0	00;1	00;1;53;2	00;1;0;0;1;0;0;0;0;0;0;0;0;1	0312;0;0	9224
1;.;2;3;3;3;3;3;3;1;2;2;2;3;41	67;33	33;50	00;25	00;4;1;2;4;3	00;3;3;0	00;0	00;2;62;4	00;1;0;0;0;0;0;0;0;1;0;0;0;0	5380;0;3	5918
1;.;2;3;3;3;4;4;2;2;2;3;3;4;41	67;58	33;66	67;25	00;4;2;2;3;3	00;5;2;1	00;0	00;2;35;4	00;0;0;1;0;0;0;0;0;0;0;1;0;1	2565;0;0	3996
1;.;1;2;2;5;5;5;3;4;4;1;4;4;16	67;50	00;100	00;66	67;3;2;2;3;2	00;2;2;0	00;0	00;1;61;4	00;0;0;0;1;0;1;0;0;0;0;1;1;0	4810;0;4	3377
1;.;3;4;4;4;4;4;3;3;3;3;4;4;66	67;66	67;75	00;50	00;4;2;2;6;3	00;3;4;0	00;1	00;1;76;2	00;0;0;1;1;0;0;0;0;1;0;1;0;0	9130;0;0	9274
1;.;2;2;2;4;4;4;2;1;2;2;3;3;25	00;41	67;75	00;16	67;2;2;2;5;2	00;1;3;0	00;0	00;2;67;1	00;0;1;0;1;0;0;0;0;1;0;1;1;0	8125;0;0	6360
1;.;1;2;2;3;4;4;2;2;2;4;3;4;16	67;66	67;66	67;25	00;3;3;2;2;2	00;4;3;1	00;0	00;1;75;3	00;0;0;1;0;0;1;0;0;0;0;0;0;0	8011;1;0	9151
1;.;1;2;2;4;4;4;4;3;3;4;4;4;16	67;75	00;75	00;58	33;3;3;3;4;0	00;1;4;0	00;1	00;1;58;2	00;1;1;0;1;1;1;0;0;0;0;0;0;2	0788;0;0	4091
1;.;3;3;3;4;4;4;3;2;1;2;2;3;50	00;33	33;75	00;25	00;4;2;1;3;3	00;4;2;1	00;0	00;1;73;4	00;1;1;1;1;0;0;0;0;0;0;1;0;0	4304;1;0	5817
1;.;3;5;3;5;4;5;2;2;2;3;3;3;66	67;50	00;91	67;25	00;3;3;3;2;1	00;3;4;0	00;1	00;1;55;4	00;1;0;1;1;0;0;0;0;1;1;0;0;1	0414;0;4	40
1;.;4;3;3;3;3;3;3;3;1;2;2;2;58	33;25	00;50	00;33	33;4;2;2;2;4	00;3;3;0	00;0	00;2;49;3	00;0;0;1;0;0;0;0;1;0;1;0;0;1	1287;1;0	9151
1;.;3;3;3;3;4;3;3;2;3;2;3;3;50	00;41	67;58	33;41	67;1;3;3;3;0	00;4;2;1	00;0	00;1;56;3	00;1;0;0;1;0;0;1;0;0;1;1;0;1	0414;0;0	7388
3;2;4;4;4;5;4;5;1;1;1;1;1;1;75	00;0	00;91	67;0	00;5;1;1;1;4	00;2;2;0	00;0	00;2;54;5	00;0;0;1;0;0;0;0;0;0;0;1;1;0	4890;0;0	4514
1;.;1;1;1;4;4;4;2;2;2;3;3;3;0	00;50	00;75	00;25	00;1;3;3;5;0	00;3;4;0	00;1	00;1;56;5	00;1;0;1;1;0;0;0;0;0;0;0;0;0	8953;0;0	8712
1;.;3;3;3;3;3;3;3;3;3;3;3;3;50	00;50	00;50	00;50	00;6;3;3;6;0	00;5;6;1	00;0	00;1;25;2	00;1;0;1;0;0;0;0;0;1;0;1;0;0	8375;1;0	3574
1;.;1;1;1;4;4;4;3;2;3;3;4;4;0	00;66	67;75	00;41	67;2;4;3;5;0	00;6;3;0	00;0	00;2;55;3	00;1;1;0;0;1;0;0;0;0;0;0;0;2	1997;1;0	3493
1;.;3;3;3;3;3;3;1;1;1;1;2;2;50	00;16	67;50	00;0	00;3;1;2;2;3	00;2;3;0	00;0	00;2;30;4	00;0;0;1;0;0;1;0;0;1;0;1;0;0	8054;0;0	5636
1;.;2;3;3;4;4;4;1;1;1;1;1;1;41	67;0	00;75	00;0	00;4;1;1;4;3	00;2;5;0	00;1	00;2;68;1	00;0;0;0;0;0;0;1;1;0;1;1;0;1	7088;1;0	5817
1;.;1;1;2;3;3;4;2;2;2;3;2;2;8	33;33	33;58	33;25	00;5;2;2;3;3	00;3;5;0	00;1	00;1;38;3	00;1;0;0;0;0;0;0;1;0;1;1;1;1	2789;0;0	6110
1;.;3;3;3;3;3;3;2;2;2;2;2;3;50	00;33	33;50	00;25	00;6;2;2;6;2	00;1;5;0	00;1	00;1;69;1	00;0;0;0;0;0;0;0;0;0;0;0;0;1	7596;1;0	4576
1;.;1;1;1;4;4;4;3;4;4;3;3;4;0	00;58	33;75	00;66	67;1;2;2;3;2	00;2;4;0	00;1	00;1;48;5	00;0;1;0;1;0;1;0;0;0;0;0;0;0	6306;0;0	6572
1;.;2;4;3;4;4;4;3;3;2;1;1;3;50	00;16	67;75	00;41	67;3;4;3;1;1	00;2;3;0	00;0	00;1;55;1	00;0;0;0;0;1;1;0;0;0;1;0;0;1	0312;0;0	6305
1;.;1;1;1;5;5;5;2;2;3;3;3;3;0	00;50	00;100	00;33	33;4;2;3;2;3	00;2;5;0	00;1	00;2;46;3	00;1;0;1;0;0;0;0;0;1;1;0;0;0	6607;0;0	6764
1;.;1;4;5;4;4;4;4;2;4;3;4;4;58	33;66	67;75	00;58	33;3;2;2;5;2	00;1;4;0	00;1	00;1;40;3	00;0;0;1;1;0;1;0;0;0;0;0;0;0	6938;0;0	8176
1;.;3;4;3;4;4;4;3;1;1;3;4;3;58	33;58	33;75	00;16	67;4;2;2;4;3	00;2;3;0	00;0	00;2;32;2	00;1;1;1;0;0;0;1;0;0;1;0;0;1	6528;0;0	4123
1;.;1;1;1;5;5;5;4;5;5;4;5;5;0	00;91	67;100	00;91	67;4;2;2;3;3	00;1;3;0	00;0	00;1;46;2	00;0;0;1;1;0;0;0;0;0;0;1;0;0	6843;0;0	7086
1;.;2;3;1;3;4;1;4;2;2;4;4;4;25	00;75	00;41	67;41	67;4;3;3;4;1	00;3;3;0	00;0	00;1;71;2	00;0;0;1;0;0;0;0;0;0;0;0;0;0	7978;0;0	5118
1;.;1;3;4;5;4;5;3;2;2;2;4;4;41	67;58	33;91	67;33	33;2;2;4;4;1	00;2;2;0	00;0	00;1;38;3	00;1;1;0;1;1;0;0;0;0;0;0;0;1	1737;1;0	4222
1;.;2;2;2;4;4;4;1;2;2;3;2;2;25	00;33	33;75	00;16	67;4;1;1;4;3	00;3;1;0	00;0	00;2;33;4	00;0;0;1;1;0;0;1;0;0;0;1;0;0	8133;1;0	9151
1;.;3;3;3;4;5;5;3;3;3;3;4;3;50	00;58	33;91	67;50	00;1;3;4;5;0	00;1;4;0	00;1	00;2;64;2	00;0;0;0;1;1;1;0;0;0;1;0;0;1	0459;0;2	1399
1;.;2;2;4;2;4;4;2;2;2;2;2;4;41	67;41	67;58	33;25	00;6;2;1;5;2	00;6;3;0	00;0	00;1;71;5	00;1;1;0;0;1;1;0;0;1;0;0;0;0	4539;1;0	4224
1;.;2;3;3;2;4;4;2;2;2;2;2;2;41	67;25	00;58	33;25	00;3;3;2;2;2	00;3;3;0	00;0	00;1;41;2	00;0;0;0;0;0;0;1;1;0;1;0;0;1	2915;1;0	8496
1;.;2;2;2;4;4;4;3;3;3;3;3;3;25	00;50	00;75	00;50	00;3;6;3;4;0	00;2;3;0	00;0	00;1;32;4	00;0;0;1;1;0;0;0;0;1;0;1;0;0	8457;1;0	9014
1;.;3;4;5;2;1;3;3;1;1;1;3;3;75	00;33	33;25	00;16	67;2;1;2;4;2	00;1;4;0	00;1	00;2;35;2	00;1;0;1;1;0;0;0;0;1;0;0;0;1	1287;0;1	8323
1;.;2;2;2;2;3;4;2;2;1;3;4;3;25	00;58	33;50	00;16	67;3;3;3;3;0	00;2;3;0	00;0	00;1;29;3	00;0;0;1;0;1;0;0;0;1;1;1;0;1	5927;0;0	9444
1;.;2;3;1;5;4;4;3;3;3;3;3;3;25	00;50	00;83	33;50	00;3;4;3;3;0	00;2;4;0	00;1	00;2;50;2	00;0;0;0;1;0;0;0;0;1;0;0;0;0	4890;1;0	9614
1;.;3;3;3;3;3;3;1;1;1;1;1;1;50	00;0	00;50	00;0	00;4;1;1;2;4	00;3;3;0	00;0	00;2;60;1	00;0;0;0;0;0;1;0;0;0;1;0;0;0	5328;0;0	7760
1;.;1;3;1;5;5;5;3;3;5;3;4;1;16	67;41	67;100	00;66	67;1;2;4;4;1	00;1;5;0	00;1	00;1;67;2	00;1;1;0;1;0;0;0;0;0;0;0;0;0	7352;0;0	6305
1;.;3;4;3;5;5;5;4;3;3;3;3;3;58	33;50	00;100	00;58	33;4;3;3;5;1	00;3;3;0	00;0	00;2;24;4	00;0;0;1;1;0;0;0;0;1;0;1;0;1	3758;0;2	735
1;.;3;4;4;2;3;3;4;2;3;1;3;4;66	67;41	67;41	67;50	00;4;1;2;1;4	00;3;3;0	00;0	00;2;65;2	00;0;0;1;0;0;0;0;0;1;0;1;1;0	4139;0;2	1187
1;.;1;3;3;3;3;4;3;3;3;1;2;2;33	33;16	67;58	33;50	00;4;2;2;2;4	00;3;3;0	00;0	00;2;35;3	00;0;0;1;1;1;0;1;0;0;0;1;0;1	2565;0;0	6368
1;.;1;3;3;4;4;4;4;4;4;3;4;4;33	33;66	67;75	00;75	00;4;3;3;2;2	00;1;5;0	00;1	00;1;76;3	00;1;1;0;1;0;0;0;0;0;0;0;0;0	4304;0;0	9303
1;.;4;4;4;4;2;3;4;2;2;2;3;3;75	00;41	67;50	00;41	67;3;2;2;1;3	00;2;4;0	00;1	00;1;79;2	00;1;1;0;1;0;1;0;0;0;0;0;0;0	9520;1;0	4091
1;.;2;3;3;3;4;4;2;1;1;1;3;3;41	67;33	33;66	67;8	33;5;1;1;4;3	00;5;1;1	00;0	00;2;59;5	00;0;0;1;0;0;0;0;0;0;0;1;1;1	0014;0;2	735
1;.;1;2;1;4;4;4;3;2;4;4;2;3;8	33;50	00;75	00;50	00;4;2;1;5;3	00;3;3;0	00;0	00;1;66;2	00;0;0;1;1;0;0;0;0;1;0;1;0;1	6149;0;0	5192
1;.;2;3;2;4;4;4;2;1;1;1;2;2;33	33;16	67;75	00;8	33;4;4;1;3;2	00;2;3;0	00;0	00;1;71;5	00;0;0;1;0;0;0;0;0;1;1;1;0;1	6149;1;0	5817
1;.;3;3;3;4;4;4;3;3;2;3;4;3;50	00;58	33;75	00;41	67;3;2;2;4;2	00;3;4;0	00;1	00;2;45;4	00;0;0;1;0;0;0;0;0;0;0;0;0;0	6064;0;0	6866
1;.;2;2;2;4;4;4;2;2;2;2;3;3;25	00;41	67;75	00;25	00;1;2;2;5;2	00;3;5;0	00;1	00;1;72;4	00;1;1;1;0;0;0;0;0;0;0;0;0;0	4346;0;0	6456
1;.;1;1;1;1;4;2;3;1;1;4;4;4;0	00;75	00;33	33;16	67;1;3;2;1;2	00;3;3;0	00;0	00;2;75;2	00;0;0;1;0;0;0;0;0;1;0;1;1;0	7070;0;0	3926
1;.;2;1;4;3;3;4;4;2;1;1;1;1;33	33;0	00;58	33;33	33;5;1;1;2;4	00;3;5;0	00;1	00;1;70;1	00;0;0;1;1;0;0;0;0;1;0;0;0;1	7596;1;0	6572
1;.;1;3;3;3;5;5;3;3;2;3;4;4;33	33;66	67;83	33;41	67;3;2;2;3;2	00;2;5;0	00;1	00;2;80;1	00;0;1;1;0;0;0;0;0;1;0;1;0;0	9066;0;0	6162
1;.;1;1;1;4;4;5;2;1;1;2;4;4;0	00;58	33;83	33;8	33;5;2;2;4;3	00;3;4;0	00;1	00;1;35;3	00;1;0;1;0;0;0;0;0;0;0;1;0;1	1982;0;0	6866
1;.;2;2;2;4;3;3;2;2;2;2;2;3;25	00;33	33;58	33;25	00;5;2;2;4;3	00;3;3;0	00;0	00;2;52;5	00;0;1;1;0;0;0;0;0;1;1;1;0;0	9917;1;0	4123
1;.;3;3;3;4;4;4;2;1;2;2;3;3;50	00;41	67;75	00;16	67;5;1;1;1;4	00;4;6;1	00;0	00;2;61;2	00;1;0;1;0;0;0;0;0;1;0;1;0;0	8610;1;0	6162
1;.;3;4;4;2;1;2;1;1;1;1;2;2;66	67;16	67;16	67;0	00;5;2;1;2;4	00;2;2;0	00;0	00;1;73;3	00;1;0;1;0;0;0;0;0;0;0;0;0;0	9943;0;0	4871
1;.;2;3;3;4;3;3;3;2;4;2;2;3;41	67;33	33;58	33;50	00;4;4;3;4;1	00;3;3;0	00;0	00;1;78;3	00;0;0;1;1;0;1;0;0;0;0;1;0;0	6955;0;0	8232
1;.;3;5;4;5;5;5;3;2;2;2;2;2;75	00;25	00;100	00;33	33;4;1;1;5;3	00;3;3;0	00;0	00;2;68;2	00;0;0;1;1;0;0;1;0;1;1;0;0;0	4122;1;0	7091
1;.;3;3;3;3;3;3;3;3;3;3;3;3;50	00;50	00;50	00;50	00;2;3;3;3;0	00;3;4;0	00;1	00;1;50;2	00;0;0;0;1;0;0;0;0;0;0;0;0;1	0414;1;0	9444
1;.;2;2;2;4;4;4;3;3;1;3;3;3;25	00;50	00;75	00;33	33;4;1;1;4;3	00;5;5;1	00;1	00;2;54;1	00;0;0;1;0;0;0;0;0;0;0;0;0;1	1670;0;2	9887
1;.;1;1;1;4;5;5;1;1;1;1;3;3;0	00;33	33;91	67;0	00;1;1;3;3;1	00;6;6;0	00;0	00;2;74;1	00;1;0;0;1;1;0;0;0;0;0;0;0;1	7088;1;0	8176
1;.;2;3;3;3;4;4;3;3;2;3;3;2;41	67;41	67;66	67;41	67;1;3;2;4;1	00;2;1;0	00;0	00;1;37;4	00;1;0;1;0;0;0;0;0;0;0;0;0;1	2915;0;0	4331
1;.;5;5;5;1;1;1;1;1;1;1;1;1;100	00;0	00;0	00;0	00;5;1;1;1;4	00;1;3;0	00;0	00;2;31;5	00;1;0;0;1;0;0;0;0;1;1;0;0;1	5139;0;2	9210
1;.;5;3;3;3;4;4;3;3;4;4;4;4;66	67;75	00;66	67;58	33;4;1;2;2;4	00;3;3;0	00;0	00;1;74;4	00;0;1;1;1;0;0;1;0;1;0;0;0;1	6149;0;0	5956
1;.;2;1;3;4;5;5;1;1;1;4;4;4;25	00;75	00;91	67;0	00;4;2;2;5;3	00;3;2;0	00;0	00;2;53;3	00;1;1;1;1;0;0;0;0;1;0;0;0;1	0014;0;0	3463
1;.;4;4;4;2;3;3;2;2;2;2;2;2;75	00;25	00;41	67;25	00;3;2;3;2;2	00;3;4;0	00;1	00;2;49;2	00;1;1;1;1;0;0;0;0;1;0;0;0;1	1287;0;0	6255
1;.;1;1;2;5;5;5;2;4;4;3;3;3;8	33;50	00;100	00;58	33;5;3;2;2;3	00;4;4;1	00;1	00;1;39;3	00;0;0;1;1;0;0;0;1;0;0;1;0;1	2915;0;2	531
1;.;1;3;3;4;4;4;3;2;3;3;3;3;33	33;50	00;75	00;41	67;4;2;2;1;4	00;4;3;1	00;0	00;1;80;3	00;0;0;1;0;0;0;0;0;1;1;0;0;0	4346;0;0	6872
1;.;1;1;2;5;5;5;3;3;2;2;1;2;8	33;16	67;100	00;41	67;4;1;3;3;2	00;2;6;0	00;0	00;2;29;4	00;1;0;1;1;0;0;0;0;1;0;0;0;0	7391;1;0	3798
1;.;3;4;4;3;3;3;3;3;3;3;3;4;66	67;58	33;50	00;50	00;4;6;6;3;1	00;6;6;0	00;0	00;2;20;5	00;0;0;0;0;0;0;0;0;0;0;0;0;1	5139;0;0	3385
1;.;1;2;1;1;4;4;1;1;1;3;4;3;8	33;58	33;50	00;0	00;4;4;2;4;2	00;3;4;0	00;1	00;2;72;5	00;1;0;1;0;0;0;0;0;0;0;1;0;0	3593;1;0	4434
1;.;1;1;1;5;5;5;3;3;3;3;4;4;0	00;66	67;100	00;50	00;1;3;3;5;0	00;3;3;0	00;0	00;1;48;4	00;0;1;0;1;0;0;0;0;1;0;1;0;0	6938;1;0	9224
1;.;2;3;3;1;5;5;1;1;1;4;4;5;41	67;83	33;66	67;0	00;5;1;2;4;3	00;2;3;0	00;0	00;2;18;3	00;0;0;1;0;0;0;0;0;0;0;1;0;1	4519;0;0	5956
1;.;2;2;2;4;4;4;2;1;1;2;3;2;25	00;33	33;75	00;8	33;3;2;2;3;2	00;3;1;0	00;0	00;2;74;5	00;0;0;1;0;0;1;0;0;1;0;0;0;0	3798;0;0	6572
1;.;1;4;1;4;4;4;2;1;2;1;3;2;25	00;25	00;75	00;16	67;4;2;2;3;3	00;2;3;0	00;0	00;2;82;5	00;0;0;1;0;0;0;1;0;0;0;1;0;0	9155;0;0	4123
1;.;3;3;3;3;3;3;3;3;3;3;3;3;50	00;50	00;50	00;50	00;6;6;6;6;0	00;3;3;0	00;0	00;2;29;1	00;0;0;1;1;0;0;0;0;0;0;0;0;1	4991;0;0	7543
1;.;1;2;2;4;1;5;4;4;4;4;5;4;16	67;83	33;58	33;75	00;6;4;1;1;2	00;2;2;0	00;0	00;1;67;3	00;1;0;1;0;0;0;0;0;0;0;1;0;0	7978;1;0	3680
1;.;3;4;4;3;4;3;1;1;1;1;2;2;66	67;16	67;58	33;0	00;4;1;1;3;3	00;3;3;0	00;0	00;2;49;5	00;1;1;0;1;0;0;0;0;0;0;0;0;1	2299;0;0	4222
1;.;1;3;2;5;5;3;2;1;1;3;2;3;25	00;41	67;83	33;8	33;5;3;2;2;3	00;2;1;0	00;0	00;2;77;1	00;0;0;0;1;0;0;0;1;0;0;1;0;0	4139;1;0	4124
1;.;1;3;3;3;4;4;3;1;1;1;3;2;33	33;25	00;66	67;16	67;1;3;2;4;1	00;3;4;0	00;1	00;2;66;2	00;0;0;0;0;0;0;0;0;0;1;1;0;0	7779;0;0	4659
1;.;1;1;1;5;5;5;1;1;1;3;3;3;0	00;50	00;100	00;0	00;5;4;3;5;1	00;2;6;0	00;0	00;1;68;3	00;0;0;0;1;0;0;0;0;0;1;0;0;1	7042;0;0	8510
1;.;3;3;3;3;3;3;3;3;3;3;4;4;50	00;66	67;50	00;50	00;1;3;4;5;0	00;6;6;0	00;0	00;1;52;3	00;1;1;1;0;1;0;0;0;0;0;0;0;1	2135;0;0	4124
1;.;1;2;1;5;5;4;4;3;3;3;5;4;8	33;75	00;91	67;58	33;2;4;3;4;0	00;2;4;0	00;1	00;1;65;2	00;1;0;0;1;1;0;0;0;1;0;0;0;0	4168;0;0	7214
1;.;3;4;3;4;4;4;3;3;2;3;3;4;58	33;58	33;75	00;41	67;4;2;2;2;4	00;3;2;0	00;0	00;2;66;3	00;0;0;1;0;0;0;0;0;0;0;0;0;0	4365;0;0	5028
1;.;4;3;3;3;4;4;2;2;2;2;3;2;58	33;33	33;66	67;25	00;4;6;3;2;2	00;2;1;0	00;0	00;1;37;2	00;0;0;1;1;0;0;1;0;1;0;1;0;0	6938;0;0	8594
1;.;5;4;4;4;4;4;4;1;1;1;1;1;83	33;0	00;75	00;25	00;5;5;1;1;3	00;1;6;0	00;0	00;2;73;1	00;0;0;1;0;0;0;0;0;1;1;1;0;0	7779;0;0	6177
1;.;2;2;2;3;4;4;2;2;2;2;2;3;25	00;33	33;66	67;25	00;3;2;2;3;2	00;2;4;0	00;1	00;2;64;5	00;0;0;1;0;0;0;0;0;0;0;1;0;0	4890;0;0	4124
1;.;2;2;2;4;4;4;3;2;2;1;1;3;25	00;16	67;75	00;33	33;5;1;2;4;3	00;2;5;0	00;1	00;2;58;5	00;1;0;1;1;0;0;0;0;0;0;0;0;0	9101;0;4	2030
1;.;2;3;4;3;3;4;2;2;2;1;3;4;50	00;41	67;58	33;25	00;2;2;3;5;1	00;2;4;0	00;1	00;1;43;2	00;1;1;0;0;1;0;0;0;0;0;0;0;1	1103;0;0	3776
1;.;2;1;1;5;5;5;3;1;3;3;4;3;8	33;58	33;100	00;33	33;1;1;2;5;2	00;2;3;0	00;0	00;1;49;3	00;1;1;0;1;0;0;0;0;0;0;0;0;1	2737;0;0	4657
1;.;3;3;3;3;3;3;3;3;3;3;3;3;50	00;50	00;50	00;50	00;4;3;3;4;1	00;1;5;0	00;1	00;1;54;4	00;0;0;0;1;1;0;0;0;0;0;0;0;0	9464;0;3	9086
1;.;1;2;1;4;3;4;3;2;4;4;4;4;8	33;75	00;66	67;50	00;1;2;2;3;2	00;4;4;1	00;1	00;1;75;4	00;0;0;1;1;1;0;0;0;1;0;1;0;0	8011;0;2	8730
1;.;1;3;2;4;5;4;4;2;3;5;2;4;25	00;66	67;83	33;50	00;3;4;2;4;1	00;3;6;0	00;0	00;2;72;2	00;1;0;1;0;1;1;0;0;0;0;1;0;0	3593;0;0	6707
1;.;1;1;1;3;5;5;2;1;1;3;3;4;0	00;58	33;83	33;8	33;3;2;3;4;1	00;2;5;0	00;1	00;2;38;5	00;1;1;1;1;0;0;0;0;0;0;0;0;0	5737;0;0	6305
1;.;5;5;5;3;3;2;2;2;2;2;2;1;100	00;16	67;41	67;25	00;4;2;2;4;3	00;6;6;0	00;0	00;2;51;5	00;0;0;1;0;0;0;0;0;1;1;1;0;0	9917;0;0	8447
1;.;2;3;2;4;4;5;2;3;4;3;3;3;33	33;50	00;83	33;50	00;3;3;3;5;0	00;2;4;0	00;1	00;1;49;4	00;1;0;0;1;0;0;0;0;0;1;1;0;1	2386;0;0	5808
1;.;2;4;2;3;4;4;3;2;3;3;3;3;41	67;50	00;66	67;41	67;3;6;3;4;0	00;2;6;0	00;0	00;2;42;5	00;0;1;1;0;1;0;0;0;0;0;0;0;1	1522;1;0	6707
1;.;1;1;1;4;5;5;3;3;2;5;3;5;0	00;83	33;91	67;41	67;1;4;3;5;0	00;2;3;0	00;0	00;1;36;3	00;1;0;0;1;1;0;0;0;1;1;0;0;0	6306;0;0	7450
1;.;1;1;2;3;4;5;2;2;1;1;2;3;8	33;25	00;75	00;16	67;3;2;2;4;2	00;3;4;0	00;1	00;2;58;2	00;0;0;1;0;0;0;0;0;1;0;1;1;0	5328;0;0	4331
1;.;3;3;3;1;3;3;1;1;1;1;1;1;50	00;0	00;33	33;0	00;4;2;2;2;4	00;3;3;0	00;0	00;2;60;3	00;0;0;1;0;0;0;0;0;0;0;0;0;0	9101;0;0	8509
1;.;5;4;4;2;2;3;1;1;1;1;2;3;83	33;25	00;33	33;0	00;5;1;1;5;3	00;6;3;0	00;0	00;2;68;2	00;0;0;1;1;0;0;0;0;1;0;0;1;0	3878;0;0	6866
1;.;3;3;3;3;3;3;3;3;3;3;3;3;50	00;50	00;50	00;50	00;1;3;3;3;0	00;4;3;1	00;0	00;2;19;5	00;0;0;0;0;0;0;0;0;0;0;0;0;1	5811;1;0	6162
1;.;2;2;2;3;4;4;1;1;1;3;2;3;25	00;41	67;66	67;0	00;5;3;2;3;2	00;4;3;1	00;0	00;2;57;3	00;0;0;1;0;0;0;1;0;0;0;1;1;0	9101;1;0	6921
1;.;1;1;1;5;5;5;3;2;2;4;4;5;0	00;83	33;100	00;33	33;1;2;2;5;2	00;3;4;0	00;1	00;2;51;3	00;1;1;1;0;0;0;0;0;1;0;0;0;0	5328;0;3	3390
1;.;3;3;3;3;4;3;2;3;3;2;2;2;50	00;25	00;58	33;41	67;3;6;6;3;0	00;2;4;0	00;1	00;2;63;5	00;1;1;1;1;1;0;0;0;0;0;0;0;0	9917;0;0	6255
1;.;2;4;4;3;3;3;3;3;1;3;2;3;58	33;41	67;50	00;33	33;4;1;1;4;3	00;2;5;0	00;1	00;2;32;1	00;1;0;0;1;1;0;0;0;1;0;0;0;3	4730;0;0	5867
1;.;2;2;2;4;4;4;4;3;4;3;4;4;25	00;66	67;75	00;66	67;4;1;2;2;4	00;4;2;1	00;0	00;1;56;2	00;0;0;1;0;0;0;0;1;0;0;1;0;0	5595;0;0	9519
1;.;1;2;2;4;4;4;4;3;3;3;4;4;16	67;66	67;75	00;58	33;4;1;2;1;4	00;3;6;0	00;0	00;1;72;2	00;0;0;1;0;0;0;0;0;1;0;1;0;0	9520;1;0	5237
1;.;1;1;1;4;4;4;4;4;4;4;4;4;0	00;75	00;75	00;75	00;1;5;5;5;0	00;1;5;0	00;1	00;2;79;1	00;0;0;1;1;0;0;0;0;0;0;0;0;0	4139;0;0	5817
1;.;2;5;5;2;2;2;1;1;1;1;1;1;75	00;0	00;25	00;0	00;4;2;3;5;2	00;1;4;0	00;1	00;2;26;1	00;0;0;0;0;0;0;0;0;0;0;0;0;1	3016;1;0	6110
1;.;1;1;1;1;1;1;1;3;3;3;4;2;0	00;50	00;0	00;33	33;2;4;5;3;0	00;1;3;0	00;0	00;1;47;3	00;1;0;0;0;0;0;0;0;0;0;0;0;1	2789;0;2	2633
1;.;3;4;2;4;2;3;3;2;3;2;4;4;50	00;58	33;50	00;41	67;1;3;5;4;0	00;3;2;0	00;0	00;1;25;5	00;0;0;0;0;0;1;1;0;0;0;0;0;1	5589;0;1	2097
1;.;4;4;5;2;3;3;2;1;1;2;2;3;83	33;33	33;41	67;8	33;5;2;2;5;3	00;3;3;0	00;0	00;2;67;2	00;1;0;1;1;0;0;0;1;0;0;0;0;0	8125;0;0	5999
1;.;1;2;1;5;5;5;4;3;4;4;5;4;8	33;83	33;100	00;66	67;5;2;2;3;3	00;3;4;0	00;1	00;1;53;5	00;1;1;0;1;1;0;0;0;0;0;0;0;0	5540;0;0	4124
1;.;3;3;3;3;3;3;3;3;3;2;3;3;50	00;41	67;50	00;50	00;6;3;3;3;0	00;4;3;1	00;0	00;1;58;4	00;0;0;1;0;0;0;0;0;0;0;1;1;1	0414;0;0	9223
1;.;1;3;2;3;3;3;3;1;1;3;3;3;25	00;50	00;50	00;16	67;2;3;3;3;0	00;3;3;0	00;0	00;1;79;1	00;1;0;1;0;0;0;0;0;0;1;0;0;0	8185;0;0	4613
1;.;3;3;3;3;3;3;3;3;3;3;3;3;50	00;50	00;50	00;50	00;3;3;3;3;0	00;3;3;0	00;0	00;1;52;4	00;0;0;0;1;1;1;1;0;0;0;0;0;0	8953;1;0	6922
1;.;1;3;2;4;4;4;3;3;2;3;3;3;25	00;50	00;75	00;41	67;4;3;3;4;1	00;3;4;0	00;1	00;2;34;5	00;0;0;1;0;0;0;0;0;1;1;1;0;0	8054;0;0	3996
1;.;1;1;1;1;1;1;1;1;1;1;1;1;0	00;0	00;0	00;0	00;1;1;1;1;3	00;5;1;1	00;0	00;2;62;2	00;0;0;1;0;0;0;1;1;0;0;0;0;0	4626;1;0	4331
1;.;2;3;2;3;4;4;3;2;2;2;4;4;33	33;58	33;66	67;33	33;4;3;3;4;1	00;3;3;0	00;0	00;2;74;1	00;0;0;1;0;0;0;0;0;0;0;0;0;0	4179;0;0	5817
1;.;2;2;2;4;4;4;1;1;1;1;4;4;25	00;50	00;75	00;0	00;5;1;1;5;3	00;5;1;1	00;0	00;2;72;4	00;0;0;1;0;0;0;0;0;1;0;1;0;1	0621;1;0	6368
1;.;1;1;2;4;4;4;3;2;2;1;3;3;8	33;33	33;75	00;33	33;4;1;3;1;3	00;3;5;0	00;1	00;1;69;2	00;0;0;1;0;0;0;1;1;0;0;1;0;0	4346;0;0	7681
1;.;1;2;2;4;4;4;2;2;2;3;4;4;16	67;66	67;75	00;25	00;1;2;2;5;2	00;2;3;0	00;0	00;2;48;4	00;1;1;1;1;0;0;0;0;0;0;0;0;0	6064;0;0	7838
1;.;1;1;1;3;4;4;1;1;1;1;2;2;0	00;16	67;66	67;0	00;5;2;2;1;4	00;1;4;0	00;1	00;1;75;1	00;1;0;1;1;0;0;0;0;1;0;1;0;0	8185;0;0	3996
1;.;5;5;5;1;1;1;1;1;1;1;1;1;100	00;0	00;0	00;0	00;5;1;1;1;4	00;3;3;0	00;0	00;1;59;3	00;0;0;1;0;0;0;0;0;0;0;0;0;1	0312;0;0	6456
2;1;5;5;5;5;5;5;1;1;1;1;5;1;100	00;33	33;100	00;0	00;6;1;1;6;2	00;5;2;1	00;0	00;2;34;4	00;0;0;0;0;0;0;0;0;0;0;0;0;0	8133;0;3	4461
1;.;1;1;1;4;4;4;3;3;3;3;3;4;0	00;58	33;75	00;50	00;1;3;3;5;0	00;1;2;0	00;0	00;1;77;4	00;1;0;0;0;0;0;0;0;0;0;0;0;0	4346;0;0	6255
1;.;1;2;1;5;5;5;1;1;1;1;1;1;8	33;0	00;100	00;0	00;2;2;2;3;2	00;2;3;0	00;0	00;1;57;4	00;0;0;1;0;0;0;0;0;0;0;1;0;1	2799;0;0	4638
1;.;3;5;5;1;2;1;1;1;2;1;2;2;83	33;16	67;8	33;8	33;5;1;2;3;3	00;5;2;1	00;0	00;2;61;1	00;0;0;1;1;0;0;0;0;1;0;0;0;0	8610;1;0	9839
1;.;3;5;3;5;5;5;1;1;1;1;1;1;66	67;0	00;100	00;0	00;1;1;1;3;2	00;1;4;0	00;1	00;1;50;4	00;1;0;1;0;0;0;0;0;1;0;0;0;0	9988;0;0	4434
1;.;1;2;2;4;3;4;2;2;3;2;3;4;16	67;50	00;66	67;33	33;2;3;4;5;0	00;2;3;0	00;0	00;1;57;2	00;1;0;1;0;0;0;0;0;0;0;0;0;1	2799;0;0	6177
1;.;3;3;3;3;3;3;3;3;3;3;3;3;50	00;50	00;50	00;50	00;2;3;3;5;0	00;3;2;0	00;0	00;1;80;3	00;0;0;1;0;0;0;0;0;0;0;0;0;0	8090;0;0	9223
1;.;1;1;1;4;5;5;4;3;4;3;4;4;0	00;66	67;91	67;66	67;2;4;3;3;0	00;1;3;0	00;0	00;1;65;2	00;1;1;0;1;1;0;0;0;0;0;0;0;0	9389;0;0	5862
1;.;2;2;2;4;4;4;3;2;2;3;3;3;25	00;50	00;75	00;33	33;3;3;3;3;0	00;3;3;0	00;0	00;1;58;5	00;0;0;1;1;0;0;0;0;0;0;0;0;1	2255;0;3	4803
1;.;3;5;2;1;1;1;5;1;1;1;1;2;58	33;8	33;0	00;33	33;5;1;1;2;4	00;6;6;0	00;0	00;2;30;4	00;0;0;1;0;0;0;0;0;0;0;0;0;1	7642;0;0	6572
1;.;1;3;3;4;4;4;4;2;2;3;2;4;33	33;50	00;75	00;41	67;2;3;3;5;0	00;2;5;0	00;1	00;1;54;4	00;1;1;1;1;1;0;0;0;0;0;0;0;1	0414;0;1	1715
1;.;1;3;3;4;4;4;4;4;4;3;3;3;33	33;50	00;75	00;75	00;1;3;3;5;0	00;2;4;0	00;1	00;1;59;4	00;1;1;0;1;0;1;0;0;1;0;0;0;0	5084;1;0	4470
1;.;1;1;1;3;3;4;1;1;1;2;2;3;0	00;33	33;58	33;0	00;2;1;2;4;2	00;2;4;0	00;1	00;2;40;4	00;0;0;0;0;1;0;0;0;1;1;1;0;1	5409;0;3	1741
1;.;3;3;4;3;4;4;2;2;2;2;2;3;58	33;33	33;66	67;25	00;3;2;3;4;1	00;2;2;0	00;0	00;2;41;3	00;1;1;1;1;0;0;0;0;1;0;0;0;1	4414;0;0	9151
1;.;3;3;3;3;3;3;3;3;3;3;3;3;50	00;50	00;50	00;50	00;3;3;3;3;0	00;6;3;0	00;0	00;1;31;4	00;0;0;1;1;1;0;0;0;0;0;0;0;1	5589;1;0	6922
1;.;3;3;3;3;3;3;2;1;2;2;2;3;50	00;33	33;50	00;16	67;3;2;3;4;1	00;2;5;0	00;1	00;2;34;5	00;1;0;1;1;0;0;0;0;1;0;0;0;1	8606;0;0	4165
1;.;1;2;2;4;4;4;4;1;2;1;3;4;16	67;41	67;75	00;33	33;2;1;1;3;2	00;3;3;0	00;0	00;2;52;4	00;1;0;1;0;0;1;0;0;0;0;0;0;0	5380;1;0	3463
1;.;3;4;4;3;3;3;1;1;1;1;1;1;66	67;0	00;50	00;0	00;4;2;2;3;3	00;2;4;0	00;1	00;2;40;4	00;1;0;1;0;0;0;0;0;0;0;0;0;1	2249;1;0	4659
1;.;1;2;1;4;2;4;3;2;3;3;3;3;8	33;50	00;58	33;41	67;6;4;3;3;0	00;2;4;0	00;1	00;2;76;1	00;1;0;0;0;1;0;0;0;0;0;0;0;0	6688;1;0	8717
1;.;3;2;4;3;2;3;2;3;1;2;1;3;50	00;25	00;41	67;25	00;4;1;3;4;2	00;4;3;1	00;0	00;2;67;5	00;0;0;1;1;0;1;0;0;1;0;1;0;1	7847;0;2	1187
1;.;2;3;2;3;2;3;3;5;3;3;4;4;33	33;66	67;41	67;66	67;3;4;3;3;0	00;3;4;0	00;1	00;1;68;2	00;1;0;1;1;0;0;0;0;0;0;0;0;0	7352;1;0	4117
1;.;2;2;3;2;4;4;1;2;1;2;2;3;33	33;33	33;58	33;8	33;5;3;3;1;2	00;3;2;0	00;0	00;2;64;5	00;0;0;0;1;0;0;0;0;1;0;1;0;0	9291;0;0	3776
1;.;1;1;1;4;4;3;3;3;2;2;4;4;0	00;58	33;66	67;41	67;3;4;5;3;0	00;2;3;0	00;0	00;1;59;1	00;0;1;0;0;1;0;0;0;1;1;1;0;0	4810;0;3	8604
1;.;2;5;2;5;5;5;2;1;2;1;1;1;50	00;0	00;100	00;16	67;5;2;1;4;3	00;2;4;0	00;1	00;1;68;2	00;0;0;1;1;0;0;0;0;0;1;1;0;1	6149;0;0	7443
1;.;2;3;3;4;4;4;2;2;3;2;3;3;41	67;41	67;75	00;33	33;5;2;2;1;4	00;4;3;1	00;0	00;1;72;3	00;1;0;1;1;0;0;0;0;0;1;0;0;1	7596;0;0	4576
1;.;4;5;4;3;2;3;1;3;1;1;1;3;83	33;16	67;41	67;16	67;3;1;2;4;2	00;2;2;0	00;0	00;1;54;1	00;1;1;1;1;1;0;0;0;0;0;0;0;0	5518;1;0	9014
1;.;2;3;3;3;4;4;3;2;2;1;2;2;41	67;16	67;66	67;33	33;5;1;2;4;3	00;2;4;0	00;1	00;2;42;1	00;1;0;0;1;0;0;1;0;1;0;1;0;1	2249;0;0	3574
1;.;2;2;2;2;2;3;2;2;1;1;3;3;25	00;33	33;33	33;16	67;4;2;3;6;2	00;1;6;0	00;0	00;2;45;5	00;0;0;1;1;0;0;0;1;0;1;0;1;1	1911;0;0	4368
1;.;3;3;3;3;3;3;3;3;3;3;3;3;50	00;50	00;50	00;50	00;2;4;3;4;0	00;2;4;0	00;1	00;1;71;3	00;1;0;1;0;0;0;0;1;1;0;1;0;0	6955;0;0	4576
1;.;1;2;2;4;4;4;3;3;3;3;3;3;16	67;50	00;75	00;50	00;4;3;3;2;2	00;2;4;0	00;1	00;1;71;2	00;0;0;1;1;0;0;0;0;1;0;1;0;0	7352;1;0	4124
1;.;4;4;4;4;4;4;4;4;4;4;4;4;75	00;75	00;75	00;75	00;4;4;4;4;1	00;4;4;1	00;1	00;1;79;1	00;0;0;1;0;0;1;0;0;0;0;0;0;0	7352;1;3	4461
1;.;1;1;2;5;5;5;2;2;3;4;5;4;8	33;83	33;100	00;33	33;4;2;2;2;4	00;2;3;0	00;0	00;1;43;4	00;1;0;1;1;0;0;0;0;1;0;0;0;0	6938;0;0	4721
1;.;5;5;5;5;5;5;5;5;5;5;5;5;100	00;100	00;100	00;100	00;5;5;5;5;1	00;5;5;1	00;1	00;1;37;4	00;0;1;1;0;0;0;0;1;0;0;0;0;0	6843;0;0	5497
1;.;3;4;4;3;3;2;2;2;2;2;3;2;66	67;33	33;41	67;25	00;4;1;1;1;4	00;2;4;0	00;1	00;2;65;2	00;0;0;1;0;1;0;1;0;0;1;0;0;0	7218;0;2	8730
1;.;2;3;3;4;3;3;2;3;3;2;3;2;41	67;33	33;58	33;41	67;2;2;2;5;2	00;2;3;0	00;0	00;1;46;4	00;0;0;1;0;1;0;0;0;0;1;1;0;0	5965;0;0	5867
1;.;1;3;1;4;4;4;4;4;4;4;4;4;16	67;75	00;75	00;75	00;1;4;5;4;0	00;1;4;0	00;1	00;2;64;5	00;0;0;0;1;1;0;0;0;1;0;0;0;0	5328;0;0	3897
1;.;4;4;3;2;2;2;2;2;2;3;2;2;66	67;33	33;25	00;25	00;3;2;2;4;2	00;2;6;0	00;0	00;2;33;1	00;1;0;1;0;0;0;0;0;1;0;1;0;1	3758;0;0	5956
1;.;4;4;2;2;2;2;2;2;2;2;2;4;58	33;41	67;25	00;25	00;2;3;4;3;0	00;1;4;0	00;1	00;2;50;3	00;1;0;0;1;1;1;0;0;1;0;0;0;1	0459;1;0	4368
1;.;5;5;5;4;4;3;4;1;1;2;5;4;100	00;66	67;66	67;25	00;3;2;2;4;2	00;3;3;0	00;0	00;2;67;2	00;0;0;1;0;0;0;0;0;0;0;0;0;0	4179;0;0	8042
1;.;4;4;4;3;4;4;1;1;1;1;2;3;75	00;25	00;66	67;0	00;5;1;1;1;4	00;4;2;1	00;0	00;1;50;2	00;0;1;0;0;0;0;1;0;1;0;1;0;0	8953;1;0	9224
1;.;3;3;3;1;4;4;1;1;1;2;1;2;50	00;16	67;50	00;0	00;5;1;3;4;2	00;5;2;1	00;0	00;2;48;2	00;1;0;1;0;0;0;0;0;0;0;1;0;1	1287;1;0	4165
1;.;4;5;5;1;1;1;1;1;1;1;1;3;91	67;16	67;0	00;0	00;1;6;1;5;1	00;3;4;0	00;1	00;2;35;3	00;1;1;1;1;0;0;0;0;1;0;0;0;1	1522;0;0	7681
1;.;2;3;3;1;2;4;1;1;1;3;1;1;41	67;16	67;33	33;0	00;3;1;1;3;2	00;1;3;0	00;0	00;2;71;1	00;1;1;1;1;0;1;0;0;0;0;0;0;0	7704;0;0	7681
1;.;2;3;3;3;3;4;2;3;2;2;4;3;41	67;50	00;58	33;33	33;4;3;3;4;1	00;3;4;0	00;1	00;1;61;4	00;1;1;1;1;0;0;0;0;0;1;0;0;1	2255;1;0	6696
1;.;1;1;1;3;3;1;5;5;5;3;5;5;0	00;83	33;33	33;100	00;1;5;5;4;0	00;1;4;0	00;1	00;1;42;1	00;1;1;0;1;0;0;0;0;0;0;0;0;1	3066;0;0	9614
1;.;1;2;2;4;4;4;4;3;3;3;3;3;16	67;50	00;75	00;58	33;4;2;3;2;3	00;4;6;1	00;0	00;2;40;3	00;1;0;1;1;0;0;0;0;1;0;0;0;0	5737;0;0	7503
1;.;2;5;3;3;3;4;2;1;2;2;2;3;58	33;33	33;58	33;16	67;5;1;2;4;3	00;2;4;0	00;1	00;2;55;3	00;1;0;1;1;1;0;0;0;0;0;0;0;0	9877;0;1	8801
3;2;4;4;4;5;2;2;1;1;1;2;2;2;75	00;25	00;50	00;0	00;4;1;2;2;4	00;3;3;0	00;0	00;2;49;3	00;0;0;1;0;0;0;0;0;0;0;0;0;1	2565;0;0	7503
1;.;2;3;2;4;4;4;3;3;2;2;3;3;33	33;41	67;75	00;41	67;4;2;2;1;4	00;3;4;0	00;1	00;2;34;4	00;1;0;1;0;0;0;0;0;1;0;0;0;0	7800;1;0	4091
1;.;4;4;4;4;4;4;3;3;4;3;3;3;75	00;50	00;75	00;58	33;4;2;3;4;2	00;3;3;0	00;0	00;2;34;4	00;1;0;1;0;0;0;0;0;0;0;0;0;1	3016;0;0	8439
1;.;5;5;5;1;5;5;5;1;1;1;1;1;100	00;0	00;66	67;33	33;5;1;1;1;4	00;1;1;0	00;0	00;1;36;3	00;0;0;0;0;0;0;0;1;1;0;1;1;1	5198;0;0	4470
1;.;5;5;5;4;4;4;1;1;1;1;1;1;100	00;0	00;75	00;0	00;5;1;1;1;4	00;4;4;1	00;1	00;2;55;5	00;0;0;1;1;0;0;0;0;0;1;1;0;1	3539;0;0	7214
1;.;2;3;3;4;4;4;2;3;3;2;2;3;41	67;33	33;75	00;41	67;2;6;4;4;0	00;2;4;0	00;1	00;1;77;3	00;0;0;1;1;0;0;0;0;0;0;1;0;0	4032;1;0	8938
1;.;1;5;5;5;5;5;1;1;1;1;4;2;66	67;33	33;100	00;0	00;5;1;1;2;4	00;3;5;0	00;1	00;2;49;4	00;0;0;0;1;0;0;0;0;1;0;1;1;0	6672;0;0	7743
1;.;2;3;3;4;4;4;2;3;3;3;3;3;41	67;50	00;75	00;41	67;3;3;3;3;0	00;1;5;0	00;1	00;1;26;3	00;0;0;0;1;1;0;0;0;0;0;0;0;1	5589;0;0	4117
1;.;1;3;2;4;5;5;4;3;4;3;3;3;25	00;50	00;91	67;66	67;3;1;2;4;2	00;3;4;0	00;1	00;1;65;4	00;1;0;1;0;0;0;0;0;1;0;0;0;0	4346;0;0	6003
1;.;1;2;2;4;5;5;3;3;3;3;3;3;16	67;50	00;91	67;50	00;4;2;2;4;3	00;5;2;1	00;0	00;1;39;3	00;1;0;1;0;0;0;0;0;0;0;0;0;0	6843;0;0	3123
3;2;2;3;3;3;4;4;3;2;2;2;2;2;41	67;25	00;66	67;33	33;5;1;1;4;3	00;2;1;0	00;0	00;2;35;2	00;1;1;1;0;0;0;0;0;0;0;0;0;0	6672;0;0	6541
1;.;2;3;2;3;4;4;3;2;2;3;4;4;33	33;66	67;66	67;33	33;3;2;3;3;1	00;3;5;0	00;1	00;2;60;4	00;1;1;1;0;0;0;0;0;0;0;0;0;0	9917;0;0	6360
1;.;3;4;2;4;4;4;1;1;1;1;1;2;50	00;8	33;75	00;0	00;5;1;2;2;4	00;3;3;0	00;0	00;2;23;5	00;0;1;1;0;0;0;0;0;1;0;0;0;1	3758;0;0	5771
1;.;2;4;4;2;3;4;1;1;1;1;1;1;58	33;0	00;50	00;0	00;5;1;1;1;4	00;4;6;1	00;0	00;2;67;2	00;0;1;1;0;0;0;0;0;0;1;0;0;0	4179;0;0	6981
1;.;3;4;4;4;4;3;3;3;3;1;3;3;66	67;33	33;66	67;50	00;3;2;1;3;2	00;3;4;0	00;1	00;1;53;2	00;0;0;1;1;0;0;0;0;0;0;0;0;0	9988;1;3	4461
1;.;1;2;2;4;5;5;2;1;2;1;2;2;16	67;16	67;91	67;16	67;3;2;2;4;2	00;1;3;0	00;0	00;2;61;4	00;1;0;1;1;0;0;0;0;0;0;1;0;0	4626;0;1	560
1;.;1;3;3;4;4;4;2;2;1;3;4;4;33	33;66	67;75	00;16	67;4;3;3;1;2	00;3;4;0	00;1	00;1;77;1	00;1;0;1;0;0;0;1;1;0;0;0;0;1	7525;1;0	6990
1;.;2;3;3;4;4;4;3;1;3;1;2;2;41	67;16	67;75	00;33	33;4;2;2;4;3	00;3;3;0	00;0	00;2;52;4	00;0;0;0;1;0;0;0;0;1;0;1;0;0	5380;1;0	6360
1;.;3;3;4;2;4;3;1;1;1;1;2;2;58	33;16	67;50	00;0	00;4;1;1;4;3	00;2;2;0	00;0	00;2;59;2	00;1;0;1;0;0;0;0;0;0;0;0;0;0	4992;0;0	5771
1;.;1;2;3;3;4;5;2;1;1;2;3;3;25	00;41	67;75	00;8	33;5;2;3;2;3	00;4;6;1	00;0	00;2;27;3	00;0;0;1;0;0;0;0;1;1;0;0;0;1	5139;0;0	8176
1;.;4;5;5;1;2;2;1;1;1;1;3;1;91	67;16	67;16	67;0	00;5;1;1;1;4	00;1;1;0	00;0	00;1;44;1	00;0;0;1;0;0;0;0;0;0;1;1;0;1	1103;1;0	6368
1;.;3;4;4;4;4;4;1;1;1;2;1;2;66	67;16	67;75	00;0	00;5;2;2;2;4	00;6;6;0	00;0	00;2;26;2	00;0;0;0;0;0;0;0;0;0;0;0;0;0	8054;0;0	4514
1;.;1;2;2;4;4;4;3;3;4;3;2;3;16	67;41	67;75	00;58	33;4;2;2;4;3	00;4;3;1	00;0	00;1;59;4	00;0;0;1;0;0;1;0;0;0;0;1;0;1	0536;0;3	1556
1;.;3;3;3;3;2;4;2;2;2;2;3;2;50	00;33	33;50	00;25	00;3;3;3;4;0	00;3;3;0	00;0	00;1;62;4	00;0;0;1;0;0;0;0;0;0;0;0;0;0	5540;0;0	4165
1;.;1;2;1;4;4;4;4;3;2;3;3;3;8	33;50	00;75	00;50	00;4;2;4;3;2	00;3;5;0	00;1	00;1;73;2	00;1;0;1;0;0;0;0;0;1;1;1;0;1	7596;0;0	6707
1;.;3;3;2;4;4;4;3;3;3;2;3;3;41	67;41	67;75	00;50	00;4;3;3;3;1	00;3;4;0	00;1	00;1;64;4	00;1;0;1;1;0;0;0;0;1;0;0;0;0	5540;1;0	6177
1;.;2;3;3;4;3;4;2;2;2;2;2;2;41	67;25	00;66	67;25	00;2;3;3;4;0	00;3;3;0	00;0	00;2;29;5	00;1;1;0;1;0;1;0;0;1;0;0;0;0	8133;1;0	5812
3;2;3;4;4;3;2;3;2;1;2;2;2;3;66	67;33	33;41	67;16	67;5;1;1;2;4	00;2;1;0	00;0	00;2;49;2	00;1;0;1;0;0;0;0;0;1;0;1;0;0	6607;0;0	8870
1;.;1;1;1;2;2;2;3;1;1;1;3;3;0	00;33	33;25	00;16	67;5;1;1;4;3	00;4;6;1	00;0	00;1;71;2	00;0;0;1;0;0;0;0;0;0;0;0;0;0	4304;0;0	3996
1;.;2;3;3;3;4;3;1;1;2;3;4;3;41	67;58	33;58	33;8	33;4;2;3;2;3	00;3;6;0	00;0	00;2;72;5	00;0;0;1;1;0;0;0;0;1;0;1;0;0	4139;0;0	8245
1;.;2;3;1;4;4;4;3;4;4;2;4;4;25	00;58	33;75	00;66	67;4;2;2;3;3	00;3;3;0	00;0	00;1;52;4	00;1;0;1;1;0;0;0;0;1;0;0;0;1	1753;0;0	6456
1;.;1;3;3;3;4;4;3;3;1;3;3;3;33	33;50	00;66	67;33	33;4;2;2;1;4	00;4;3;1	00;0	00;1;51;4	00;0;0;0;0;0;0;1;0;1;1;0;1;0	5843;0;3	5282
1;.;5;5;5;3;3;2;1;1;1;2;3;3;100	00;41	67;41	67;0	00;5;1;1;1;4	00;3;3;0	00;0	00;2;51;3	00;0;0;1;0;0;0;0;0;1;1;1;0;1	0459;0;0	6696
1;.;1;3;3;4;4;4;2;1;2;2;2;2;33	33;25	00;75	00;16	67;5;1;1;1;4	00;5;4;1	00;1	00;2;61;5	00;0;0;1;0;0;0;1;0;1;0;0;0;1	1785;0;0	5956
1;.;2;4;4;4;4;4;4;3;4;3;4;5;58	33;75	00;75	00;66	67;4;2;2;4;3	00;4;4;1	00;1	00;1;76;2	00;0;0;0;0;0;0;0;0;0;0;0;0;1	7596;0;0	5875
1;.;3;3;3;3;5;3;1;1;1;1;1;3;50	00;16	67;66	67;0	00;3;2;2;1;3	00;1;2;0	00;0	00;2;25;3	00;1;0;1;0;0;1;0;0;0;0;0;0;1	4991;0;0	4165
1;.;3;3;4;4;3;4;3;3;1;1;2;2;58	33;16	67;66	67;33	33;4;1;2;4;3	00;2;3;0	00;0	00;1;71;5	00;1;1;1;0;0;0;0;0;1;0;0;0;0	4304;0;0	4165
1;.;2;3;2;4;4;4;2;1;2;2;2;4;33	33;41	67;75	00;16	67;3;1;2;4;2	00;4;3;1	00;0	00;2;68;5	00;0;0;1;1;0;0;0;0;1;0;0;1;0	9155;1;0	4030
1;.;2;2;2;4;4;3;3;2;1;2;4;4;25	00;58	33;66	67;25	00;4;1;1;4;3	00;1;5;0	00;1	00;2;63;2	00;0;0;1;1;0;0;0;0;1;0;1;0;0	9101;0;0	7091
1;.;5;4;5;4;4;4;4;3;3;2;4;3;91	67;50	00;75	00;58	33;4;3;2;5;2	00;3;5;0	00;1	00;2;52;3	00;1;0;1;0;0;1;0;0;1;0;1;0;0	9917;0;3	6697
1;.;1;2;2;4;4;4;2;3;2;2;3;3;16	67;41	67;75	00;33	33;5;2;2;2;4	00;3;6;0	00;0	00;2;57;5	00;0;0;1;0;0;0;0;0;1;1;1;0;0	5380;0;3	4220
1;.;1;1;1;4;4;4;3;3;4;3;4;3;0	00;58	33;75	00;58	33;3;2;3;4;1	00;2;4;0	00;1	00;1;85;1	00;1;1;0;1;1;0;0;0;1;0;0;0;0	9427;0;0	9233
1;.;2;3;2;4;3;3;3;2;2;3;3;3;33	33;50	00;58	33;33	33;4;2;2;4;3	00;3;3;0	00;0	00;1;62;3	00;0;0;1;1;0;0;0;0;0;1;1;0;0	9661;1;0	8518
1;.;2;2;2;3;3;4;2;1;1;1;3;3;25	00;33	33;58	33;8	33;4;1;1;1;4	00;3;2;0	00;0	00;2;72;2	00;1;0;1;0;0;0;0;0;0;1;0;0;0	9155;0;0	9014
1;.;3;3;3;2;3;4;1;1;1;2;2;2;50	00;25	00;50	00;0	00;1;2;2;4;2	00;2;5;0	00;1	00;2;51;4	00;1;0;1;0;0;0;0;0;1;1;0;0;0	4626;0;0	6063
1;.;3;3;3;3;3;3;3;3;3;3;3;3;50	00;50	00;50	00;50	00;3;3;3;3;0	00;3;3;0	00;0	00;1;56;3	00;0;0;1;1;1;1;0;0;0;0;0;0;1	0312;0;0	9316
1;.;2;2;2;4;3;5;3;3;3;3;3;4;25	00;58	33;75	00;50	00;4;2;3;4;2	00;3;3;0	00;0	00;1;37;1	00;0;0;1;0;0;0;1;0;0;0;0;0;1	3066;1;0	7820
1;.;2;4;3;3;4;3;3;1;1;1;3;3;50	00;33	33;58	33;16	67;5;2;3;5;2	00;2;2;0	00;0	00;2;32;4	00;0;0;1;1;0;0;0;0;0;0;0;0;0	7391;0;0	3804
1;.;3;4;4;1;3;3;1;1;1;2;3;3;66	67;41	67;33	33;0	00;4;1;2;5;3	00;1;4;0	00;1	00;2;38;1	00;0;0;1;1;0;0;0;0;0;0;0;0;0	6064;0;0	8938
1;.;3;3;3;4;4;4;3;3;3;3;3;3;50	00;50	00;75	00;50	00;4;3;3;4;1	00;2;3;0	00;0	00;2;42;4	00;0;0;1;1;0;1;0;0;1;0;0;0;0	6607;1;0	5808
1;.;4;4;4;3;3;3;1;2;1;1;2;1;75	00;8	33;50	00;8	33;4;1;2;4;3	00;2;2;0	00;0	00;2;63;5	00;0;0;1;1;0;0;1;0;0;0;1;1;0	8610;0;0	7443
1;.;1;2;1;4;4;4;4;2;4;3;4;4;8	33;66	67;75	00;58	33;2;4;2;5;1	00;1;3;0	00;0	00;1;82;3	00;0;1;1;1;1;0;0;0;1;0;0;0;0	3950;0;0	3804
1;.;3;3;3;3;3;3;3;3;3;3;3;3;50	00;50	00;50	00;50	00;3;3;3;3;0	00;2;3;0	00;0	00;1;75;1	00;0;1;0;1;1;0;0;0;0;0;0;0;0	3737;0;0	4222
2;2;3;4;4;3;4;4;5;4;4;4;2;5;66	67;66	67;66	67;83	33;4;3;4;3;1	00;5;3;1	00;0	00;2;51;1	00;0;0;1;0;0;0;0;0;1;0;0;0;0	9917;1;0	9303
1;.;3;3;3;3;3;3;3;3;3;3;3;3;50	00;50	00;50	00;50	00;6;6;6;2;1	00;4;6;1	00;0	00;1;26;5	00;0;0;1;0;0;0;0;0;0;0;0;0;0	7271;0;0	6162
1;.;3;3;3;4;4;3;2;2;2;2;3;1;50	00;25	00;66	67;25	00;3;2;2;3;2	00;6;4;0	00;1	00;1;33;3	00;0;0;1;0;0;0;0;0;0;0;0;0;1	5589;0;0	3680
1;.;1;1;1;5;5;5;3;3;3;3;4;3;0	00;58	33;100	00;50	00;5;2;2;2;4	00;4;1;1	00;0	00;2;39;3	00;0;0;1;0;0;0;0;0;0;0;0;0;1	4615;1;0	5636
1;.;3;3;3;4;3;3;3;3;3;2;3;3;50	00;41	67;58	33;50	00;3;3;3;4;0	00;2;3;0	00;0	00;2;56;5	00;0;0;1;0;0;0;0;0;0;0;0;0;0	4890;0;3	186
1;.;3;3;3;4;4;4;2;2;2;2;2;2;50	00;25	00;75	00;25	00;5;2;2;4;3	00;3;5;0	00;1	00;2;70;1	00;0;0;0;0;0;0;1;0;1;1;1;0;0	7779;0;0	7270
1;.;3;5;3;5;5;5;5;4;4;4;4;3;66	67;66	67;100	00;83	33;3;4;1;4;1	00;1;5;0	00;1	00;1;76;1	00;1;0;1;0;1;0;0;0;0;1;1;0;1	7769;1;0	6707
1;.;1;4;3;4;4;4;3;1;1;2;1;2;41	67;16	67;75	00;16	67;2;1;2;3;2	00;1;4;0	00;1	00;1;33;1	00;0;1;0;1;0;0;0;0;1;0;0;0;1	5098;0;0	8594
1;.;3;3;3;3;3;3;3;3;3;3;3;3;50	00;50	00;50	00;50	00;3;3;3;3;0	00;3;3;0	00;0	00;1;41;4	00;0;1;1;0;0;0;0;0;0;0;0;0;1	5873;0;3	6756
1;.;2;2;2;4;4;4;3;4;4;2;4;4;25	00;58	33;75	00;66	67;4;2;2;2;4	00;2;3;0	00;0	00;2;45;4	00;1;0;1;0;0;0;0;0;1;1;1;0;0	5737;0;0	8442
1;.;3;3;4;4;4;3;3;2;2;5;2;3;58	33;58	33;66	67;33	33;2;2;2;5;2	00;3;3;0	00;0	00;2;41;3	00;1;0;0;1;0;1;0;0;0;0;0;0;0	6969;1;0	4123
1;.;1;2;2;4;5;4;3;4;3;1;3;3;16	67;33	33;83	33;58	33;5;1;1;4;3	00;2;1;0	00;0	00;2;79;1	00;0;0;1;1;0;0;0;0;0;1;0;1;0	4179;0;0	5538
1;.;2;3;3;4;4;4;4;3;4;4;4;4;41	67;75	00;75	00;66	67;3;2;3;4;1	00;1;3;0	00;0	00;1;44;4	00;1;0;1;1;0;0;0;0;1;1;0;0;1	5050;0;0	9519
1;.;1;2;2;4;4;4;3;2;2;4;4;4;16	67;75	00;75	00;33	33;4;2;2;4;3	00;2;6;0	00;0	00;1;46;4	00;1;0;0;1;1;0;0;0;0;0;0;0;0	6938;1;0	4224
1;.;2;3;2;4;4;4;2;2;3;2;3;3;33	33;41	67;75	00;33	33;4;1;1;4;3	00;2;4;0	00;1	00;1;55;4	00;0;0;1;1;1;0;0;0;0;0;1;0;0	5540;0;2	8279
1;.;3;3;3;4;4;4;4;2;4;2;4;4;50	00;58	33;75	00;58	33;4;3;3;3;1	00;3;2;0	00;0	00;2;54;4	00;1;0;1;0;0;0;0;0;0;0;1;1;0	5160;0;2	1399
1;.;4;4;5;5;5;3;1;1;1;1;1;1;83	33;0	00;83	33;0	00;4;1;1;4;3	00;3;2;0	00;0	00;2;55;2	00;0;0;0;0;0;0;1;0;1;1;1;0;0	9917;1;0	5817
1;.;2;3;3;4;4;4;2;2;2;2;3;3;41	67;41	67;75	00;25	00;3;4;4;4;0	00;2;5;0	00;1	00;1;56;3	00;0;1;0;1;1;0;0;0;0;0;0;0;1	0876;0;0	6921
1;.;1;3;2;4;3;4;3;4;3;2;3;4;25	00;50	00;66	67;58	33;2;2;3;2;2	00;2;4;0	00;1	00;1;55;2	00;1;1;0;1;0;0;0;0;1;1;0;0;1	0312;1;0	4030
1;.;3;4;4;3;3;3;1;5;1;1;1;1;66	67;0	00;50	00;33	33;5;1;1;1;4	00;3;3;0	00;0	00;2;30;2	00;0;0;1;0;0;0;0;0;1;1;0;0;0	7391;0;3	2811
1;.;2;2;2;5;4;4;4;4;4;4;4;3;25	00;66	67;83	33;75	00;3;2;3;4;1	00;2;4;0	00;1	00;2;55;4	00;1;1;0;1;0;0;0;0;1;0;0;0;0	5380;0;1	53
1;.;2;4;4;3;4;4;2;2;2;2;2;2;58	33;25	00;66	67;25	00;4;3;2;5;2	00;4;2;1	00;0	00;1;73;1	00;0;0;1;0;1;0;0;0;0;0;0;0;0	6955;0;3	4186
1;.;3;3;3;3;3;3;3;3;3;3;3;3;50	00;50	00;50	00;50	00;3;3;3;6;0	00;1;5;0	00;1	00;2;58;1	00;0;0;1;0;0;0;0;0;0;0;0;0;1	8912;0;0	4124
1;.;1;1;1;3;4;5;3;1;3;3;3;3;0	00;50	00;75	00;33	33;4;3;1;1;3	00;2;3;0	00;0	00;1;56;5	00;0;0;1;0;0;0;0;0;0;0;0;0;0	8953;1;0	3680
1;.;1;1;1;5;5;4;4;3;4;4;5;5;0	00;91	67;91	67;66	67;4;3;3;3;1	00;2;4;0	00;1	00;2;66;3	00;0;0;0;1;0;0;1;0;1;0;1;0;0	4139;0;0	4123
1;.;1;1;1;4;4;5;2;2;2;2;3;3;0	00;41	67;83	33;25	00;4;2;3;3;2	00;2;2;0	00;0	00;1;71;2	00;0;0;1;0;0;0;0;1;1;0;1;0;0	4346;0;2	8961
1;.;2;3;3;4;3;4;3;3;3;3;2;3;41	67;41	67;66	67;50	00;3;2;2;3;2	00;3;4;0	00;1	00;2;71;3	00;0;0;1;1;0;1;0;0;1;0;0;0;1	5530;1;0	4331
1;.;3;3;3;1;3;3;1;1;1;1;1;1;50	00;0	00;33	33;0	00;6;1;1;2;3	00;3;5;0	00;1	00;2;70;5	00;0;0;1;0;0;0;0;0;1;0;1;0;0	4008;0;0	8439
1;.;3;4;4;3;3;3;3;3;3;3;3;3;66	67;50	00;50	00;50	00;2;2;3;5;1	00;1;3;0	00;0	00;1;65;5	00;0;0;1;0;0;0;0;0;1;0;1;0;0	8652;0;0	7820
1;.;1;1;2;5;5;5;2;3;3;3;4;3;8	33;58	33;100	00;41	67;5;2;3;3;2	00;3;4;0	00;1	00;1;74;2	00;0;0;1;0;0;0;0;0;0;1;1;0;0	4346;0;0	4091
1;.;1;1;1;5;5;5;4;4;4;4;4;4;0	00;75	00;100	00;75	00;4;3;4;5;1	00;2;5;0	00;1	00;1;78;4	00;0;0;1;1;0;1;0;0;1;0;1;0;0	8185;0;0	4659
1;.;2;3;3;4;4;4;2;2;3;2;3;3;41	67;41	67;75	00;33	33;4;3;4;2;2	00;3;4;0	00;1	00;1;76;1	00;0;0;1;0;0;0;0;1;0;1;1;1;0	4304;0;0	7503
1;.;3;4;3;4;3;2;2;2;3;3;4;4;58	33;66	67;50	00;33	33;3;2;2;2;3	00;3;4;0	00;1	00;2;57;5	00;0;0;1;0;0;0;0;0;0;0;0;0;1	1303;0;1	8911
1;.;3;3;3;4;4;3;2;2;2;3;3;3;50	00;50	00;66	67;25	00;3;2;2;2;3	00;3;4;0	00;1	00;1;73;4	00;0;0;1;0;0;0;0;1;1;0;1;0;1	7769;1;0	4091
1;.;1;2;2;5;5;5;3;3;2;3;3;4;16	67;58	33;100	00;41	67;4;2;3;2;3	00;6;6;0	00;0	00;1;30;4	00;1;0;0;1;0;0;0;1;1;0;1;0;1	8271;0;0	5817
1;.;1;2;1;4;4;4;4;4;4;3;4;4;8	33;66	67;75	00;75	00;2;3;4;3;0	00;1;3;0	00;0	00;1;80;4	00;0;1;0;0;0;0;0;0;0;0;0;0;0	3737;0;0	3989
1;.;4;1;5;1;1;1;1;1;1;1;1;2;58	33;8	33;0	00;0	00;5;2;2;2;4	00;4;5;1	00;1	00;2;61;1	00;1;1;1;0;0;0;0;0;1;0;0;0;0	9917;0;0	6305
1;.;3;3;3;3;3;3;3;3;3;3;3;3;50	00;50	00;50	00;50	00;3;3;3;3;0	00;3;3;0	00;0	00;2;56;3	00;0;0;1;1;0;1;0;1;0;0;1;0;1	1670;1;0	7820
1;.;1;1;1;5;5;5;4;3;2;3;4;4;0	00;66	67;100	00;50	00;4;3;3;2;2	00;1;4;0	00;1	00;1;73;2	00;0;0;1;1;0;0;0;0;1;0;1;0;0	3950;1;0	5075
3;2;2;2;2;4;2;2;2;2;2;2;2;4;25	00;41	67;41	67;25	00;5;1;2;1;4	00;4;1;1	00;0	00;2;34;2	00;0;0;1;0;0;0;0;1;1;0;1;0;1	5139;0;0	5497
1;.;3;3;3;3;3;3;3;3;3;3;3;3;50	00;50	00;50	00;50	00;3;3;3;3;0	00;3;3;0	00;0	00;1;32;1	00;1;0;0;0;0;0;0;0;0;0;0;0;1	5526;0;0	4298
1;.;3;5;3;3;3;3;1;1;1;1;1;1;66	67;0	00;50	00;0	00;3;1;2;6;2	00;6;6;0	00;0	00;1;60;2	00;1;1;0;1;1;0;0;0;1;0;0;0;1	0876;1;0	6872
1;.;3;3;3;3;3;3;3;2;2;2;2;2;50	00;25	00;50	00;33	33;2;4;2;5;1	00;2;4;0	00;1	00;2;71;5	00;1;1;1;1;1;0;0;0;0;0;0;0;0	7461;1;0	6872
1;.;1;1;1;2;4;4;2;3;1;1;1;2;0	00;8	33;58	33;25	00;4;2;2;3;3	00;3;4;0	00;1	00;1;28;1	00;0;1;1;0;0;0;0;0;0;0;0;0;1	8525;1;1	9403
1;.;2;2;2;4;4;3;2;2;2;3;2;2;25	00;33	33;66	67;25	00;4;2;2;2;4	00;2;3;0	00;0	00;1;51;3	00;1;0;1;0;0;0;0;0;0;0;1;0;0	9988;0;0	4657
1;.;3;3;3;4;4;4;3;3;2;3;3;3;50	00;50	00;75	00;41	67;3;6;6;4;0	00;2;3;0	00;0	00;2;50;5	00;0;0;1;0;0;0;0;0;0;0;0;0;0	5328;0;0	9151
1;.;1;3;3;3;3;3;1;2;1;1;2;2;33	33;16	67;50	00;8	33;4;1;2;4;3	00;3;2;0	00;0	00;2;53;4	00;1;1;1;0;0;0;0;0;0;0;0;0;0	5328;0;0	4222
1;.;1;3;3;5;5;5;2;4;4;2;4;4;33	33;58	33;100	00;58	33;5;1;1;4;3	00;3;4;0	00;1	00;1;76;5	00;0;0;1;0;0;0;1;1;0;0;1;0;0	9427;1;0	5875
1;.;3;3;3;1;1;1;4;1;2;1;3;3;50	00;33	33;0	00;33	33;5;2;1;4;3	00;5;5;1	00;1	00;2;28;2	00;1;0;1;0;0;0;0;0;0;0;1;0;0	8133;1;0	5327
1;.;2;3;4;4;4;3;4;1;1;1;2;1;50	00;8	33;66	67;25	00;5;1;2;2;4	00;2;2;0	00;0	00;2;68;5	00;0;0;1;0;0;0;0;0;0;0;0;0;0	4179;0;0	8938
1;.;3;3;3;4;4;4;3;3;2;3;4;3;50	00;58	33;75	00;41	67;4;3;3;4;1	00;3;3;0	00;0	00;2;54;4	00;0;0;1;1;0;0;0;0;1;0;1;0;0	5380;0;3	9524
3;2;3;3;3;4;4;4;2;2;2;3;3;3;50	00;50	00;75	00;25	00;5;2;2;1;4	00;5;3;1	00;0	00;2;29;1	00;0;0;1;0;0;0;0;1;0;0;1;0;0	8133;0;0	4368
1;.;2;2;2;4;4;4;4;3;3;4;4;4;25	00;75	00;75	00;58	33;2;3;4;3;0	00;2;4;0	00;1	00;1;75;2	00;1;1;1;1;0;0;0;0;0;0;0;0;0	3737;0;1	9893
1;.;4;4;4;4;4;4;3;4;4;3;4;4;75	00;66	67;75	00;66	67;4;2;4;5;2	00;3;2;0	00;0	00;2;38;3	00;0;0;0;0;0;0;0;0;0;0;0;0;0	5737;0;0	3385
1;.;2;3;3;4;4;4;3;1;2;3;3;3;41	67;50	00;75	00;25	00;1;4;2;5;1	00;2;3;0	00;0	00;1;77;4	00;0;0;1;1;0;1;0;0;1;0;1;0;0	3737;1;3	4186
1;.;2;3;3;4;4;4;3;3;4;3;4;4;41	67;66	67;75	00;58	33;1;3;3;3;0	00;1;5;0	00;1	00;1;77;2	00;1;0;1;0;0;0;0;0;1;0;1;0;0	3737;1;0	6866
1;.;3;3;3;3;3;3;3;2;2;3;3;3;50	00;50	00;50	00;33	33;4;2;2;4;3	00;6;6;0	00;0	00;1;62;5	00;0;0;0;0;0;0;0;0;0;0;0;0;1	0271;0;0	6305
1;.;2;4;4;3;2;4;2;2;2;2;3;2;58	33;33	33;50	00;25	00;4;2;2;4;3	00;2;2;0	00;0	00;2;24;1	00;0;0;1;0;1;0;1;1;0;0;1;0;1	3016;0;0	4470
1;.;4;3;3;5;4;3;3;3;4;3;5;3;58	33;66	67;75	00;58	33;3;4;5;4;0	00;5;5;1	00;1	00;1;56;1	00;1;0;1;0;1;0;1;0;0;0;1;0;0	9988;0;0	7159
1;.;1;2;1;4;5;5;4;4;5;2;3;3;8	33;41	67;91	67;83	33;2;2;2;4;2	00;3;4;0	00;1	00;1;68;2	00;0;0;1;0;0;0;0;0;1;0;1;1;1	6486;0;0	7817
1;.;2;4;3;3;3;4;2;2;2;2;2;2;50	00;25	00;58	33;25	00;4;1;1;4;3	00;2;3;0	00;0	00;2;52;1	00;0;0;0;1;0;0;0;0;1;1;1;0;1	0459;0;0	6507
1;.;2;2;2;4;4;4;2;2;2;2;2;2;25	00;25	00;75	00;25	00;2;1;2;4;2	00;1;5;0	00;1	00;1;44;4	00;0;0;1;0;0;0;0;0;0;0;0;0;1	2789;0;0	8870
1;.;3;3;3;4;3;4;3;3;3;3;3;3;50	00;50	00;66	67;50	00;3;3;3;3;0	00;3;3;0	00;0	00;2;72;1	00;0;1;0;1;0;0;0;0;1;0;0;0;1	5530;0;0	8510
1;.;2;2;3;4;4;4;3;1;3;1;3;1;33	33;16	67;75	00;33	33;5;1;1;1;4	00;5;3;1	00;0	00;2;54;4	00;0;0;1;0;0;0;0;0;0;1;0;1;0	5380;0;0	4514
1;.;2;3;3;4;4;4;3;2;2;2;2;3;41	67;33	33;75	00;33	33;2;2;3;3;1	00;2;4;0	00;1	00;1;57;5	00;1;1;0;1;0;0;0;0;0;0;0;0;1	2255;0;0	4576
1;.;1;2;1;4;5;4;2;3;4;4;4;4;8	33;75	00;83	33;50	00;4;3;2;4;2	00;3;2;0	00;0	00;1;78;3	00;0;0;1;0;0;0;0;0;0;0;0;0;0	4304;1;0	3996
1;.;1;1;1;5;5;5;5;5;5;5;5;5;0	00;100	00;100	00;100	00;3;3;2;5;1	00;2;3;0	00;0	00;1;69;4	00;0;0;1;1;0;1;0;0;1;0;0;0;0	9520;0;0	7214
1;.;2;3;3;4;4;4;3;1;1;3;4;4;41	67;66	67;75	00;16	67;4;3;3;3;1	00;2;5;0	00;1	00;2;73;5	00;1;0;0;0;1;0;0;0;0;0;0;0;0	7779;0;0	6572
1;.;3;4;4;2;3;2;2;1;2;1;1;1;66	67;0	00;33	33;16	67;3;2;2;4;2	00;2;4;0	00;1	00;2;52;5	00;1;0;1;1;1;0;0;0;0;0;0;0;0	9605;0;0	5817
1;.;2;2;3;3;1;2;2;2;3;2;3;2;33	33;33	33;25	00;33	33;4;2;3;4;2	00;4;1;1	00;0	00;2;50;4	00;0;0;1;0;0;0;0;0;0;0;0;0;1	0014;0;1	375
1;.;2;2;2;5;5;5;3;4;4;1;3;2;25	00;25	00;100	00;66	67;4;2;2;2;4	00;3;2;0	00;0	00;2;25;5	00;1;1;1;0;0;0;0;0;0;0;0;0;0	8054;0;3	4461
1;.;1;1;1;3;3;3;2;1;1;3;3;3;0	00;50	00;50	00;8	33;5;2;2;2;4	00;2;3;0	00;0	00;2;54;4	00;1;0;1;0;0;0;0;0;0;0;1;1;1	1303;0;0	4091
1;.;1;3;3;5;4;4;4;4;4;4;4;4;33	33;75	00;83	33;75	00;1;2;3;3;1	00;2;4;0	00;1	00;1;59;4	00;0;0;0;0;1;0;0;0;0;0;0;0;0	5518;1;0	4117
1;.;1;2;1;4;4;4;2;2;3;3;3;4;8	33;58	33;75	00;33	33;5;2;2;2;4	00;4;3;1	00;0	00;1;71;2	00;0;0;1;1;0;0;1;0;1;0;0;0;0	4168;0;0	4613
1;.;1;2;2;4;4;4;2;2;2;4;4;4;16	67;75	00;75	00;25	00;4;4;4;4;1	00;6;6;0	00;0	00;1;76;3	00;0;0;1;0;0;0;0;0;0;0;0;0;0	4346;1;0	6456
1;.;2;2;2;4;4;4;2;4;4;2;4;4;25	00;58	33;75	00;58	33;1;2;2;5;2	00;1;2;0	00;0	00;1;72;2	00;1;0;0;0;0;0;0;0;0;0;0;0;0	3737;1;0	7820
1;.;2;4;2;1;4;4;4;1;1;1;1;1;41	67;0	00;50	00;25	00;3;2;1;3;2	00;6;6;0	00;0	00;2;33;2	00;1;0;0;0;0;0;0;0;0;0;0;0;1	3016;1;2	367
1;.;3;2;3;3;4;1;2;4;2;3;4;1;41	67;41	67;41	67;41	67;4;2;4;5;2	00;1;2;0	00;0	00;1;21;1	00;0;1;0;1;1;0;0;0;0;0;0;0;1	5742;0;0	3996
1;.;3;3;4;4;3;3;5;5;5;3;2;4;58	33;50	00;58	33;100	00;4;1;1;4;3	00;3;3;0	00;0	00;2;41;2	00;0;0;0;1;0;0;0;0;0;0;0;0;1	0678;0;3	5562
1;.;1;1;3;4;4;4;4;4;4;3;3;3;16	67;50	00;75	00;75	00;2;3;2;3;1	00;2;4;0	00;1	00;1;74;2	00;1;0;1;1;0;0;0;0;0;0;0;0;0	4304;0;0	9014
1;.;2;2;2;4;4;2;3;3;3;3;3;3;25	00;50	00;58	33;50	00;4;3;3;2;2	00;1;4;0	00;1	00;2;65;4	00;0;0;0;1;0;0;0;0;1;1;1;0;1	0621;0;0	4514
1;.;2;2;2;3;4;4;1;1;1;1;2;2;25	00;16	67;66	67;0	00;3;2;2;4;2	00;3;4;0	00;1	00;1;69;2	00;1;1;1;0;0;0;0;0;0;0;1;0;0	6955;0;0	6305
1;.;5;5;5;4;2;3;1;3;1;2;1;1;100	00;8	33;50	00;16	67;5;1;1;2;4	00;2;2;0	00;0	00;2;28;1	00;0;0;1;0;1;0;0;0;0;0;0;0;0	8021;0;0	9223
1;.;1;1;1;5;5;5;5;4;4;3;1;4;0	00;41	67;100	00;83	33;4;1;1;5;3	00;4;1;1	00;0	00;1;37;3	00;0;0;1;0;0;0;0;0;1;0;1;0;1	5198;0;0	5956
1;.;2;2;2;5;5;5;4;2;4;2;2;4;25	00;41	67;100	00;58	33;2;2;2;3;2	00;2;5;0	00;1	00;1;40;3	00;0;0;1;1;0;0;0;0;0;0;1;1;1	2915;1;2	1020
1;.;3;3;3;3;4;3;3;3;1;2;3;3;50	00;41	67;58	33;33	33;4;2;2;4;3	00;3;3;0	00;0	00;2;32;5	00;1;0;0;0;0;0;0;0;0;0;0;0;0	8021;0;0	6707
1;.;1;1;1;5;5;5;3;2;2;5;5;5;0	00;100	00;100	00;33	33;3;2;3;3;1	00;3;4;0	00;1	00;1;48;4	00;1;0;0;1;1;0;0;0;1;0;1;0;1	5198;1;0	4165
1;.;2;3;2;4;4;2;2;2;3;3;4;4;33	33;66	67;58	33;33	33;4;2;3;4;2	00;5;3;1	00;0	00;1;61;3	00;0;0;1;1;0;0;0;0;0;1;1;0;0	5366;0;0	4613
1;.;5;4;4;4;3;3;1;1;1;1;3;3;83	33;33	33;58	33;0	00;5;5;1;1;3	00;3;5;0	00;1	00;2;58;2	00;0;0;1;0;0;0;0;0;0;0;0;0;0	9101;0;0	7503
1;.;1;1;2;4;4;4;3;3;2;4;3;5;8	33;75	00;75	00;41	67;2;4;5;4;0	00;2;2;0	00;0	00;2;31;4	00;0;1;1;1;0;0;0;0;0;0;0;0;0	8133;0;0	5497
1;.;2;5;5;5;5;5;1;1;1;3;3;3;75	00;50	00;100	00;0	00;4;1;1;5;3	00;2;3;0	00;0	00;2;47;4	00;0;0;1;0;0;1;0;0;0;0;0;0;0	6672;0;0	6063
1;.;3;3;3;3;3;3;3;3;3;3;3;3;50	00;50	00;50	00;50	00;2;3;3;5;0	00;6;4;0	00;1	00;1;80;2	00;1;1;0;0;0;0;0;0;1;0;0;0;1	6149;0;3	1562
1;.;1;2;1;4;4;5;2;2;3;3;5;5;8	33;83	33;83	33;33	33;3;3;4;3;0	00;2;4;0	00;1	00;1;54;3	00;0;0;1;1;1;0;0;0;0;0;0;0;1	2921;1;0	3123
1;.;4;4;4;4;2;2;2;2;2;2;2;2;75	00;25	00;41	67;25	00;3;3;2;4;1	00;2;3;0	00;0	00;2;70;5	00;0;0;0;1;0;0;0;0;1;1;1;0;1	7847;1;0	5817
1;.;3;4;3;3;3;3;2;1;1;1;2;3;58	33;25	00;50	00;8	33;4;2;3;3;2	00;5;2;1	00;0	00;2;65;5	00;0;0;1;0;0;0;0;0;0;0;0;0;1	0621;0;0	4165
1;.;2;2;3;4;4;4;4;3;3;3;3;3;33	33;50	00;75	00;58	33;4;2;2;4;3	00;4;1;1	00;0	00;2;74;2	00;1;0;1;1;0;0;0;0;0;1;1;0;0	9029;0;0	5358
3;2;2;5;4;4;4;5;1;1;1;1;1;2;66	67;8	33;83	33;0	00;5;1;1;1;4	00;2;2;0	00;0	00;2;47;4	00;0;0;1;1;0;0;0;0;0;1;1;0;1	1287;1;0	7820
1;.;3;4;4;4;4;4;1;1;1;1;1;1;66	67;0	00;75	00;0	00;5;1;1;1;4	00;3;4;0	00;1	00;2;68;2	00;1;0;1;0;0;0;0;0;0;1;1;0;1	5530;0;0	6660
1;.;1;4;2;4;4;4;4;3;3;3;4;4;33	33;66	67;75	00;58	33;1;4;4;4;0	00;2;5;0	00;1	00;1;74;2	00;0;0;0;1;1;0;0;0;0;0;0;0;0	4168;1;0	5862
3;1;3;3;3;3;3;3;2;3;2;2;3;3;50	00;41	67;50	00;33	33;4;3;3;2;2	00;3;4;0	00;1	00;2;23;5	00;0;1;1;0;0;0;0;0;1;0;0;0;1	4991;1;2	529
1;.;3;2;3;3;3;4;2;2;2;2;2;3;41	67;33	33;58	33;25	00;4;2;2;3;3	00;4;6;1	00;0	00;2;71;2	00;0;0;1;0;0;0;0;0;0;0;0;0;0	8780;0;0	6456
1;.;5;5;5;5;5;5;2;2;2;2;2;2;100	00;25	00;100	00;25	00;2;1;1;4;2	00;2;4;0	00;1	00;1;72;4	00;1;0;1;1;0;1;0;0;1;0;0;0;0	9427;0;2	531
1;.;4;5;5;4;4;4;1;1;1;1;1;1;91	67;0	00;75	00;0	00;5;1;1;1;4	00;4;4;1	00;1	00;2;45;1	00;1;0;1;0;0;0;0;0;0;0;1;0;1	2420;0;0	5875
1;.;2;2;2;2;2;2;2;2;2;2;2;4;25	00;41	67;25	00;25	00;1;2;2;4;2	00;3;4;0	00;1	00;2;48;4	00;1;0;1;1;0;0;0;0;1;0;0;0;1	4473;0;0	9316
1;.;4;4;4;3;3;3;2;2;2;3;3;3;75	00;50	00;50	00;25	00;3;2;6;6;1	00;5;3;1	00;0	00;2;76;5	00;1;0;1;0;0;0;0;0;1;0;0;0;0	4365;1;0	5875
1;.;3;3;3;4;4;4;3;4;4;3;3;4;50	00;58	33;75	00;66	67;1;3;4;3;0	00;1;6;0	00;0	00;1;82;1	00;1;0;1;1;1;0;0;0;0;0;1;0;1	7596;0;0	5875
1;.;3;3;3;3;3;3;2;2;3;2;3;3;50	00;41	67;50	00;33	33;3;2;3;3;1	00;6;3;0	00;0	00;2;59;5	00;1;0;1;1;0;0;0;0;1;0;1;0;0	9605;0;2	1399
1;.;3;4;4;3;3;5;1;1;1;1;1;1;66	67;0	00;66	67;0	00;5;1;1;3;3	00;2;5;0	00;1	00;2;62;1	00;1;0;1;1;0;0;0;0;1;1;0;0;0	5306;0;0	6707
1;.;2;4;4;4;4;4;2;2;2;2;3;3;58	33;41	67;75	00;25	00;5;2;2;4;3	00;3;2;0	00;0	00;2;80;2	00;1;0;1;1;0;0;0;1;0;0;0;0;0	4122;1;0	4434
1;.;2;5;4;3;3;4;4;4;2;2;1;3;66	67;25	00;58	33;58	33;6;2;2;2;3	00;3;6;0	00;0	00;2;68;1	00;0;0;1;0;0;0;0;0;0;0;0;0;0	7704;1;0	5680
1;.;3;4;4;4;4;4;2;2;2;2;3;3;66	67;41	67;75	00;25	00;5;3;3;3;1	00;3;3;0	00;0	00;2;45;2	00;0;0;1;1;0;0;0;0;1;0;0;0;1	0678;0;0	4434
1;.;3;3;4;2;3;3;2;1;1;2;2;3;58	33;33	33;41	67;8	33;4;5;2;3;2	00;5;3;1	00;0	00;2;23;2	00;0;0;1;0;0;0;1;0;0;0;1;0;1	3016;0;1	8323
1;.;1;2;2;4;4;4;2;3;3;3;5;5;16	67;83	33;75	00;41	67;2;4;4;3;0	00;3;3;0	00;0	00;1;71;3	00;1;1;1;0;1;1;0;0;0;0;0;0;0	4304;0;0	6305
1;.;3;4;5;2;2;4;2;2;1;1;2;2;75	00;16	67;41	67;16	67;4;2;1;4;3	00;2;4;0	00;1	00;2;78;1	00;0;0;1;0;0;0;1;0;1;1;0;0;1	5530;1;0	6255
1;.;3;4;4;3;3;2;1;2;1;1;1;2;66	67;8	33;41	67;8	33;4;2;2;2;4	00;3;3;0	00;0	00;1;68;2	00;0;0;1;0;0;0;0;0;1;1;1;1;1	6149;0;4	2364
1;.;2;2;2;4;4;4;4;4;4;4;4;5;25	00;83	33;75	00;75	00;4;4;3;2;2	00;3;4;0	00;1	00;1;38;4	00;0;0;1;0;0;0;0;0;0;0;0;0;1	2915;1;0	5771
1;.;2;2;2;4;4;4;2;2;2;1;2;3;25	00;25	00;75	00;25	00;3;2;2;4;2	00;3;1;0	00;0	00;1;73;4	00;0;0;1;0;0;0;0;0;0;0;0;0;0	4286;0;0	4871
1;.;1;1;5;5;1;1;3;3;3;3;3;3;33	33;50	00;33	33;50	00;6;3;3;6;0	00;6;6;0	00;0	00;1;51;3	00;0;0;1;0;0;0;0;0;0;0;0;0;0	5084;0;0	7270
1;.;1;1;1;4;4;4;3;4;4;4;4;4;0	00;75	00;75	00;66	67;2;2;3;5;1	00;1;3;0	00;0	00;1;52;4	00;0;0;0;0;1;0;0;0;0;0;0;0;0	8953;1;0	9151
1;.;1;1;1;4;4;4;2;2;2;2;3;2;0	00;33	33;75	00;25	00;5;1;2;2;4	00;2;2;0	00;0	00;1;30;2	00;1;0;1;0;0;0;0;0;1;1;1;0;0	7686;0;2	5847
1;.;4;3;2;3;3;2;2;3;4;3;4;3;50	00;58	33;41	67;50	00;3;2;3;2;2	00;1;3;0	00;0	00;1;38;3	00;0;0;1;0;0;0;0;0;0;0;0;0;1	5050;0;3	5579
1;.;1;2;2;4;4;4;2;1;1;3;4;3;16	67;58	33;75	00;8	33;1;2;2;4;2	00;3;2;0	00;0	00;2;71;5	00;0;0;1;0;0;0;0;1;1;1;1;0;0	4179;0;0	6572
1;.;5;5;5;5;5;5;2;5;3;4;3;2;100	00;50	00;100	00;58	33;6;3;3;6;0	00;6;6;0	00;0	00;2;18;3	00;0;0;0;0;0;0;0;0;0;0;0;0;2	8590;0;0	7681
1;.;4;4;4;4;3;3;3;2;2;2;2;3;75	00;33	33;58	33;33	33;3;3;2;3;1	00;3;6;0	00;0	00;2;80;1	00;0;0;1;1;0;1;0;0;0;0;0;0;0	7779;0;0	8510
1;.;3;3;2;2;4;4;2;2;4;3;4;3;41	67;58	33;58	33;41	67;4;3;3;4;1	00;3;4;0	00;1	00;2;49;5	00;1;0;0;1;0;0;0;0;1;0;0;0;1	2299;0;0	6707
1;.;1;5;5;5;5;3;5;5;5;1;1;1;66	67;0	00;83	33;100	00;1;1;2;5;2	00;3;2;0	00;0	00;2;26;4	00;0;0;1;1;1;0;0;1;0;1;0;0;0	8133;1;0	8473
1;.;2;4;2;3;4;4;2;2;2;2;3;3;41	67;41	67;66	67;25	00;5;1;1;3;3	00;2;4;0	00;1	00;2;57;1	00;1;1;0;1;0;0;0;0;1;0;0;0;1	9991;0;0	9151
1;.;1;2;1;4;4;4;2;1;1;3;3;3;8	33;50	00;75	00;8	33;3;2;2;3;2	00;3;4;0	00;1	00;2;71;2	00;0;0;1;1;0;0;0;0;1;0;1;0;1	5530;0;0	6707
1;.;2;2;2;4;4;4;2;3;3;3;3;3;25	00;50	00;75	00;41	67;5;4;3;2;2	00;3;5;0	00;1	00;1;52;2	00;0;0;0;0;0;0;0;0;0;0;0;0;1	0312;0;7	1256
1;.;3;3;3;3;3;3;3;3;3;3;3;3;50	00;50	00;50	00;50	00;3;3;3;3;0	00;3;4;0	00;1	00;1;34;4	00;0;0;0;0;1;0;0;0;0;0;0;0;1	5742;1;0	4256
1;.;3;4;4;4;2;3;2;1;1;3;2;2;66	67;33	33;50	00;8	33;5;1;2;2;4	00;2;4;0	00;1	00;2;63;3	00;0;0;1;0;0;0;0;0;1;0;1;1;0	9101;0;2	8961
1;.;3;4;4;4;4;2;1;2;1;1;3;2;66	67;25	00;58	33;8	33;4;2;3;2;3	00;3;3;0	00;0	00;2;57;3	00;0;0;1;0;0;0;0;0;0;0;0;0;0	4626;1;1	334
1;.;4;4;5;2;2;2;1;1;1;1;2;2;83	33;16	67;25	00;0	00;5;2;1;1;4	00;5;1;1	00;0	00;2;55;1	00;0;0;1;1;0;0;0;0;0;1;1;0;1	3672;0;3	7556
1;.;3;3;3;4;4;4;3;3;3;3;3;3;50	00;50	00;75	00;50	00;3;2;2;3;2	00;1;5;0	00;1	00;2;84;1	00;0;0;1;0;0;0;0;0;0;0;0;0;1	5854;0;0	6110
1;.;3;3;3;4;4;4;3;2;2;3;2;4;50	00;50	00;75	00;33	33;5;2;2;4;3	00;5;2;1	00;0	00;2;68;4	00;1;0;1;0;0;1;0;0;1;0;0;0;0	4179;1;0	8008
1;.;1;2;2;4;4;4;2;2;2;1;2;3;16	67;25	00;75	00;25	00;2;2;2;1;3	00;3;2;0	00;0	00;1;57;4	00;0;0;1;0;0;0;0;0;1;1;1;1;1	0414;0;0	9519
1;.;3;4;2;4;5;4;2;2;3;3;4;4;50	00;66	67;83	33;33	33;1;3;3;5;0	00;1;4;0	00;1	00;2;37;5	00;0;0;1;1;1;0;0;0;0;0;0;0;0	6607;0;4	791
1;.;3;3;5;4;5;4;2;4;2;2;1;2;66	67;16	67;83	33;41	67;3;1;1;3;2	00;3;3;0	00;0	00;2;63;2	00;1;1;1;0;0;0;0;0;1;0;0;0;0	8610;0;0	6157
1;.;3;3;3;4;4;3;3;2;2;3;3;3;50	00;50	00;66	67;33	33;3;2;2;4;2	00;6;3;0	00;0	00;1;54;2	00;1;0;1;1;0;0;0;0;1;0;0;0;1	0876;0;0	4721
1;.;2;2;2;4;5;4;4;4;4;4;4;4;25	00;75	00;83	33;75	00;3;4;4;5;0	00;3;4;0	00;1	00;1;71;4	00;0;1;1;1;0;1;0;0;0;0;1;0;0	3950;1;2	6676
1;.;3;5;3;5;4;3;1;1;1;3;3;3;66	67;50	00;75	00;0	00;6;3;2;6;1	00;1;5;0	00;1	00;2;76;1	00;1;1;1;0;0;0;0;0;1;1;0;0;0	3593;0;2	735
1;.;2;4;5;4;1;3;2;3;2;2;3;2;66	67;33	33;41	67;33	33;5;2;2;4;3	00;4;3;1	00;0	00;1;37;3	00;0;0;1;1;0;0;1;0;1;0;1;0;0	6938;0;0	8042
1;.;2;2;2;3;5;3;2;1;2;3;3;3;25	00;50	00;66	67;16	67;5;2;2;2;4	00;2;4;0	00;1	00;2;42;5	00;0;0;1;0;0;0;0;0;1;1;1;0;1	4414;1;4	2030
1;.;2;3;1;3;4;5;2;2;1;3;3;3;25	00;50	00;75	00;16	67;3;2;2;5;2	00;1;5;0	00;1	00;2;35;2	00;1;0;0;0;1;0;0;0;0;0;0;0;1	2420;0;0	8791
1;.;2;2;2;3;2;3;2;3;5;3;2;3;25	00;41	67;41	67;58	33;4;3;3;3;1	00;4;4;1	00;1	00;2;58;3	00;0;0;1;0;0;1;0;0;0;0;0;0;0	9917;0;0	7459
1;.;5;1;1;1;1;1;1;1;1;1;1;1;33	33;0	00;0	00;0	00;3;1;1;5;2	00;3;5;0	00;1	00;2;48;5	00;0;0;1;0;0;0;0;0;0;0;0;0;1	1911;1;0	7503
1;.;3;2;2;4;4;4;3;1;1;2;3;4;33	33;50	00;75	00;16	67;4;2;2;4;3	00;4;3;1	00;0	00;2;63;5	00;0;0;1;1;0;0;0;1;0;0;1;0;0	4890;0;0	3776
1;.;1;2;2;3;4;5;2;1;1;2;2;2;16	67;25	00;75	00;8	33;4;2;2;5;3	00;2;2;0	00;0	00;1;35;1	00;0;0;1;0;0;0;1;1;0;0;0;0;0	6871;1;0	5282
1;.;1;2;5;5;5;2;4;3;3;3;3;5;41	67;66	67;75	00;58	33;2;4;5;5;0	00;2;3;0	00;0	00;1;81;2	00;1;1;0;1;0;0;0;0;1;0;1;0;0	3950;0;0	4091
1;.;1;1;1;5;5;5;2;4;3;4;5;5;0	00;91	67;100	00;50	00;4;4;3;3;1	00;2;6;0	00;0	00;2;31;2	00;0;0;1;0;1;0;0;0;0;0;1;0;0	8133;0;0	3897
1;.;3;3;3;3;3;3;3;3;3;3;3;3;50	00;50	00;50	00;50	00;6;3;3;6;0	00;2;4;0	00;1	00;2;58;5	00;0;0;1;0;0;0;0;0;0;1;0;0;0	9917;0;0	6866
1;.;3;3;3;3;3;3;3;3;3;3;3;3;50	00;50	00;50	00;50	00;3;3;3;3;0	00;4;4;1	00;1	00;2;27;1	00;0;0;1;1;0;0;0;0;0;0;0;0;1	4931;0;0	6696
1;.;1;3;3;3;3;3;3;3;1;2;3;3;33	33;41	67;50	00;33	33;3;2;2;4;2	00;2;4;0	00;1	00;2;58;5	00;0;0;0;0;1;0;0;0;0;0;1;0;0	5306;1;0	9303
1;.;3;3;3;5;4;2;4;3;2;3;4;4;50	00;66	67;66	67;50	00;3;3;4;4;0	00;3;3;0	00;0	00;1;20;4	00;0;0;0;0;0;0;0;0;0;0;0;0;1	5589;0;0	8510
1;.;1;3;2;4;2;1;3;1;1;3;2;3;25	00;41	67;33	33;16	67;4;1;2;3;3	00;4;2;1	00;0	00;2;64;2	00;0;0;1;0;0;0;0;1;1;0;1;0;0	8610;0;0	4256
1;.;1;2;2;4;4;5;4;4;4;4;4;4;16	67;75	00;83	33;75	00;4;2;3;3;2	00;2;3;0	00;0	00;1;47;2	00;0;1;1;0;0;0;0;0;0;0;0;0;1	2789;0;0	6696
1;.;4;5;5;4;4;3;2;1;1;2;1;1;91	67;8	33;66	67;8	33;5;1;1;3;3	00;2;2;0	00;0	00;2;32;4	00;0;0;1;0;0;0;1;1;0;0;0;0;0	8133;0;0	9839
1;.;2;3;3;3;3;3;2;2;1;2;3;4;41	67;50	00;50	00;16	67;4;2;3;4;2	00;2;3;0	00;0	00;1;24;1	00;0;0;1;1;1;0;1;0;1;0;0;0;1	5742;0;0	7838
1;.;4;4;4;1;3;3;1;1;1;1;1;1;75	00;0	00;33	33;0	00;5;1;1;1;4	00;3;3;0	00;0	00;2;63;5	00;1;0;0;1;0;0;1;0;0;0;1;0;0	5380;0;0	4222
1;.;4;5;5;2;2;3;2;3;2;2;2;2;91	67;25	00;33	33;33	33;4;1;1;3;3	00;3;4;0	00;1	00;2;40;5	00;1;1;0;0;0;1;0;0;0;0;0;0;0	6064;0;0	8717
1;.;1;2;5;1;5;5;1;1;1;2;3;2;41	67;33	33;66	67;0	00;4;1;1;3;3	00;1;4;0	00;1	00;2;65;2	00;0;1;1;1;1;0;0;0;0;0;0;0;0	9561;1;1	53
1;.;2;4;4;5;5;4;1;1;1;1;1;3;58	33;16	67;91	67;0	00;1;3;3;2;1	00;1;3;0	00;0	00;1;76;3	00;0;0;1;0;0;1;0;0;1;0;1;0;0	9130;0;2	8062
1;.;5;5;5;5;3;1;1;1;1;1;1;1;100	00;0	00;50	00;0	00;5;6;6;6;1	00;6;6;0	00;0	00;2;27;1	00;0;0;0;0;0;0;0;0;0;0;0;0;1	4519;1;0	9519
1;.;2;4;2;4;4;4;2;2;1;4;2;4;41	67;58	33;75	00;16	67;5;1;1;1;4	00;5;3;1	00;0	00;1;47;3	00;0;0;1;1;0;0;0;0;1;0;1;0;1	1103;1;0	7820
1;.;5;4;4;3;4;3;1;1;1;1;1;1;83	33;0	00;58	33;0	00;5;1;1;1;4	00;6;6;0	00;0	00;2;29;1	00;0;0;1;0;0;0;0;0;0;0;0;0;0	8021;0;0	4576
1;.;3;3;4;2;4;3;1;1;1;2;3;3;58	33;41	67;50	00;0	00;3;2;2;3;2	00;2;4;0	00;1	00;2;65;1	00;1;1;0;1;0;0;0;0;1;0;0;0;0	7704;1;0	3463
1;.;4;4;4;4;1;1;1;1;1;1;1;1;75	00;0	00;25	00;0	00;1;1;1;1;3	00;3;5;0	00;1	00;2;56;4	00;0;0;0;1;0;0;0;1;0;1;1;0;1	2308;1;1	8801
1;.;2;2;2;2;4;4;2;2;2;3;4;4;25	00;66	67;58	33;25	00;1;2;2;5;2	00;5;1;1	00;0	00;1;34;4	00;1;0;1;0;0;0;0;0;1;0;0;0;1	3534;0;3	4186
1;.;4;4;4;1;4;4;3;1;1;1;1;1;75	00;0	00;50	00;16	67;5;1;1;5;3	00;4;4;1	00;1	00;1;36;5	00;0;0;1;0;0;0;1;1;1;0;0;0;0	6306;0;0	7820
1;.;3;3;3;2;4;4;1;1;1;2;2;3;50	00;33	33;58	33;0	00;4;1;1;4;3	00;2;4;0	00;1	00;2;70;1	00;1;0;1;1;1;0;0;0;0;0;0;0;0	7704;0;1	8323
1;.;3;3;3;4;3;3;3;3;3;3;3;3;50	00;50	00;58	33;50	00;2;3;3;3;0	00;3;5;0	00;1	00;1;37;2	00;0;0;1;0;1;0;0;0;0;0;0;0;0	6654;1;0	6305
1;.;3;3;2;2;4;3;1;1;1;3;3;3;41	67;50	00;50	00;0	00;2;3;3;4;0	00;2;4;0	00;1	00;2;61;1	00;1;0;1;0;1;0;0;0;1;0;0;0;0	8610;1;0	4657
1;.;1;2;1;3;5;4;2;3;3;3;3;4;8	33;58	33;75	00;41	67;3;3;4;3;0	00;3;3;0	00;0	00;1;59;3	00;0;1;0;1;0;0;0;0;0;0;1;0;1	0312;0;0	6255
1;.;5;5;5;1;1;1;1;1;1;1;1;1;100	00;0	00;0	00;0	00;1;1;2;4;2	00;2;6;0	00;0	00;2;37;5	00;0;0;1;1;0;0;0;0;1;1;1;0;1	2249;0;0	6990
1;.;4;5;5;2;2;1;1;1;1;1;2;2;91	67;16	67;16	67;0	00;5;2;2;6;3	00;3;4;0	00;1	00;2;68;1	00;0;1;1;0;0;0;0;0;1;0;1;0;0	7461;0;0	6660
1;.;2;3;3;3;4;4;2;2;3;3;3;3;41	67;50	00;66	67;33	33;3;3;3;4;0	00;2;3;0	00;0	00;1;23;1	00;1;0;1;1;1;0;0;0;1;0;0;0;1	6441;0;0	9224
1;.;3;3;3;3;3;3;3;3;3;3;3;3;50	00;50	00;50	00;50	00;5;3;3;1;2	00;2;5;0	00;1	00;2;44;5	00;0;0;1;1;0;0;0;0;1;1;1;0;0	6607;0;4	2731
1;.;2;3;3;3;3;4;2;2;2;2;2;2;41	67;25	00;58	33;25	00;4;2;2;3;3	00;3;3;0	00;0	00;2;44;3	00;0;0;1;1;0;0;0;0;0;1;0;0;1	2299;0;4	237
1;.;2;3;2;4;4;4;2;1;1;2;3;3;33	33;41	67;75	00;8	33;3;3;2;3;1	00;3;6;0	00;0	00;2;60;3	00;0;0;1;1;0;0;0;0;1;0;1;0;1	3113;0;3	4186
1;.;3;5;3;4;4;4;5;2;5;3;3;5;66	67;66	67;75	00;75	00;6;2;3;6;1	00;4;6;1	00;0	00;1;28;2	00;0;0;0;0;0;0;0;0;0;0;0;0;1	8525;0;0	8938
1;.;1;2;3;4;4;4;1;2;2;2;2;2;25	00;25	00;75	00;16	67;4;3;2;3;2	00;3;3;0	00;0	00;1;56;3	00;0;1;1;1;0;0;0;0;1;0;0;0;1	0312;0;0	5771
1;.;3;3;3;3;3;3;2;1;2;1;1;1;50	00;0	00;50	00;16	67;3;1;3;3;1	00;2;5;0	00;1	00;1;71;2	00;1;1;1;1;0;0;0;0;0;0;0;0;1	7042;0;0	6255
1;.;2;3;2;4;4;5;4;3;3;3;4;4;33	33;66	67;83	33;58	33;4;2;1;2;4	00;3;4;0	00;1	00;2;41;4	00;0;0;1;0;1;0;0;0;1;0;1;1;1	4615;0;0	7681
1;.;2;2;2;4;4;4;4;4;4;3;4;4;25	00;66	67;75	00;75	00;3;4;4;3;0	00;2;4;0	00;1	00;1;72;3	00;1;1;0;0;1;0;0;0;0;1;1;0;0	4168;0;0	3926
1;.;3;3;3;4;4;2;2;2;3;1;3;2;50	00;25	00;58	33;33	33;4;2;3;2;3	00;4;2;1	00;0	00;2;43;4	00;0;0;1;0;0;0;0;0;1;0;1;0;0	6064;0;0	4657
1;.;3;3;3;4;3;3;3;2;4;2;4;2;50	00;41	67;58	33;50	00;4;4;5;3;1	00;2;4;0	00;1	00;1;23;5	00;0;0;0;1;1;0;0;0;0;1;0;1;0	7271;0;0	7092
1;.;3;3;3;4;4;4;3;3;3;1;3;3;50	00;33	33;75	00;50	00;4;1;3;3;2	00;4;1;1	00;0	00;2;41;3	00;0;0;1;1;0;0;0;0;1;0;1;0;0	6190;0;2	3930
1;.;1;3;1;4;4;4;2;1;1;4;3;4;16	67;66	67;75	00;8	33;3;2;3;3;1	00;1;3;0	00;0	00;2;72;3	00;0;0;1;0;0;0;1;0;0;1;1;0;0	7779;0;0	6110
1;.;1;1;1;5;5;5;3;3;5;3;5;5;0	00;83	33;100	00;66	67;5;2;3;3;2	00;2;4;0	00;1	00;1;41;2	00;0;0;0;0;0;0;0;0;1;1;1;1;1	1737;0;0	8496
1;.;2;3;3;4;4;4;3;2;3;3;3;3;41	67;50	00;75	00;41	67;2;3;3;3;0	00;2;3;0	00;0	00;1;75;1	00;1;1;1;1;0;0;0;0;0;0;1;0;1	7525;0;2	735
2;2;3;3;3;2;4;5;2;1;1;1;1;1;50	00;0	00;66	67;8	33;5;1;1;6;3	00;6;1;0	00;0	00;2;31;5	00;0;0;1;0;0;0;0;0;0;0;1;1;1	4991;0;0	9444
1;.;3;3;3;5;5;5;4;3;3;3;3;3;50	00;50	00;100	00;58	33;3;1;1;1;3	00;3;4;0	00;1	00;2;73;2	00;0;1;1;0;0;0;0;0;0;1;1;1;0	3798;1;1	665
1;.;2;2;1;3;4;5;3;3;3;3;3;2;16	67;41	67;75	00;50	00;3;2;2;5;2	00;2;4;0	00;1	00;2;46;2	00;0;1;1;0;0;0;0;0;0;0;1;0;0	6064;0;1	1715
1;.;2;3;3;2;2;3;2;2;1;2;3;3;41	67;41	67;33	33;16	67;4;2;2;4;3	00;2;3;0	00;0	00;2;44;2	00;1;1;1;0;0;0;0;0;1;0;0;0;0	6064;0;0	9151
1;.;1;2;1;4;4;4;1;1;1;3;3;3;8	33;50	00;75	00;0	00;4;3;4;4;1	00;3;4;0	00;1	00;1;76;4	00;1;0;1;1;0;0;0;0;0;0;0;0;0	8011;0;0	6162
1;.;2;4;4;4;4;4;4;4;4;2;3;4;58	33;50	00;75	00;75	00;4;2;3;2;3	00;5;2;1	00;0	00;2;80;3	00;0;0;1;0;0;0;1;1;1;0;1;0;0	4139;1;2	735
1;.;2;4;3;2;3;3;3;1;1;2;1;1;50	00;8	33;41	67;16	67;5;1;2;1;4	00;2;4;0	00;1	00;1;61;3	00;1;0;1;0;0;0;0;0;1;0;1;0;0	9464;0;0	6981
1;.;5;5;5;3;3;3;3;1;3;2;3;3;100	00;41	67;50	00;33	33;3;2;2;3;2	00;3;4;0	00;1	00;2;78;2	00;1;0;1;0;0;1;0;0;0;0;0;0;1	4692;0;0	8447
1;.;2;4;3;2;3;4;1;1;1;2;3;2;50	00;33	33;50	00;0	00;1;1;3;4;1	00;1;3;0	00;0	00;1;57;1	00;1;0;0;1;0;0;0;0;0;0;1;0;2	2652;1;2	531
1;.;4;5;5;2;1;2;1;1;1;1;1;1;91	67;0	00;16	67;0	00;5;1;2;4;3	00;5;2;1	00;0	00;2;45;2	00;0;0;1;0;0;0;0;1;0;0;0;0;1	0678;1;0	7502
1;.;3;4;3;4;5;4;3;4;4;3;3;3;58	33;50	00;83	33;66	67;4;4;3;4;1	00;5;2;1	00;0	00;2;28;2	00;1;0;1;0;0;0;0;0;1;0;1;0;0	8054;0;0	3996
1;.;5;5;5;1;1;1;1;1;1;1;1;1;100	00;0	00;0	00;0	00;5;1;1;1;4	00;5;1;1	00;0	00;2;22;4	00;0;0;1;0;0;0;1;1;0;0;0;0;1	3758;1;0	6572
1;.;1;2;2;4;3;4;5;2;5;3;5;5;16	67;83	33;66	67;75	00;3;3;4;4;0	00;1;4;0	00;1	00;1;49;3	00;0;0;0;1;1;0;0;0;0;0;0;1;1	1737;0;0	8782
1;.;1;1;1;5;5;3;5;5;5;3;5;5;0	00;83	33;83	33;100	00;3;5;4;3;0	00;2;4;0	00;1	00;1;83;2	00;1;0;0;0;1;1;0;0;1;1;0;0;0	4304;0;0	4331
1;.;2;3;2;4;5;3;4;2;2;2;2;2;33	33;25	00;75	00;41	67;3;2;2;3;2	00;3;5;0	00;1	00;1;84;3	00;1;1;1;1;0;0;0;1;0;0;0;0;0	9520;1;0	7388
1;.;3;4;4;3;3;4;2;2;2;1;3;3;66	67;33	33;58	33;25	00;5;2;2;1;4	00;3;2;0	00;0	00;2;70;5	00;0;0;1;0;0;1;0;1;0;0;1;0;0	4139;1;0	3804
1;.;4;4;4;5;5;5;3;3;3;4;2;5;75	00;66	67;100	00;50	00;6;6;4;4;0	00;2;2;0	00;0	00;2;69;1	00;1;1;1;1;0;1;0;0;0;0;0;0;0	4008;1;0	3897
1;.;3;4;4;4;3;2;2;1;1;1;2;3;66	67;25	00;50	00;8	33;5;2;1;4;3	00;4;3;1	00;0	00;1;29;4	00;0;0;1;0;0;0;0;0;0;0;1;0;1	5589;0;0	7567
1;.;3;3;3;4;4;3;2;3;3;2;3;3;50	00;41	67;66	67;41	67;3;2;2;3;2	00;1;5;0	00;1	00;2;54;3	00;0;0;0;0;0;0;0;0;1;1;1;0;0	9291;1;2	529
1;.;1;1;1;4;4;4;2;2;4;2;5;4;0	00;66	67;75	00;41	67;1;6;6;5;0	00;3;4;0	00;1	00;1;56;5	00;0;0;0;0;0;0;0;0;0;0;0;0;0	5540;0;0	4434
1;.;3;1;2;5;5;5;5;4;4;4;5;5;25	00;91	67;100	00;83	33;2;4;3;3;0	00;1;5;0	00;1	00;1;44;2	00;0;0;1;0;0;0;0;0;0;0;0;0;1	2789;1;0	6911
1;.;2;3;3;4;4;4;3;2;3;2;3;3;41	67;41	67;75	00;41	67;1;2;2;3;2	00;2;5;0	00;1	00;2;68;1	00;1;1;1;1;0;0;0;0;0;1;0;0;0	8125;1;0	9151
1;.;1;1;1;4;4;4;3;1;1;1;3;3;0	00;33	33;75	00;16	67;5;2;2;3;3	00;4;1;1	00;0	00;2;72;3	00;0;0;1;1;0;0;0;0;1;0;1;0;0	7704;0;0	3776
1;.;2;2;2;3;4;4;2;1;1;3;3;3;25	00;50	00;66	67;8	33;3;3;2;4;1	00;1;4;0	00;1	00;1;57;2	00;0;1;0;1;1;0;0;0;0;0;1;0;0	5191;0;0	7743
1;.;4;4;5;3;5;4;3;5;3;4;4;4;83	33;75	00;75	00;66	67;5;4;4;5;1	00;5;5;1	00;1	00;2;25;3	00;1;0;0;0;1;0;1;1;0;1;0;0;1	3758;1;0	4434
1;.;1;2;2;4;4;4;2;1;1;1;2;4;16	67;33	33;75	00;8	33;5;1;3;3;2	00;3;3;0	00;0	00;1;71;3	00;1;1;0;1;0;1;0;0;0;0;1;0;0	4346;0;0	4124
1;.;1;2;2;3;3;3;2;3;2;2;2;2;16	67;25	00;50	00;33	33;3;3;3;4;0	00;2;3;0	00;0	00;1;47;3	00;1;0;0;1;1;0;0;0;1;0;1;0;1	2789;0;0	5771
1;.;2;3;2;4;4;4;4;2;1;4;3;3;33	33;58	33;75	00;33	33;1;3;3;5;0	00;2;4;0	00;1	00;2;61;4	00;0;0;0;0;0;1;0;0;1;0;1;0;1	0459;0;1	899
1;.;4;3;2;4;4;4;2;4;2;2;4;4;50	00;58	33;75	00;41	67;2;3;4;4;0	00;2;4;0	00;1	00;2;29;5	00;1;0;1;1;0;0;0;0;0;0;0;0;1	3758;0;0	9571
1;.;1;1;1;5;5;5;4;4;4;4;5;4;0	00;83	33;100	00;75	00;4;3;2;2;3	00;2;3;0	00;0	00;1;75;2	00;0;1;1;1;1;0;0;0;0;0;1;0;0	3950;0;0	6255
1;.;1;1;5;5;5;5;4;5;4;3;4;5;33	33;75	00;100	00;83	33;2;4;3;4;0	00;2;5;0	00;1	00;2;83;1	00;0;1;1;1;0;0;0;0;1;0;1;0;0	3798;0;0	4091
1;.;2;3;3;2;4;4;2;2;3;2;4;4;41	67;58	33;58	33;33	33;5;2;2;4;3	00;4;3;1	00;0	00;2;26;4	00;1;1;1;0;0;0;0;0;0;0;0;0;0	8494;1;0	4222
1;.;1;1;1;4;4;4;3;2;2;3;3;4;0	00;58	33;75	00;33	33;1;4;4;3;0	00;1;4;0	00;1	00;2;58;5	00;0;0;1;1;1;0;0;0;1;1;0;0;0	5328;0;0	6870
1;.;2;2;3;4;3;3;2;1;1;3;3;3;33	33;50	00;58	33;8	33;4;2;2;4;3	00;2;3;0	00;0	00;1;73;2	00;0;0;0;0;0;0;1;1;0;1;1;0;1	7769;0;0	7577
1;.;2;2;3;4;4;4;3;4;4;3;3;4;33	33;58	33;75	00;66	67;4;3;4;3;1	00;3;5;0	00;1	00;2;53;5	00;1;0;1;0;0;0;0;0;1;0;1;0;0	5328;0;1	808
1;.;3;3;3;3;3;3;3;3;3;3;3;3;50	00;50	00;50	00;50	00;2;3;3;3;0	00;2;2;0	00;0	00;2;65;2	00;0;0;0;1;1;0;0;0;0;0;0;0;0	7871;1;2	529
1;.;4;4;4;4;4;4;4;3;2;2;2;3;75	00;33	33;75	00;50	00;4;2;2;2;4	00;3;1;0	00;0	00;1;26;3	00;1;0;1;0;0;0;0;0;0;0;0;0;1	6836;0;0	9151
1;.;1;1;2;4;4;4;2;1;2;1;3;3;8	33;33	33;75	00;16	67;5;2;2;2;4	00;3;4;0	00;1	00;1;44;4	00;1;0;1;0;0;0;0;0;1;0;1;0;0	6871;0;0	8269
1;.;4;4;4;4;4;4;3;2;4;4;4;4;75	00;75	00;75	00;50	00;1;3;3;5;0	00;1;6;0	00;0	00;2;49;4	00;0;0;0;1;0;0;0;0;0;0;0;0;0	6672;0;0	3996
1;.;3;4;3;3;3;3;2;2;1;2;2;2;58	33;25	00;50	00;16	67;4;2;2;4;3	00;3;3;0	00;0	00;2;61;5	00;1;0;1;0;0;0;0;0;0;0;0;0;0	9917;0;0	8510
1;.;2;2;2;2;4;4;2;2;1;2;2;2;25	00;25	00;58	33;16	67;5;2;2;1;4	00;5;2;1	00;0	00;1;73;3	00;0;0;1;0;0;0;0;0;0;0;0;0;0	9427;0;2	367
1;.;2;3;2;2;1;4;1;1;4;1;1;1;33	33;0	00;33	33;25	00;4;6;3;4;1	00;2;3;0	00;0	00;2;35;2	00;0;0;0;1;1;0;0;0;0;1;0;0;1	1287;1;0	4494
1;.;4;4;4;3;3;3;2;2;1;2;2;2;75	00;25	00;50	00;16	67;5;1;1;2;4	00;3;3;0	00;0	00;2;72;1	00;0;0;1;0;0;1;0;0;0;1;1;0;1	4692;0;0	7086
2;2;5;5;4;1;1;1;1;1;1;1;1;1;91	67;0	00;0	00;0	00;5;1;1;1;4	00;4;6;1	00;0	00;2;39;5	00;0;0;1;0;0;0;0;0;1;0;1;0;1	1911;1;4	2408
1;.;1;1;1;5;5;4;2;1;2;2;4;4;0	00;58	33;91	67;16	67;2;2;2;4;2	00;2;4;0	00;1	00;2;75;1	00;0;1;0;1;0;0;0;0;1;0;1;0;0	8125;0;0	5636
1;.;3;3;4;3;3;3;1;1;1;1;2;2;58	33;16	67;50	00;0	00;4;1;1;4;3	00;4;3;1	00;0	00;1;47;5	00;0;0;0;1;0;0;0;0;0;1;0;0;1	1103;0;0	9444
1;.;3;1;1;5;5;5;5;5;5;3;4;3;16	67;58	33;100	00;100	00;4;2;2;3;3	00;3;4;0	00;1	00;1;36;5	00;0;0;1;1;0;0;0;1;0;0;1;0;1	1737;1;2	529
1;.;3;3;3;3;4;3;3;3;2;3;2;4;50	00;50	00;58	33;41	67;4;2;2;4;3	00;1;5;0	00;1	00;2;59;1	00;1;0;1;1;1;0;0;0;1;0;0;0;1	0014;1;0	4124
1;.;4;2;3;2;2;3;1;2;1;2;1;2;50	00;16	67;33	33;8	33;5;2;1;1;4	00;4;2;1	00;0	00;1;73;2	00;1;0;1;0;0;0;0;0;0;1;1;0;1	7042;0;2	9651
1;.;3;3;4;3;4;4;3;3;1;1;5;3;58	33;50	00;66	67;33	33;4;1;3;2;3	00;2;2;0	00;0	00;1;49;4	00;0;0;1;1;0;1;0;1;1;0;0;0;1	2789;0;1	472
1;.;2;3;3;4;4;4;4;3;4;3;4;4;41	67;66	67;75	00;66	67;1;3;3;5;0	00;3;3;0	00;0	00;1;55;4	00;1;0;0;1;0;0;0;0;1;0;0;0;1	0414;0;0	9303
1;.;1;1;1;3;4;4;1;1;1;1;4;3;0	00;41	67;66	67;0	00;3;6;1;3;1	00;3;3;0	00;0	00;1;62;4	00;0;0;1;1;0;1;0;0;1;1;0;0;1	0312;0;0	4508
1;.;2;3;3;4;4;3;2;3;3;4;3;4;41	67;66	67;66	67;41	67;3;3;3;4;0	00;2;4;0	00;1	00;1;59;2	00;1;0;0;1;0;0;0;0;0;0;0;0;1	0312;0;0	4368
1;.;3;3;3;3;3;3;3;3;3;3;3;3;50	00;50	00;50	00;50	00;3;6;6;3;0	00;6;3;0	00;0	00;1;75;5	00;0;0;1;1;1;0;0;0;0;0;1;0;1	6149;0;0	4659
1;.;3;1;1;5;5;5;1;1;1;1;1;1;16	67;0	00;100	00;0	00;3;6;1;1;2	00;5;5;1	00;1	00;2;38;5	00;0;0;1;0;0;0;0;0;1;0;1;0;1	1911;0;0	8012
1;.;3;4;3;4;3;4;2;2;3;3;4;3;58	33;58	33;66	67;33	33;4;3;2;4;2	00;2;3;0	00;0	00;2;38;3	00;0;0;1;0;0;0;0;1;1;0;1;0;0	6607;0;0	6922
1;.;1;1;1;5;5;5;4;3;4;3;4;5;0	00;75	00;100	00;66	67;4;3;5;4;1	00;3;4;0	00;1	00;1;68;3	00;0;0;0;1;0;1;1;1;0;0;1;0;0	4346;0;0	4224
1;.;1;2;2;4;4;4;2;2;2;2;2;3;16	67;33	33;75	00;25	00;5;2;2;1;4	00;2;1;0	00;0	00;2;60;4	00;1;0;0;1;0;0;0;0;1;0;1;0;1	1785;1;1	3112
1;.;1;3;3;3;5;5;3;1;1;3;3;3;33	33;50	00;83	33;16	67;6;2;2;6;2	00;6;6;0	00;0	00;1;74;5	00;1;0;0;1;0;0;0;0;0;0;0;0;0	4346;0;0	8509
1;.;1;1;2;4;4;4;2;2;2;3;4;4;8	33;66	67;75	00;25	00;5;2;2;3;3	00;4;2;1	00;0	00;1;82;1	00;0;0;1;0;0;0;0;0;0;0;0;0;0	8090;0;0	4434
1;.;1;1;1;4;5;5;3;4;3;2;3;4;0	00;50	00;91	67;58	33;4;2;3;4;2	00;3;2;0	00;0	00;1;62;3	00;1;0;1;1;0;0;0;0;1;0;1;0;0	8953;0;0	7820
1;.;3;3;4;3;3;3;3;3;3;3;3;3;58	33;50	00;50	00;50	00;3;6;5;6;0	00;2;4;0	00;1	00;2;24;5	00;0;0;0;0;0;0;0;0;0;0;0;0;0	8494;1;0	6507
1;.;1;3;3;3;3;3;1;1;2;1;1;2;33	33;8	33;50	00;8	33;5;1;1;2;4	00;2;1;0	00;0	00;2;28;2	00;0;0;1;0;0;0;1;1;0;0;1;0;0	8021;0;0	4331
1;.;1;1;1;5;5;5;5;2;1;1;5;5;0	00;66	67;100	00;41	67;3;5;5;3;0	00;6;3;0	00;0	00;1;80;3	00;0;0;1;1;0;0;0;0;0;1;1;1;0	9427;0;0	4159
1;.;2;2;2;4;4;3;4;3;4;3;3;4;25	00;58	33;66	67;66	67;4;3;3;5;1	00;2;3;0	00;0	00;1;77;3	00;1;1;0;1;0;0;0;0;0;0;1;0;0	4304;0;0	7443
1;.;3;4;4;4;4;3;2;2;1;1;3;3;66	67;33	33;66	67;16	67;6;2;2;4;2	00;5;2;1	00;0	00;2;84;1	00;0;0;1;0;0;0;0;0;0;0;1;1;0	4139;0;0	8938
1;.;1;2;2;5;4;5;4;4;4;4;5;5;16	67;91	67;91	67;75	00;4;2;2;4;3	00;3;4;0	00;1	00;2;44;4	00;0;1;1;1;0;0;0;0;0;0;0;0;0	6672;0;0	5192
1;.;3;3;3;3;3;3;3;3;3;3;3;3;50	00;50	00;50	00;50	00;3;3;3;3;0	00;2;3;0	00;0	00;2;54;4	00;0;0;1;0;0;0;0;0;0;0;0;0;0	9605;0;0	5817
1;.;1;4;4;4;5;4;3;2;2;2;3;3;50	00;41	67;83	33;33	33;4;2;2;5;3	00;4;4;1	00;1	00;1;89;2	00;1;1;1;1;0;0;0;0;0;0;0;0;0	9520;1;4	6438
1;.;2;2;2;4;4;4;2;2;2;3;3;3;25	00;50	00;75	00;25	00;5;2;2;2;4	00;3;4;0	00;1	00;1;71;4	00;1;0;0;1;0;1;0;0;1;0;0;0;0	3950;1;2	529
1;.;1;2;2;4;4;4;3;2;2;4;3;5;16	67;75	00;75	00;33	33;5;2;3;5;2	00;1;2;0	00;0	00;1;76;2	00;1;0;0;1;1;1;0;0;0;0;0;0;0	4346;0;0	9316
1;.;1;3;3;2;3;4;2;2;2;1;2;3;33	33;25	00;50	00;25	00;1;2;2;5;2	00;2;2;0	00;0	00;1;59;4	00;1;0;1;1;0;0;0;0;0;0;0;0;1	2255;0;0	8782
1;.;1;2;2;3;3;4;2;2;2;3;2;3;16	67;41	67;58	33;25	00;4;3;3;4;1	00;4;2;1	00;0	00;2;67;1	00;1;0;1;1;0;0;0;0;0;1;0;0;0	7871;0;2	3505
1;.;2;3;3;3;4;4;2;2;2;2;3;3;41	67;41	67;66	67;25	00;4;2;3;2;3	00;4;2;1	00;0	00;2;29;4	00;1;0;1;0;0;0;1;1;0;0;0;0;0	6993;0;0	3680
1;.;1;2;2;4;4;4;3;3;3;3;4;3;16	67;58	33;75	00;50	00;2;2;2;4;2	00;3;6;0	00;0	00;1;21;1	00;0;0;0;1;1;0;0;0;0;1;0;0;1	8271;0;0	5636
1;.;1;2;1;4;4;4;4;2;3;1;4;4;8	33;50	00;75	00;50	00;3;3;3;4;0	00;2;5;0	00;1	00;1;49;3	00;1;0;0;1;1;0;0;0;0;1;0;0;1	2386;0;0	4576
1;.;1;2;2;5;5;5;5;4;4;3;3;4;16	67;58	33;100	00;83	33;4;6;2;2;3	00;6;4;0	00;1	00;2;65;4	00;0;0;1;1;0;0;0;0;1;0;1;0;0	4139;0;0	3754
1;.;2;2;3;4;4;4;2;2;2;2;2;2;33	33;25	00;75	00;25	00;4;1;2;2;4	00;3;3;0	00;0	00;2;44;4	00;0;0;0;0;0;0;0;0;0;0;0;0;1	2971;1;0	9519
1;.;2;4;4;5;5;4;2;2;1;3;4;4;58	33;66	67;91	67;16	67;4;3;2;4;2	00;2;5;0	00;1	00;2;73;1	00;0;1;0;1;0;0;1;0;1;0;1;0;0	7070;0;0	8594
1;.;1;1;1;4;4;4;3;1;2;3;4;4;0	00;66	67;75	00;25	00;4;1;2;3;3	00;3;2;0	00;0	00;1;71;5	00;0;0;1;1;0;0;0;0;1;0;0;0;0	8449;0;0	4222
1;.;5;4;4;3;2;3;3;2;3;3;2;3;83	33;41	67;41	67;41	67;3;2;3;3;1	00;1;3;0	00;0	00;2;69;2	00;1;0;1;0;0;0;0;1;1;0;0;0;1	4692;0;0	5817
1;.;3;4;4;2;3;4;5;2;2;2;2;2;66	67;25	00;50	00;50	00;4;4;1;4;2	00;3;4;0	00;1	00;2;29;2	00;1;0;1;1;0;0;0;0;1;0;0;0;1	4991;0;2	367
1;.;1;2;1;5;5;5;4;5;4;3;5;5;8	33;83	33;100	00;83	33;4;3;3;5;1	00;1;5;0	00;1	00;2;51;4	00;0;1;0;1;0;0;0;0;0;0;1;0;1	1785;0;0	3123
1;.;3;4;3;3;4;4;1;1;2;1;3;4;58	33;41	67;66	67;8	33;4;2;2;4;3	00;3;3;0	00;0	00;2;68;1	00;0;0;1;0;0;0;0;0;1;1;1;0;1	4692;0;0	3926
1;.;2;2;2;4;5;5;2;2;2;2;3;3;25	00;41	67;91	67;25	00;5;1;1;4;3	00;3;3;0	00;0	00;1;40;3	00;0;0;1;0;0;0;1;0;0;0;0;0;0	6938;0;0	7159
1;.;2;2;3;3;4;4;3;3;3;4;4;4;33	33;75	00;66	67;50	00;4;2;3;2;3	00;3;4;0	00;1	00;1;48;4	00;1;1;0;1;1;0;0;0;0;1;0;0;0	5965;0;0	6255
1;.;4;2;4;5;4;5;4;4;4;1;5;5;58	33;66	67;91	67;75	00;4;3;3;5;1	00;1;4;0	00;1	00;1;75;1	00;1;0;1;1;1;0;0;0;0;0;0;0;1	7596;0;1	375
1;.;2;3;3;4;4;4;3;3;3;3;3;3;41	67;50	00;75	00;50	00;3;2;2;5;2	00;3;6;0	00;0	00;2;53;4	00;0;0;1;0;0;0;0;0;1;1;1;0;0	5380;0;0	5048
1;.;3;4;3;4;3;1;3;4;5;3;2;3;58	33;41	67;41	67;75	00;2;3;3;5;0	00;3;5;0	00;1	00;1;20;3	00;0;0;0;1;0;0;0;0;1;0;0;0;1	5742;0;1	9893
1;.;1;2;2;5;4;5;4;3;3;5;4;4;16	67;83	33;91	67;58	33;1;4;4;3;0	00;2;2;0	00;0	00;1;69;4	00;0;0;1;1;0;0;0;0;1;1;0;0;0	8652;0;0	5817
1;.;2;3;2;4;5;4;2;1;2;2;2;3;33	33;33	33;83	33;16	67;4;2;3;4;2	00;2;4;0	00;1	00;2;49;5	00;0;1;1;0;1;0;0;0;0;0;1;0;2	6164;0;0	4470
1;.;1;1;1;5;3;5;3;1;1;5;4;5;0	00;91	67;83	33;16	67;1;4;5;5;0	00;1;5;0	00;1	00;1;67;2	00;1;0;1;1;0;0;0;0;1;0;0;0;0	7352;0;2	367
1;.;2;2;3;4;4;4;4;3;4;4;4;4;33	33;75	00;75	00;66	67;1;3;3;5;0	00;3;3;0	00;0	00;2;68;2	00;1;0;1;0;0;0;0;0;0;0;1;0;0	9066;1;0	4434
1;.;3;4;4;2;4;3;2;2;2;1;3;3;66	67;33	33;50	00;25	00;2;6;2;3;1	00;5;6;1	00;0	00;2;67;5	00;1;0;1;1;0;0;0;0;0;0;0;0;0	4365;0;0	5627
1;.;3;3;3;4;4;4;2;3;3;3;3;3;50	00;50	00;75	00;41	67;2;2;2;2;3	00;3;4;0	00;1	00;2;64;5	00;1;0;1;1;0;0;0;0;0;1;0;0;1	0459;0;0	4638
1;.;2;4;3;4;4;3;3;1;2;1;3;2;50	00;25	00;66	67;25	00;4;2;2;4;3	00;3;2;0	00;0	00;2;40;4	00;0;0;1;0;1;1;0;0;0;0;0;0;0	6672;0;0	6063
1;.;1;1;1;4;4;5;3;4;2;1;2;4;0	00;33	33;83	33;50	00;3;3;1;1;2	00;3;3;0	00;0	00;2;21;4	00;1;0;1;0;0;1;0;0;1;0;0;0;1	7815;0;0	6872
1;.;2;3;3;4;4;4;4;4;3;4;4;4;41	67;75	00;75	00;66	67;4;1;2;4;3	00;3;3;0	00;0	00;1;45;4	00;0;0;1;0;0;0;0;1;0;1;1;0;0	6938;1;0	4093
1;.;1;2;3;5;5;5;1;3;3;2;1;2;25	00;16	67;100	00;33	33;4;1;1;2;4	00;2;2;0	00;0	00;1;41;1	00;0;1;0;1;0;0;0;0;0;1;1;0;1	1737;0;0	3680
1;.;1;3;2;4;4;4;2;3;3;3;3;3;25	00;50	00;75	00;41	67;4;3;3;6;1	00;2;6;0	00;0	00;2;64;2	00;1;0;0;1;0;0;0;0;1;0;1;0;0	9917;0;0	5817
1;.;1;1;1;4;4;5;3;2;4;3;5;4;0	00;75	00;83	33;50	00;2;2;3;4;1	00;2;3;0	00;0	00;2;38;4	00;1;1;0;1;1;0;0;0;0;0;1;0;0	6190;0;0	4165
1;.;2;3;3;3;3;4;1;1;1;4;4;3;41	67;66	67;58	33;0	00;1;3;4;5;0	00;1;3;0	00;0	00;2;61;2	00;1;0;1;1;0;0;0;0;0;0;0;0;0	9291;0;3	4803
1;.;2;4;4;3;4;3;2;2;4;3;2;2;58	33;33	33;58	33;41	67;3;2;2;3;2	00;2;4;0	00;1	00;1;56;4	00;0;0;0;0;1;1;0;1;1;0;0;0;0	8953;0;0	6707
1;.;3;3;3;3;3;3;3;3;3;3;3;4;50	00;58	33;50	00;50	00;4;2;6;1;3	00;2;4;0	00;1	00;1;76;3	00;1;1;1;1;0;0;0;0;0;0;0;0;0	3950;1;0	6368
1;.;2;3;3;2;3;3;4;4;4;3;3;4;41	67;58	33;41	67;75	00;2;2;3;2;2	00;2;5;0	00;1	00;1;39;4	00;0;0;1;1;0;0;0;0;0;1;1;1;0	6306;1;0	4091
1;.;1;3;2;4;4;4;2;2;1;1;2;2;25	00;16	67;75	00;16	67;4;2;2;3;3	00;3;3;0	00;0	00;1;45;4	00;0;0;0;1;0;0;0;0;1;1;1;0;1	1103;0;0	4298
1;.;2;2;2;2;2;2;2;2;2;2;2;2;25	00;25	00;25	00;25	00;4;2;2;4;3	00;4;3;1	00;0	00;2;48;1	00;0;0;1;1;0;0;0;0;1;0;0;1;1	3282;1;0	5075
1;.;5;5;5;1;1;1;1;1;1;1;1;2;100	00;8	33;0	00;0	00;5;1;1;1;4	00;4;2;1	00;0	00;2;74;1	00;0;0;1;0;0;0;0;0;0;0;0;0;0	4365;0;1	899
1;.;1;3;3;5;4;4;2;2;3;3;3;3;33	33;50	00;83	33;33	33;3;3;3;5;0	00;1;5;0	00;1	00;1;70;1	00;1;0;1;0;1;0;0;0;0;0;0;1;1	7769;0;0	4368
1;.;3;3;3;4;4;4;3;3;3;3;3;3;50	00;50	00;75	00;50	00;2;2;3;2;2	00;5;2;1	00;0	00;1;73;1	00;0;0;1;1;0;0;0;0;1;1;0;0;0	4032;1;1	53
1;.;1;1;1;4;4;4;3;2;3;1;4;4;0	00;50	00;75	00;41	67;5;2;2;4;3	00;4;3;1	00;0	00;1;81;3	00;0;0;1;1;0;0;0;0;1;0;1;0;0	8185;1;3	4458
1;.;4;5;5;1;4;1;1;1;1;1;1;1;91	67;0	00;25	00;0	00;5;1;1;1;4	00;2;2;0	00;0	00;2;29;3	00;0;0;1;0;0;0;0;0;1;0;1;1;0	8133;1;3	755
1;.;1;2;1;4;4;4;3;1;1;2;2;4;8	33;41	67;75	00;16	67;3;1;2;4;2	00;1;6;0	00;0	00;1;39;1	00;0;0;1;0;1;0;0;0;0;0;0;0;1	2386;0;0	8870
1;.;1;3;2;4;4;4;4;3;2;3;3;3;25	00;50	00;75	00;50	00;2;2;2;4;2	00;3;3;0	00;0	00;1;50;3	00;0;0;1;0;0;0;0;0;0;0;0;0;0	5595;0;0	7681
1;.;1;2;1;4;4;4;1;1;1;4;4;4;8	33;75	00;75	00;0	00;1;3;3;5;0	00;1;4;0	00;1	00;1;66;3	00;0;0;0;1;1;0;0;0;0;0;0;1;0	4304;0;0	4030
1;.;2;3;3;4;4;4;3;3;3;2;2;2;41	67;25	00;75	00;50	00;4;2;3;4;2	00;3;2;0	00;0	00;2;72;2	00;0;0;1;1;0;0;0;0;1;0;1;0;0	4179;0;0	9444
1;.;1;2;2;5;5;5;4;4;4;4;5;4;16	67;83	33;100	00;75	00;3;4;4;5;0	00;2;3;0	00;0	00;1;72;4	00;0;1;0;1;1;0;0;0;1;0;1;0;0	4346;0;3	4803
1;.;1;2;3;5;4;5;2;3;3;1;3;3;25	00;33	33;91	67;41	67;4;1;1;1;4	00;4;3;1	00;0	00;1;59;5	00;0;1;0;0;0;0;1;0;1;0;0;0;1	4217;0;0	4576
1;.;4;5;4;3;4;4;3;2;2;2;4;4;83	33;58	33;66	67;33	33;4;2;2;3;3	00;4;1;1	00;0	00;2;63;4	00;0;0;1;1;0;0;0;0;1;1;1;0;0	4626;0;0	4405
1;.;1;3;3;4;5;5;3;3;3;4;3;3;33	33;58	33;91	67;50	00;4;1;1;2;4	00;3;5;0	00;1	00;1;60;5	00;0;0;1;0;0;0;0;0;1;1;1;0;1	0312;0;0	3223
1;.;1;2;2;3;4;4;3;2;1;1;3;3;16	67;33	33;66	67;25	00;3;2;2;3;2	00;3;3;0	00;0	00;1;62;4	00;0;1;1;1;0;0;0;0;0;0;0;0;1	0414;0;0	8509
1;.;2;2;2;1;2;2;1;1;1;2;1;1;25	00;8	33;16	67;0	00;2;1;1;4;2	00;1;5;0	00;1	00;2;53;2	00;1;0;1;0;0;0;0;0;0;0;0;0;1	9991;0;1	53
1;.;2;2;2;4;4;4;2;3;3;2;3;4;25	00;50	00;75	00;41	67;4;2;3;4;2	00;4;3;1	00;0	00;1;42;4	00;0;0;1;0;0;0;0;0;0;1;0;0;0	5965;0;0	6110
1;.;2;2;2;4;4;4;1;1;2;1;1;1;25	00;0	00;75	00;8	33;5;1;2;1;4	00;5;5;1	00;1	00;2;34;4	00;0;0;1;1;0;0;0;0;0;0;0;0;0	8133;1;0	3798
1;.;5;5;5;1;2;1;2;2;2;2;2;2;100	00;25	00;8	33;25	00;4;2;2;1;4	00;4;3;1	00;0	00;1;62;4	00;1;1;1;1;0;0;0;0;0;0;0;0;1	2135;0;0	4123
1;.;3;3;3;4;4;4;3;3;3;3;3;4;50	00;58	33;75	00;50	00;3;2;2;4;2	00;6;3;0	00;0	00;2;72;4	00;0;1;1;0;0;1;0;0;0;0;0;0;0	3798;0;6	8466
1;.;1;2;2;5;5;5;5;4;4;3;4;5;16	67;75	00;100	00;83	33;5;2;2;5;3	00;4;4;1	00;1	00;2;38;3	00;0;1;1;0;0;0;0;0;1;0;0;0;1	3282;0;0	8012
1;.;1;2;2;4;3;3;4;4;4;4;3;4;16	67;66	67;58	33;75	00;4;3;2;1;3	00;3;4;0	00;1	00;1;53;3	00;0;0;1;1;0;0;0;0;1;0;1;0;0	5843;0;0	7681
1;.;2;4;3;4;4;4;2;1;1;2;2;2;50	00;25	00;75	00;8	33;5;2;2;1;4	00;4;4;1	00;1	00;2;59;2	00;0;0;1;1;0;0;1;0;1;0;0;0;0	9917;0;0	6354
1;.;3;3;3;4;4;4;2;2;2;3;2;2;50	00;33	33;75	00;25	00;2;2;2;3;2	00;1;4;0	00;1	00;1;74;3	00;1;1;0;0;1;1;0;0;0;0;1;0;1	8559;1;0	6338
3;2;3;3;3;4;4;4;2;2;1;2;3;3;50	00;41	67;75	00;16	67;4;1;2;6;3	00;5;6;1	00;0	00;1;38;3	00;0;1;1;0;0;0;0;0;1;0;0;0;0	5965;0;0	4494
1;.;3;3;3;4;3;3;3;3;3;3;4;4;50	00;66	67;58	33;50	00;2;3;3;5;0	00;1;4;0	00;1	00;2;59;3	00;1;1;0;1;0;1;0;0;0;0;0;0;0	8610;1;0	3776
2;2;2;3;3;4;3;3;2;2;2;1;2;2;41	67;16	67;58	33;25	00;5;1;1;3;3	00;3;5;0	00;1	00;2;56;2	00;0;0;1;0;0;0;0;0;1;0;1;1;0	5380;0;0	9614
1;.;1;3;3;4;4;4;2;2;2;2;3;3;33	33;41	67;75	00;25	00;4;2;2;4;3	00;3;4;0	00;1	00;2;29;1	00;1;0;0;1;0;0;1;0;1;1;0;0;1	3758;1;0	9571
1;.;2;4;3;3;4;4;3;3;3;3;3;3;50	00;50	00;66	67;50	00;4;3;3;4;1	00;3;3;0	00;0	00;1;64;3	00;0;0;0;0;1;1;0;0;0;0;0;0;1	0536;1;0	7577
1;.;1;4;2;4;4;4;1;1;1;2;3;1;33	33;25	00;75	00;0	00;4;2;2;1;4	00;3;3;0	00;0	00;2;61;5	00;1;0;1;0;0;0;0;0;1;0;1;0;1	0014;0;0	7994
1;.;2;2;2;2;2;1;1;1;2;1;4;4;25	00;50	00;16	67;8	33;3;4;4;4;0	00;3;6;0	00;0	00;1;20;5	00;0;0;1;1;0;0;0;0;0;0;0;0;1	3534;0;5	6201
1;.;3;3;4;3;3;4;3;3;3;3;3;3;58	33;50	00;58	33;50	00;1;3;3;5;0	00;1;4;0	00;1	00;2;39;5	00;0;0;0;0;0;0;0;0;0;0;0;0;1	3282;0;0	4256
1;.;4;4;2;4;4;2;4;4;4;2;2;3;58	33;33	33;58	33;75	00;2;4;3;2;1	00;3;3;0	00;0	00;1;58;1	00;0;0;0;0;1;0;0;0;0;0;0;0;0	5595;1;0	3798
1;.;5;5;5;1;1;1;1;1;1;1;3;2;100	00;25	00;0	00;0	00;4;2;1;4;3	00;3;4;0	00;1	00;2;62;1	00;0;1;1;1;0;0;0;0;0;0;0;0;0	9605;1;0	5681
1;.;2;3;2;4;4;4;3;2;2;3;2;3;33	33;41	67;75	00;33	33;4;2;2;2;4	00;4;1;1	00;0	00;1;26;2	00;0;1;1;1;0;0;0;0;1;0;0;0;0	8375;0;0	6541
1;.;3;4;4;4;4;4;2;2;2;2;2;2;66	67;25	00;75	00;25	00;6;2;2;6;2	00;4;6;1	00;0	00;2;77;1	00;1;0;1;0;0;0;0;0;0;0;1;0;1	6922;0;0	4222
1;.;1;1;2;4;4;4;2;1;1;2;4;4;8	33;58	33;75	00;8	33;3;3;2;2;2	00;3;5;0	00;1	00;1;66;5	00;0;0;1;0;0;0;1;1;1;0;1;0;0	4304;0;0	6456
1;.;2;3;3;4;4;4;3;3;3;3;3;2;41	67;41	67;75	00;50	00;5;1;2;4;3	00;4;3;1	00;0	00;2;34;5	00;0;0;1;0;0;0;1;0;0;0;1;0;0	8133;0;0	5875
1;.;2;3;3;4;3;3;2;2;2;2;2;3;41	67;33	33;58	33;25	00;2;3;3;3;0	00;2;3;0	00;0	00;1;42;4	00;1;0;0;1;1;0;0;0;1;1;0;0;1	4989;0;0	7924
1;.;2;2;2;4;4;4;2;2;2;1;3;3;25	00;33	33;75	00;25	00;1;2;2;5;2	00;1;2;0	00;0	00;1;81;2	00;1;1;1;0;0;0;0;0;0;0;0;0;0	3737;1;0	6360
1;.;3;3;2;2;3;3;4;2;4;3;4;3;41	67;58	33;41	67;58	33;4;3;3;4;1	00;3;3;0	00;0	00;2;27;1	00;0;0;0;0;0;1;0;0;0;0;0;0;0	6993;0;0	5771
1;.;1;2;2;4;4;4;1;1;1;3;2;3;16	67;41	67;75	00;0	00;3;2;3;3;1	00;3;3;0	00;0	00;1;59;4	00;1;1;0;0;1;0;0;0;0;0;0;0;1	0876;0;0	6456
1;.;3;3;3;3;3;3;3;3;3;3;3;3;50	00;50	00;50	00;50	00;5;3;3;1;2	00;4;3;1	00;0	00;2;22;5	00;0;0;0;0;0;0;0;0;0;0;0;0;2	0668;0;0	4470
1;.;1;1;1;1;1;1;1;1;1;1;1;1;0	00;0	00;0	00;0	00;3;1;1;3;2	00;3;3;0	00;0	00;1;70;5	00;0;0;0;0;0;0;0;0;0;0;0;0;0	8449;0;1	417
1;.;1;3;4;2;2;5;2;2;1;1;2;2;41	67;16	67;50	00;16	67;5;1;1;4;3	00;5;2;1	00;0	00;2;43;5	00;0;0;0;0;0;0;0;0;1;0;1;1;0	6672;0;0	5875
1;.;1;2;2;4;4;4;3;3;4;4;4;4;16	67;75	00;75	00;58	33;3;2;3;3;1	00;1;3;0	00;0	00;1;73;3	00;0;1;0;1;1;0;0;0;0;0;0;0;0	8090;0;0	9614
1;.;1;3;3;4;4;4;3;3;2;3;3;4;33	33;58	33;75	00;41	67;3;4;4;3;0	00;3;5;0	00;1	00;1;55;3	00;1;0;1;0;0;0;0;0;1;0;1;0;1	0876;0;0	5817
1;.;2;3;3;4;4;4;3;3;2;2;3;3;41	67;41	67;75	00;41	67;3;2;2;3;2	00;2;4;0	00;1	00;2;59;5	00;1;1;0;1;0;0;0;0;0;0;0;0;1	1785;0;0	5875
1;.;3;3;3;3;3;3;3;2;2;1;2;2;50	00;16	67;50	00;33	33;4;2;2;3;3	00;3;3;0	00;0	00;2;58;2	00;1;1;1;0;0;0;0;0;1;0;0;0;0	5380;1;1	8323
1;.;3;3;3;3;3;3;3;3;3;3;3;3;50	00;50	00;50	00;50	00;3;3;3;3;0	00;2;3;0	00;0	00;2;38;5	00;0;0;0;0;0;0;0;0;0;0;0;0;1	5409;0;0	6255
1;.;2;4;4;4;4;4;3;3;2;3;4;4;58	33;66	67;75	00;41	67;3;2;2;2;3	00;3;6;0	00;0	00;2;38;4	00;1;0;0;0;0;0;0;0;0;0;0;0;0	5737;0;0	6255
1;.;4;4;4;4;4;3;2;1;2;2;2;2;75	00;25	00;66	67;16	67;4;2;2;4;3	00;3;3;0	00;0	00;2;53;3	00;0;0;0;1;0;0;0;0;1;0;1;1;1	0459;0;0	5817
1;.;1;2;2;4;4;4;1;1;1;3;3;2;16	67;41	67;75	00;0	00;4;1;1;2;4	00;4;3;1	00;0	00;1;53;4	00;1;0;0;1;0;1;0;0;0;0;0;0;0	5843;0;0	6003
1;.;1;1;1;5;1;5;5;5;5;5;5;5;0	00;100	00;66	67;100	00;1;5;5;5;0	00;4;5;1	00;1	00;2;32;5	00;1;0;0;0;0;0;0;0;0;0;0;0;0	8054;1;0	6338
1;.;1;1;1;5;5;5;2;2;3;2;3;4;0	00;50	00;100	00;33	33;2;2;2;3;2	00;1;4;0	00;1	00;1;64;1	00;1;1;0;1;1;0;0;0;1;0;0;0;1	0312;1;1	1771
1;.;2;3;2;1;2;4;2;2;2;2;2;3;33	33;33	33;33	33;25	00;3;2;2;3;2	00;3;3;0	00;0	00;1;50;4	00;0;0;1;1;0;0;0;1;0;0;1;0;1	0271;0;0	6456
1;.;1;2;2;4;5;4;3;1;2;3;3;3;16	67;50	00;83	33;25	00;3;3;2;4;1	00;2;3;0	00;0	00;1;70;4	00;0;0;1;0;0;0;0;0;1;1;1;0;0	9427;0;0	4091
1;.;3;3;3;4;4;4;2;2;2;2;2;2;50	00;25	00;75	00;25	00;4;2;2;2;4	00;3;3;0	00;0	00;1;44;5	00;1;0;1;0;0;0;0;0;1;0;1;0;1	3488;0;0	3996
1;.;2;3;2;4;4;4;2;2;2;2;3;3;33	33;41	67;75	00;25	00;4;2;2;4;3	00;2;2;0	00;0	00;2;52;1	00;1;1;1;1;0;0;0;0;1;0;0;0;0	5328;0;0	7746
1;.;2;2;1;4;4;4;2;3;3;1;3;3;16	67;33	33;75	00;41	67;4;1;1;3;3	00;5;2;1	00;0	00;2;55;5	00;0;0;1;1;0;0;0;0;0;0;1;0;0	5380;0;2	8961
1;.;2;3;2;4;4;3;3;2;2;3;3;3;33	33;50	00;66	67;33	33;4;3;2;3;2	00;6;6;0	00;0	00;2;75;2	00;0;0;1;0;0;0;0;1;1;1;0;0;0	4179;0;0	4514
1;.;4;4;4;4;4;4;2;2;3;2;3;3;75	00;41	67;75	00;33	33;3;2;2;2;3	00;2;4;0	00;1	00;1;47;4	00;0;0;1;0;0;0;0;0;1;0;1;0;1	1737;0;0	8938
1;.;3;3;3;3;4;4;2;3;2;1;2;2;50	00;16	67;66	67;33	33;4;2;2;4;3	00;4;6;1	00;0	00;2;61;1	00;0;0;1;0;0;0;0;0;0;0;0;0;0	5328;0;0	5956
1;.;3;3;3;3;3;3;2;2;3;2;2;2;50	00;25	00;50	00;33	33;3;6;2;3;1	00;2;3;0	00;0	00;2;66;1	00;1;0;0;0;0;0;0;0;0;0;0;0;1	5530;0;3	5282
1;.;4;1;3;4;4;4;1;1;4;1;1;1;41	67;0	00;75	00;25	00;5;1;1;1;4	00;3;3;0	00;0	00;2;44;4	00;0;0;1;1;0;0;0;0;1;0;1;0;1	2249;0;0	4256
1;.;4;4;4;3;4;4;3;3;3;2;4;4;75	00;58	33;66	67;50	00;4;3;4;2;2	00;3;3;0	00;0	00;2;27;4	00;0;0;1;1;0;0;0;0;0;1;1;0;0	8054;1;0	5817
1;.;1;1;1;5;5;5;3;3;3;2;3;3;0	00;41	67;100	00;50	00;4;2;2;2;4	00;2;4;0	00;1	00;1;53;3	00;1;0;0;1;0;0;0;0;1;0;0;0;1	0414;0;0	4659
1;.;2;3;3;1;3;3;1;1;1;1;2;2;41	67;16	67;33	33;0	00;4;2;3;3;2	00;3;3;0	00;0	00;2;33;4	00;0;0;1;0;0;0;0;0;0;0;1;0;1	5139;1;0	4576
1;.;1;1;1;3;4;5;1;1;1;3;5;5;0	00;83	33;75	00;0	00;3;3;3;4;0	00;4;5;1	00;1	00;2;73;1	00;1;1;0;1;0;0;0;0;1;0;1;0;0	4179;0;0	9444
1;.;1;2;2;2;5;4;5;1;1;1;4;1;16	67;25	00;66	67;33	33;1;1;2;5;2	00;1;4;0	00;1	00;1;23;1	00;0;0;0;0;1;0;0;0;0;0;0;0;1	3534;1;0	4256
1;.;3;3;3;1;3;3;2;2;1;2;3;3;50	00;41	67;33	33;16	67;4;2;2;4;3	00;2;5;0	00;1	00;1;74;3	00;0;1;1;0;1;0;0;0;0;0;1;0;0	4286;0;0	4613
1;.;3;4;4;4;3;2;2;2;1;2;2;2;66	67;25	00;50	00;16	67;3;3;4;5;0	00;1;4;0	00;1	00;2;29;4	00;1;1;1;1;1;0;0;0;0;0;0;0;0	7391;0;0	6305
1;.;1;2;1;4;4;4;1;1;1;1;1;1;8	33;0	00;75	00;0	00;5;2;1;1;4	00;2;1;0	00;0	00;2;53;5	00;0;0;1;1;0;0;0;0;1;0;1;0;0	5328;0;0	4721
1;.;1;5;4;3;3;4;1;1;1;3;1;2;58	33;25	00;58	33;0	00;1;3;1;3;1	00;2;2;0	00;0	00;1;65;1	00;0;0;1;1;1;1;0;0;1;0;0;0;0	6955;0;0	6507
1;.;1;2;2;4;4;4;2;4;4;3;2;1;16	67;25	00;75	00;58	33;4;1;1;3;3	00;3;3;0	00;0	00;2;38;2	00;0;1;1;1;0;0;0;0;0;0;0;0;1	4615;0;0	4613
1;.;2;3;4;4;3;4;3;3;3;4;4;4;50	00;75	00;66	67;50	00;3;3;2;4;1	00;4;1;1	00;0	00;2;68;2	00;0;0;1;0;0;0;1;0;1;1;0;0;0	7704;0;0	5681
1;.;3;4;3;4;3;3;1;1;1;1;1;3;58	33;16	67;58	33;0	00;5;2;1;2;4	00;4;2;1	00;0	00;2;60;4	00;0;0;1;1;0;0;0;0;0;0;0;0;2	0408;1;0	4659
1;.;5;5;5;2;3;2;1;1;1;1;1;1;100	00;0	00;33	33;0	00;2;1;2;5;2	00;2;4;0	00;1	00;2;46;4	00;0;0;1;0;0;0;0;1;0;0;1;0;0	6064;0;0	7793
1;.;1;1;1;4;4;4;4;3;3;1;3;3;0	00;33	33;75	00;58	33;2;3;2;5;1	00;1;4;0	00;1	00;1;71;4	00;1;0;1;1;0;0;0;0;1;0;1;0;0	4304;0;0	3804
1;.;2;2;2;5;4;4;2;1;1;5;2;5;25	00;75	00;83	33;8	33;5;1;2;3;3	00;6;3;0	00;0	00;1;77;2	00;1;0;1;0;0;0;0;0;0;0;0;0;0	8832;0;0	5075
1;.;1;2;2;4;4;5;3;2;2;4;4;2;16	67;58	33;83	33;33	33;2;3;3;4;0	00;2;3;0	00;0	00;2;51;4	00;0;1;1;1;0;0;0;0;1;0;0;0;0	4890;0;0	8442
1;.;2;4;2;5;4;4;2;1;2;2;4;4;41	67;58	33;83	33;16	67;4;1;1;3;3	00;3;4;0	00;1	00;1;72;5	00;0;0;0;0;0;0;1;1;1;0;0;0;0	4539;0;0	3776
1;.;3;4;4;2;4;4;4;2;2;2;3;3;66	67;41	67;58	33;41	67;3;2;2;3;2	00;3;2;0	00;0	00;1;76;3	00;0;0;1;1;0;1;0;0;1;0;0;0;0	4304;0;0	6339
1;.;1;2;2;5;4;4;3;4;4;4;4;4;16	67;75	00;83	33;66	67;4;2;2;4;3	00;2;4;0	00;1	00;1;42;3	00;0;0;1;0;1;0;0;0;0;0;1;0;0	6871;1;0	5817
1;.;1;1;1;5;5;5;1;1;1;3;1;1;0	00;16	67;100	00;0	00;5;2;2;4;3	00;3;4;0	00;1	00;2;37;5	00;0;0;0;0;0;0;0;0;0;0;0;0;1	0678;0;0	6873
1;.;2;2;2;2;5;2;4;4;3;2;3;4;25	00;50	00;50	00;66	67;4;3;3;4;1	00;2;4;0	00;1	00;2;20;3	00;0;0;0;0;1;0;0;0;0;0;0;0;1	4991;0;0	9224
3;1;1;1;1;4;4;4;2;1;4;1;2;4;0	00;33	33;75	00;33	33;1;3;2;4;1	00;2;4;0	00;1	00;2;50;5	00;0;0;1;0;1;0;0;0;0;1;1;0;0	8610;0;0	8685
1;.;3;3;4;3;4;3;2;1;2;1;2;3;58	33;25	00;58	33;16	67;4;2;2;4;3	00;4;3;1	00;0	00;1;63;5	00;0;0;1;1;0;0;0;0;1;0;1;0;0	5366;0;0	6177
1;.;3;4;4;4;4;4;1;4;1;1;3;3;66	67;33	33;75	00;25	00;4;3;2;6;2	00;6;5;0	00;1	00;2;41;3	00;1;0;0;0;1;0;0;0;0;0;0;0;0	6672;0;0	4298
1;.;2;4;3;1;2;3;1;1;1;1;1;1;50	00;0	00;25	00;0	00;5;1;1;1;4	00;5;1;1	00;0	00;1;53;4	00;0;0;0;0;0;0;0;1;1;0;1;0;0	4810;1;2	6095
1;.;1;1;1;4;4;5;3;2;2;4;4;3;0	00;66	67;83	33;33	33;4;3;3;2;2	00;1;4;0	00;1	00;2;29;4	00;0;0;1;1;0;0;0;0;1;0;0;0;0	7391;1;2	9249
1;.;2;3;2;4;5;5;1;2;2;1;1;1;33	33;0	00;91	67;16	67;5;2;1;4;3	00;3;2;0	00;0	00;2;34;2	00;0;0;1;1;0;0;0;0;1;0;1;0;0	6993;0;0	4298
3;1;1;4;4;4;5;4;4;4;4;1;4;1;50	00;25	00;83	33;75	00;3;1;1;5;2	00;2;4;0	00;1	00;1;44;4	00;1;0;0;0;0;0;0;0;0;0;0;0;0	6938;0;0	6872
1;.;3;2;4;4;3;3;4;4;3;4;3;3;50	00;58	33;58	33;66	67;2;3;4;3;0	00;4;3;1	00;0	00;1;37;5	00;0;0;0;0;1;0;0;0;0;1;0;0;0	5965;0;2	7575
1;.;1;1;1;4;5;5;3;3;3;2;3;4;0	00;50	00;91	67;50	00;4;3;3;3;1	00;6;4;0	00;1	00;1;45;4	00;0;0;1;0;0;0;0;0;0;0;0;0;0	5965;0;0	7681
1;.;3;3;3;3;3;3;2;3;3;1;2;3;50	00;25	00;50	00;41	67;3;3;2;3;1	00;3;3;0	00;0	00;1;77;5	00;0;0;1;1;0;0;0;0;1;1;0;0;1	5277;0;0	7820
1;.;1;3;3;4;3;5;2;2;2;1;4;2;33	33;33	33;75	00;25	00;5;3;2;1;3	00;3;3;0	00;0	00;2;44;5	00;0;0;1;0;0;0;0;0;0;0;0;0;0	6399;0;0	6368
3;1;3;4;4;4;3;3;3;4;3;3;4;4;66	67;66	67;58	33;58	33;3;3;3;3;0	00;3;2;0	00;0	00;2;36;5	00;0;1;0;0;0;0;0;0;1;0;0;1;1	3282;0;0	8447
1;.;1;2;2;4;4;4;4;2;2;2;4;4;16	67;58	33;75	00;41	67;2;6;4;5;0	00;6;5;0	00;1	00;1;79;3	00;1;1;1;1;0;0;0;0;0;0;0;0;0	8090;0;0	4222
1;.;1;2;2;4;4;4;3;3;3;3;4;4;16	67;66	67;75	00;50	00;3;3;3;4;0	00;1;2;0	00;0	00;1;68;5	00;0;1;1;1;0;0;0;0;0;0;1;0;0	3737;0;0	6456
1;.;3;4;4;2;4;3;1;1;1;1;1;1;66	67;0	00;50	00;0	00;5;5;2;2;3	00;4;6;1	00;0	00;2;49;5	00;0;0;1;0;0;0;0;0;1;1;0;1;1	1522;1;0	9444
1;.;5;5;5;1;1;1;1;1;1;1;1;1;100	00;0	00;0	00;0	00;5;1;1;1;4	00;5;3;1	00;0	00;2;39;5	00;0;0;1;0;0;0;1;0;0;0;1;1;1	0678;0;0	6456
1;.;3;4;4;2;3;3;2;2;2;2;2;4;66	67;41	67;41	67;25	00;3;2;2;3;2	00;3;3;0	00;0	00;2;77;2	00;1;1;0;0;0;0;0;0;0;0;1;0;0	6688;0;0	4256
1;.;3;3;3;3;3;3;2;2;2;2;3;3;50	00;41	67;50	00;25	00;5;3;3;3;1	00;4;4;1	00;1	00;1;81;2	00;0;0;1;1;0;0;0;0;0;0;0;0;1	6149;1;0	6305
1;.;2;2;2;2;4;4;1;1;1;1;1;1;25	00;0	00;58	33;0	00;5;1;1;2;4	00;3;4;0	00;1	00;2;28;3	00;0;1;0;0;0;0;0;1;1;0;1;0;0	7546;0;0	7743
1;.;2;2;2;4;4;4;4;4;2;3;4;3;25	00;58	33;75	00;58	33;4;2;2;3;3	00;3;2;0	00;0	00;2;43;1	00;0;0;1;1;0;0;0;0;1;0;0;0;1	2299;0;0	8447
1;.;1;3;2;4;4;4;2;2;2;1;3;3;25	00;33	33;75	00;25	00;3;2;2;5;2	00;1;3;0	00;0	00;1;75;2	00;0;0;1;0;0;1;0;0;1;0;1;0;0	3950;0;0	5636
1;.;3;3;3;3;3;2;2;2;2;2;3;3;50	00;41	67;41	67;25	00;3;1;2;3;2	00;3;6;0	00;0	00;2;65;2	00;0;0;1;0;0;0;0;0;0;0;0;0;0	8125;0;0	6063
1;.;4;4;4;3;2;3;3;3;3;2;2;2;75	00;25	00;41	67;50	00;4;2;2;2;4	00;3;6;0	00;0	00;2;22;5	00;0;0;1;0;0;0;0;0;0;0;0;0;1	3016;1;0	4434
1;.;1;2;2;4;4;4;4;4;4;2;4;4;16	67;58	33;75	00;75	00;4;2;3;2;3	00;4;4;1	00;1	00;1;47;1	00;1;1;0;0;0;0;0;0;0;0;0;0;1	2915;0;0	3754
1;.;2;2;2;4;5;5;1;1;1;4;4;4;25	00;75	00;91	67;0	00;5;1;3;1;3	00;2;4;0	00;1	00;2;39;4	00;0;0;1;1;1;0;0;0;1;0;0;0;1	2299;1;0	5680
1;.;1;2;2;5;5;5;3;4;4;2;5;5;16	67;75	00;100	00;66	67;2;3;4;5;0	00;2;5;0	00;1	00;1;42;4	00;0;0;0;1;1;0;0;0;1;0;1;0;1	6910;0;2	8062
1;.;2;2;2;4;4;4;2;2;2;3;3;3;25	00;50	00;75	00;25	00;5;3;3;2;2	00;4;4;1	00;1	00;2;78;5	00;1;0;1;1;0;0;0;1;0;0;1;0;0	6688;1;3	4186
1;.;4;4;4;3;3;4;1;1;1;1;1;1;75	00;0	00;58	33;0	00;5;1;1;2;4	00;6;5;0	00;1	00;1;44;1	00;1;0;1;1;0;0;0;0;1;0;0;0;1	2789;0;0	4514
1;.;1;3;3;3;3;3;3;3;3;3;5;5;33	33;83	33;50	00;50	00;3;4;3;3;0	00;3;4;0	00;1	00;1;57;3	00;0;0;0;1;1;0;0;0;0;0;0;0;0	8953;0;0	4091
1;.;3;5;5;3;4;4;2;1;1;3;2;3;83	33;41	67;66	67;8	33;4;1;1;4;3	00;1;4;0	00;1	00;2;25;5	00;1;0;1;0;1;1;0;0;1;0;0;0;0	8133;0;0	4470
1;.;1;3;3;4;4;4;1;1;1;3;4;3;33	33;58	33;75	00;0	00;3;1;1;3;2	00;4;2;1	00;0	00;2;38;4	00;0;0;1;0;0;0;0;0;1;0;1;0;0	6672;0;2	531
1;.;3;3;3;3;4;4;3;1;1;1;2;2;50	00;16	67;66	67;16	67;4;2;2;4;3	00;6;3;0	00;0	00;2;74;2	00;0;0;1;0;0;0;0;0;1;1;1;0;1	4692;1;0	7086
1;.;2;4;3;2;3;4;2;1;3;1;3;1;50	00;16	67;50	00;25	00;3;2;1;4;2	00;1;4;0	00;1	00;1;39;4	00;0;0;0;0;0;0;0;0;0;0;1;0;0	5965;1;2	1930
1;.;3;5;4;1;3;3;1;1;1;1;1;3;75	00;16	67;33	33;0	00;5;1;1;4;3	00;2;2;0	00;0	00;2;28;2	00;0;0;1;1;0;1;0;0;1;0;0;0;1	8606;0;0	3996
1;.;1;2;2;4;3;4;3;4;2;3;4;4;16	67;66	67;66	67;50	00;2;3;2;4;1	00;2;2;0	00;0	00;1;69;5	00;0;0;1;1;0;0;0;0;0;0;0;0;0	8011;0;0	6922
1;.;3;4;4;2;4;2;2;2;2;2;2;1;66	67;16	67;41	67;25	00;2;4;5;4;0	00;2;5;0	00;1	00;1;56;1	00;1;0;0;0;0;0;0;0;0;0;0;0;2	2874;1;0	4123
1;.;1;2;2;4;5;4;2;2;2;1;3;3;16	67;33	33;83	33;25	00;2;2;3;5;1	00;3;4;0	00;1	00;1;23;2	00;1;1;0;1;1;0;0;0;0;0;0;0;1	5742;0;0	8232
1;.;1;5;3;3;5;5;3;3;3;5;3;5;50	00;83	33;83	33;50	00;1;6;1;6;1	00;6;4;0	00;1	00;1;71;3	00;0;0;1;0;1;0;0;0;0;0;0;0;0	7978;0;0	8782
1;.;1;4;3;5;5;5;1;2;1;2;2;2;41	67;25	00;100	00;8	33;4;2;2;3;3	00;2;4;0	00;1	00;2;75;1	00;0;1;1;1;0;0;0;0;1;0;1;0;0	7218;0;0	9444
1;.;1;1;1;5;5;5;3;3;3;1;3;4;0	00;41	67;100	00;50	00;5;2;4;4;2	00;3;6;0	00;0	00;1;47;4	00;0;1;1;1;0;0;0;0;0;0;1;0;0	6871;0;0	4222
1;.;2;4;3;4;4;2;5;4;2;2;5;4;50	00;66	67;58	33;66	67;4;4;3;4;1	00;2;5;0	00;1	00;1;28;2	00;1;1;0;1;1;0;0;0;1;0;0;0;0	8457;0;0	5627
1;.;3;5;4;4;3;2;1;1;1;1;1;2;75	00;8	33;50	00;0	00;4;2;2;4;3	00;3;3;0	00;0	00;2;50;5	00;1;0;1;1;0;0;0;0;1;0;0;0;1	8912;0;0	5282
1;.;1;1;2;3;3;4;1;1;1;1;1;2;8	33;8	33;58	33;0	00;3;3;3;4;0	00;2;4;0	00;1	00;2;45;3	00;1;1;0;1;0;0;0;0;0;0;0;0;0	6969;0;0	4546
1;.;1;2;2;4;4;4;4;4;2;3;3;3;16	67;50	00;75	00;58	33;2;2;2;4;2	00;2;2;0	00;0	00;2;67;2	00;1;1;0;1;0;0;0;0;0;0;0;0;0	4179;1;2	367
1;.;2;3;2;5;5;5;4;4;4;3;5;4;33	33;75	00;100	00;75	00;4;1;4;6;2	00;2;2;0	00;0	00;1;28;2	00;0;0;1;0;0;0;0;0;0;0;1;0;1	5742;1;0	3996
1;.;1;1;1;4;4;4;4;3;4;3;4;3;0	00;58	33;75	00;66	67;2;4;2;3;1	00;2;3;0	00;0	00;1;79;2	00;0;0;0;0;0;0;0;0;0;0;0;0;0	4168;1;0	6696
1;.;2;3;3;4;4;4;3;2;4;2;3;4;41	67;50	00;75	00;50	00;4;2;2;1;4	00;2;2;0	00;0	00;1;28;5	00;1;0;1;1;0;0;0;0;0;0;1;0;1	5742;0;1	3112
1;.;1;4;2;2;4;4;1;1;1;3;2;3;33	33;41	67;58	33;0	00;3;2;1;2;3	00;3;4;0	00;1	00;1;59;4	00;0;0;1;0;0;0;0;0;0;0;1;0;2	0788;0;0	7595
2;2;1;3;1;5;5;5;2;1;2;2;3;3;16	67;41	67;100	00;16	67;5;2;2;1;4	00;6;1;0	00;0	00;1;52;4	00;1;0;0;0;0;0;0;0;0;0;0;0;0	5595;0;0	8963
1;.;2;3;3;4;4;4;2;3;3;2;3;3;41	67;41	67;75	00;41	67;4;2;3;3;2	00;3;2;0	00;0	00;2;44;5	00;1;0;1;0;0;0;0;0;1;0;1;0;0	6607;1;0	4124
1;.;4;4;4;2;2;2;1;1;1;1;2;2;75	00;16	67;25	00;0	00;5;1;1;2;4	00;2;2;0	00;0	00;2;52;3	00;0;0;1;1;1;0;0;0;0;0;0;0;0	9877;1;0	3680
1;.;3;5;3;3;3;5;1;5;1;1;3;3;66	67;33	33;66	67;33	33;5;6;1;3;2	00;1;5;0	00;1	00;2;38;1	00;0;0;1;1;1;0;0;0;0;0;0;0;1	1287;0;0	5959
1;.;2;2;3;5;3;5;1;5;1;2;3;3;33	33;41	67;83	33;33	33;4;3;3;4;1	00;3;4;0	00;1	00;1;51;2	00;0;0;1;0;0;0;0;0;0;0;0;0;1	0312;0;6	4331
1;.;1;2;2;3;4;4;2;3;3;2;2;2;16	67;25	00;66	67;41	67;4;2;2;2;4	00;3;3;0	00;0	00;1;49;3	00;0;0;1;1;0;0;0;0;0;0;1;0;1	1103;1;0	4434
1;.;2;3;3;3;4;4;2;2;2;2;3;3;41	67;41	67;66	67;25	00;3;2;3;2;2	00;6;4;0	00;1	00;1;26;1	00;0;0;0;1;1;0;1;1;0;1;0;0;1	4307;1;0	4093
1;.;1;1;1;4;4;5;2;3;2;4;4;4;0	00;75	00;83	33;33	33;4;2;4;5;2	00;3;2;0	00;0	00;2;37;2	00;1;0;1;1;0;0;0;0;1;0;1;0;1	1287;1;3	2568
1;.;1;1;2;4;5;2;3;2;2;1;3;3;8	33;33	33;66	67;33	33;4;2;2;4;3	00;3;3;0	00;0	00;2;70;2	00;1;0;1;0;0;0;0;0;1;0;1;0;1	7088;1;0	4331
1;.;4;4;3;3;3;3;2;2;2;3;2;2;66	67;33	33;50	00;25	00;1;3;4;5;0	00;1;5;0	00;1	00;2;40;5	00;1;0;0;1;0;0;0;0;0;0;1;0;2	7280;0;2	367
1;.;3;3;3;4;4;3;3;3;2;3;3;3;50	00;50	00;66	67;41	67;3;2;3;3;1	00;2;3;0	00;0	00;1;55;4	00;0;1;1;1;0;0;0;0;0;0;0;0;0	5084;0;0	3493
1;.;1;2;2;4;4;3;4;2;2;2;3;3;16	67;41	67;66	67;41	67;5;2;3;2;3	00;4;2;1	00;0	00;1;46;4	00;0;0;1;1;0;0;0;0;1;0;0;1;1	2915;0;0	9444
1;.;2;2;2;2;4;4;4;4;3;2;5;4;25	00;66	67;58	33;66	67;2;5;2;4;1	00;2;6;0	00;0	00;2;23;2	00;1;0;1;1;0;0;0;0;0;1;1;0;1	4519;0;0	8963
1;.;3;4;3;4;4;3;2;3;3;2;1;3;58	33;25	00;66	67;41	67;5;6;1;6;2	00;2;4;0	00;1	00;1;81;1	00;0;0;1;1;0;0;0;0;1;1;0;0;1	8559;0;0	7209
1;.;1;3;2;4;4;4;3;2;2;2;4;3;25	00;50	00;75	00;33	33;4;2;3;5;2	00;2;5;0	00;1	00;1;59;1	00;1;0;0;1;1;1;0;0;1;0;0;0;0	8953;0;2	531
1;.;2;3;3;5;4;4;3;2;2;4;2;3;41	67;50	00;83	33;33	33;2;3;2;4;1	00;2;4;0	00;1	00;1;54;4	00;1;1;1;0;0;0;0;0;0;0;0;0;0	8953;0;0	8938
1;.;2;3;3;4;4;4;2;1;1;2;3;2;41	67;33	33;75	00;8	33;4;1;2;4;3	00;3;5;0	00;1	00;2;41;2	00;0;0;1;0;0;0;0;0;1;0;1;1;0	5737;0;0	9614
1;.;3;5;3;2;4;4;2;2;2;2;2;2;66	67;25	00;58	33;25	00;3;2;2;4;2	00;3;3;0	00;0	00;2;66;1	00;1;0;0;1;0;0;0;0;0;0;1;0;1	4692;0;0	6110
1;.;2;2;2;4;4;4;2;1;2;3;3;3;25	00;50	00;75	00;16	67;5;2;2;4;3	00;4;2;1	00;0	00;2;64;1	00;0;0;1;0;0;0;1;0;1;0;1;0;0	4992;1;0	7681
1;.;1;2;2;5;4;4;4;4;4;3;4;4;16	67;66	67;83	33;75	00;1;3;3;4;0	00;3;3;0	00;0	00;2;46;4	00;1;1;0;1;0;0;0;0;1;0;1;0;1	4615;0;0	6456
1;.;3;3;3;3;3;3;3;3;3;3;3;3;50	00;50	00;50	00;50	00;3;3;3;3;0	00;3;3;0	00;0	00;1;41;2	00;0;0;0;0;0;0;0;0;1;0;0;0;1	2915;0;0	4659
1;.;4;4;4;4;4;4;3;3;3;3;3;3;75	00;50	00;75	00;50	00;3;3;3;4;0	00;3;4;0	00;1	00;1;50;3	00;0;1;0;1;0;1;0;0;1;0;0;0;0	8953;0;0	5817
1;.;3;4;3;3;3;3;2;2;3;3;4;4;58	33;66	67;50	00;33	33;3;3;2;3;1	00;1;3;0	00;0	00;1;74;5	00;0;0;1;0;1;1;0;0;1;0;0;0;1	7042;0;0	4659
1;.;1;1;1;4;5;5;5;4;4;2;5;5;0	00;75	00;91	67;83	33;1;3;4;5;0	00;2;4;0	00;1	00;1;42;4	00;1;0;0;0;1;1;0;0;1;0;0;0;0	6306;0;0	9614
1;.;2;2;3;3;4;3;4;2;2;2;3;3;33	33;41	67;58	33;41	67;2;3;3;3;0	00;2;3;0	00;0	00;1;52;4	00;1;1;0;1;1;0;0;0;1;0;0;0;1	0876;1;0	4091
1;.;1;1;1;4;4;4;3;2;2;3;2;2;0	00;33	33;75	00;33	33;4;1;1;1;4	00;1;4;0	00;1	00;2;80;5	00;1;0;1;0;1;0;0;0;0;0;1;0;0	7704;1;0	6305
1;.;2;2;2;4;4;4;3;2;2;3;3;4;25	00;58	33;75	00;33	33;5;2;2;1;4	00;3;3;0	00;0	00;2;73;3	00;0;0;1;0;0;0;0;0;0;0;0;0;0	3593;0;0	6502
1;.;2;3;3;4;4;4;2;1;2;1;3;2;41	67;25	00;75	00;16	67;4;2;1;2;4	00;3;6;0	00;0	00;2;57;4	00;0;0;1;1;0;0;0;0;0;0;0;0;0	8610;0;0	6375
1;.;2;4;2;4;4;4;3;1;1;2;4;4;41	67;58	33;75	00;16	67;2;1;1;4;2	00;2;3;0	00;0	00;1;56;1	00;1;1;0;1;1;0;0;0;1;0;0;0;0	5084;1;0	3776
1;.;3;5;5;2;3;3;3;5;1;1;3;3;83	33;33	33;41	67;50	00;4;2;2;4;3	00;3;2;0	00;0	00;1;50;4	00;0;0;1;1;0;0;0;0;0;0;0;0;0	5595;0;0	6590
1;.;3;3;3;3;3;3;3;3;3;3;3;3;50	00;50	00;50	00;50	00;2;3;3;4;0	00;2;5;0	00;1	00;1;41;3	00;1;0;1;1;0;0;0;0;1;1;0;0;1	1737;0;0	9614
1;.;2;3;3;4;4;4;1;1;1;1;1;1;41	67;0	00;75	00;0	00;5;1;1;1;4	00;5;5;1	00;1	00;1;39;5	00;0;0;0;0;0;0;1;1;0;0;1;0;0	5965;0;0	4091
1;.;3;3;3;3;5;5;2;2;2;2;3;3;50	00;41	67;83	33;25	00;5;3;2;2;3	00;6;5;0	00;1	00;2;70;1	00;1;1;1;0;0;0;0;0;1;1;0;0;0	7461;1;0	4434
1;.;5;5;5;1;1;1;1;1;1;1;1;3;100	00;16	67;0	00;0	00;4;1;3;6;2	00;3;5;0	00;1	00;2;42;2	00;0;0;1;0;0;0;0;0;0;0;0;0;1	1287;1;0	4091
1;.;3;3;3;3;3;3;3;2;3;3;3;2;50	00;41	67;50	00;41	67;4;2;2;2;4	00;2;4;0	00;1	00;2;53;3	00;0;0;1;1;0;0;1;0;0;0;1;0;0	5328;0;0	7567
1;.;3;3;3;3;2;4;2;2;2;2;3;3;50	00;41	67;50	00;25	00;5;3;2;3;2	00;3;4;0	00;1	00;1;74;2	00;0;0;1;0;0;0;0;0;0;0;0;0;1	7042;0;0	6305
1;.;1;3;3;4;4;4;1;1;1;1;3;1;33	33;16	67;75	00;0	00;4;1;4;4;2	00;3;4;0	00;1	00;1;69;4	00;0;0;0;0;0;0;1;1;1;0;1;1;0	3737;1;2	1020
1;.;4;4;4;4;4;4;2;2;2;2;3;3;75	00;41	67;75	00;25	00;4;1;3;2;3	00;4;3;1	00;0	00;2;76;2	00;0;0;1;1;0;0;0;0;1;0;1;0;0	7871;0;3	4461
1;.;2;1;1;4;4;5;4;2;2;1;2;3;8	33;25	00;83	33;41	67;5;2;1;5;3	00;4;6;1	00;0	00;1;50;4	00;1;1;1;0;0;0;0;1;0;0;0;0;0	5540;0;3	1741
1;.;4;4;4;4;4;4;2;2;2;2;2;2;75	00;25	00;75	00;25	00;5;2;2;2;4	00;3;3;0	00;0	00;1;36;1	00;0;0;1;0;0;0;0;0;1;0;1;1;1	1982;0;3	1741
1;.;2;4;4;2;4;3;1;1;1;1;1;1;58	33;0	00;50	00;0	00;3;3;3;4;0	00;2;4;0	00;1	00;1;50;4	00;0;0;0;1;1;0;0;0;0;0;0;0;0	4810;0;0	6873
1;.;1;1;1;4;5;5;3;1;3;1;3;4;0	00;41	67;91	67;33	33;5;1;3;3;2	00;1;5;0	00;1	00;1;74;2	00;1;0;1;0;0;0;0;0;1;0;1;0;0	9943;0;2	8959
1;.;1;1;1;5;5;5;5;5;5;1;1;3;0	00;16	67;100	00;100	00;3;2;3;2;2	00;3;4;0	00;1	00;1;56;3	00;1;1;0;1;0;0;1;0;0;0;1;0;0	5595;0;2	735
1;.;2;3;3;3;3;4;3;3;3;3;4;4;41	67;66	67;58	33;50	00;5;3;4;2;2	00;4;2;1	00;0	00;2;21;5	00;0;0;0;1;0;0;0;0;0;0;0;1;1	5139;0;0	8938
1;.;2;3;3;4;5;4;2;2;2;3;2;3;41	67;41	67;83	33;25	00;6;3;2;4;1	00;2;4;0	00;1	00;1;89;2	00;0;1;1;1;0;1;0;0;0;0;0;0;0	8652;1;0	5875
1;.;3;4;4;1;2;2;1;1;1;2;2;2;66	67;25	00;16	67;0	00;5;1;2;1;4	00;5;3;1	00;0	00;2;58;2	00;0;0;1;1;0;0;0;0;1;0;0;0;1	0132;0;0	3798
1;.;1;1;1;5;5;5;4;5;4;2;5;4;0	00;66	67;100	00;83	33;2;1;2;4;2	00;1;5;0	00;1	00;2;29;4	00;1;0;1;1;0;0;0;0;0;0;0;0;0	8133;0;0	5677
1;.;1;1;3;4;4;4;3;2;3;3;4;4;16	67;66	67;75	00;41	67;1;3;2;3;1	00;1;4;0	00;1	00;1;29;3	00;1;1;1;1;1;0;0;0;0;0;0;0;0	8375;0;3	4458
1;.;1;3;3;5;5;5;1;1;1;1;2;2;33	33;16	67;100	00;0	00;2;2;2;2;3	00;3;6;0	00;0	00;2;32;2	00;0;0;1;1;0;0;0;0;0;0;0;0;1	4519;1;0	4494
1;.;3;3;3;3;3;3;1;1;1;1;3;3;50	00;33	33;50	00;0	00;6;2;2;3;2	00;1;3;0	00;0	00;2;64;1	00;1;1;1;1;0;0;0;0;0;0;1;0;0	8610;0;0	3996
1;.;3;4;4;4;3;4;3;2;3;2;3;3;66	67;41	67;66	67;41	67;3;2;2;3;2	00;4;2;1	00;0	00;2;84;4	00;1;0;1;1;0;1;0;0;1;0;0;0;0	4179;0;0	5863
1;.;2;3;3;4;4;4;3;2;3;2;3;3;41	67;41	67;75	00;41	67;6;3;3;3;0	00;3;6;0	00;0	00;2;55;4	00;1;0;1;0;0;0;0;0;0;1;1;0;1	0014;0;0	7502
1;.;2;2;2;4;4;4;2;2;2;2;2;4;25	00;41	67;75	00;25	00;2;2;2;3;2	00;2;5;0	00;1	00;1;50;3	00;1;0;0;1;1;0;0;0;1;1;0;0;1	1137;0;0	4576
1;.;1;2;2;5;5;4;5;5;5;3;4;3;16	67;58	33;91	67;100	00;4;2;3;3;2	00;3;4;0	00;1	00;1;72;2	00;0;1;1;1;0;0;0;0;0;0;0;0;0	9130;1;0	4331
1;.;3;3;3;3;3;3;3;3;3;3;3;3;50	00;50	00;50	00;50	00;3;3;3;3;0	00;4;3;1	00;0	00;2;23;2	00;0;0;1;0;0;0;0;0;0;0;0;0;1	4519;1;3	755
1;.;2;3;3;4;3;3;2;3;4;2;3;3;41	67;41	67;58	33;50	00;3;3;3;3;0	00;3;2;0	00;0	00;2;51;4	00;0;0;1;0;0;0;0;0;1;0;1;1;1	0132;0;0	7091
1;.;3;2;2;5;5;5;4;3;3;2;2;3;33	33;33	33;100	00;58	33;1;4;3;3;0	00;2;3;0	00;0	00;1;62;3	00;0;1;0;1;0;0;1;0;1;0;0;0;1	2799;1;0	7270
1;.;1;2;2;3;4;3;4;3;2;2;3;3;16	67;41	67;58	33;50	00;4;2;2;2;4	00;3;2;0	00;0	00;2;40;4	00;1;0;1;0;0;0;0;1;1;0;0;0;0	6607;1;0	7743
1;.;1;1;1;4;4;5;4;4;4;3;4;5;0	00;75	00;83	33;75	00;5;5;2;3;2	00;2;5;0	00;1	00;1;74;2	00;1;1;1;1;0;0;0;0;1;0;0;0;0	8652;0;0	5282
1;.;3;3;3;3;3;3;3;4;3;3;4;4;50	00;66	67;50	00;58	33;3;3;4;3;0	00;2;4;0	00;1	00;1;26;2	00;0;0;0;0;0;0;0;0;1;0;0;0;1	5742;0;0	6872
1;.;4;4;4;2;1;4;2;1;2;1;3;3;75	00;33	33;33	33;16	67;4;1;2;1;4	00;5;3;1	00;0	00;2;26;1	00;0;0;0;0;0;0;1;1;0;0;0;0;0	8054;0;0	3996
1;.;1;1;1;5;5;5;1;1;1;1;1;1;0	00;0	00;100	00;0	00;2;1;1;5;2	00;3;2;0	00;0	00;2;49;3	00;0;0;1;0;0;0;0;0;1;0;0;0;0	5737;0;0	3989
1;.;3;3;3;3;3;3;3;3;3;3;3;3;50	00;50	00;50	00;50	00;3;3;3;3;0	00;2;3;0	00;0	00;2;34;1	00;0;0;1;0;0;1;0;0;1;0;0;0;1	8606;1;0	4659
1;.;1;2;3;4;4;4;2;2;3;3;4;3;25	00;58	33;75	00;33	33;3;2;3;4;1	00;3;3;0	00;0	00;1;51;4	00;0;0;0;0;0;1;0;1;0;0;1;0;0	5540;0;0	6110
1;.;3;4;4;2;3;3;3;3;3;3;3;4;66	67;58	33;41	67;50	00;2;3;2;4;1	00;5;2;1	00;0	00;2;37;4	00;0;0;0;0;0;0;0;0;1;0;1;0;1	0678;0;0	5817
1;.;2;2;2;4;4;4;4;1;2;1;2;3;25	00;25	00;75	00;33	33;5;6;2;4;2	00;1;1;0	00;0	00;2;74;3	00;0;0;1;0;0;0;0;0;0;0;0;1;0	4139;0;0	4494
1;.;2;2;2;3;3;3;1;2;1;1;2;1;25	00;8	33;50	00;8	33;5;1;2;1;4	00;2;4;0	00;1	00;2;59;3	00;0;0;0;1;1;0;0;0;0;0;0;0;0	8610;0;0	8685
1;.;3;3;3;3;3;3;3;3;3;3;3;3;50	00;50	00;50	00;50	00;3;3;4;3;0	00;3;4;0	00;1	00;2;26;3	00;1;1;0;0;0;0;0;0;1;0;0;0;1	4991;0;0	9223
1;.;2;3;2;3;3;3;2;1;2;2;2;3;33	33;33	33;50	00;16	67;3;2;2;3;2	00;1;3;0	00;0	00;1;76;1	00;0;1;1;0;0;1;0;0;1;1;0;0;0	3737;1;0	8067
1;.;3;3;4;4;3;3;3;3;4;4;2;4;58	33;58	33;58	33;58	33;4;2;3;4;2	00;3;3;0	00;0	00;2;33;3	00;0;0;1;0;0;0;0;0;0;0;0;0;1	5811;0;0	6063
1;.;4;4;4;4;4;4;1;1;1;1;3;3;75	00;33	33;75	00;0	00;4;2;2;4;3	00;4;4;1	00;1	00;2;63;3	00;0;0;0;1;0;0;0;1;1;1;1;0;0	4890;0;0	9614
1;.;4;5;4;2;2;2;1;1;1;1;1;1;83	33;0	00;25	00;0	00;5;5;2;4;2	00;3;3;0	00;0	00;2;71;1	00;1;0;1;1;0;0;0;0;0;0;1;0;0	4179;0;0	5681
1;.;3;3;3;3;3;3;3;3;3;3;3;3;50	00;50	00;50	00;50	00;4;6;6;4;1	00;6;6;0	00;0	00;1;36;2	00;1;0;0;1;1;0;0;0;0;0;0;0;1	3488;0;0	6255
1;.;2;4;4;4;2;4;2;1;2;2;3;3;58	33;41	67;58	33;16	67;5;1;2;2;4	00;4;3;1	00;0	00;2;56;4	00;0;0;1;0;0;0;0;1;0;0;1;0;1	0014;1;0	7459
1;.;1;1;2;5;5;5;4;4;4;4;4;5;8	33;83	33;100	00;75	00;4;4;3;4;1	00;2;4;0	00;1	00;2;55;2	00;1;1;0;1;0;0;0;0;0;0;1;0;0	5306;1;0	8012
1;.;1;2;2;4;4;4;4;3;3;3;3;3;16	67;50	00;75	00;58	33;4;3;4;2;2	00;3;3;0	00;0	00;1;72;2	00;0;0;1;1;0;0;0;0;1;0;1;0;0	3737;0;0	3680
1;.;1;1;2;4;4;4;4;4;4;2;3;3;8	33;41	67;75	00;75	00;2;3;2;3;1	00;2;4;0	00;1	00;1;66;2	00;0;1;0;1;0;0;0;0;1;0;1;0;0	4346;0;0	9614
1;.;1;1;1;4;4;4;3;4;4;3;3;4;0	00;58	33;75	00;66	67;4;2;2;3;3	00;2;3;0	00;0	00;1;85;2	00;1;0;1;0;0;0;0;0;1;1;1;0;0	8449;0;0	3874
1;.;1;3;3;4;4;4;1;1;1;1;1;1;33	33;0	00;75	00;0	00;1;1;1;3;2	00;1;4;0	00;1	00;1;51;3	00;0;0;1;1;0;0;0;0;0;1;1;1;1	0312;1;0	3680
1;.;1;2;2;5;4;5;3;4;3;2;4;3;16	67;50	00;91	67;58	33;3;2;2;4;2	00;3;3;0	00;0	00;1;32;5	00;1;0;0;1;0;0;0;0;0;0;0;0;1	3534;1;0	4434
1;.;1;3;3;2;4;5;1;1;2;1;3;3;33	33;33	33;66	67;8	33;3;6;3;3;0	00;6;4;0	00;1	00;2;68;1	00;1;1;1;1;0;1;0;0;0;0;0;0;0	4139;0;0	6110
1;.;1;1;1;5;5;4;3;5;5;1;3;1;0	00;16	67;91	67;83	33;5;1;1;1;4	00;1;4;0	00;1	00;1;51;3	00;0;0;1;0;0;0;0;1;1;0;1;0;0	5540;0;1	53
1;.;3;3;3;3;3;3;3;2;2;3;3;2;50	00;41	67;50	00;33	33;4;3;2;6;2	00;6;4;0	00;1	00;1;53;4	00;0;0;0;0;0;0;1;0;1;1;1;0;1	0414;1;0	6456
1;.;1;2;3;4;4;4;4;1;2;2;4;4;25	00;58	33;75	00;33	33;1;2;4;4;1	00;1;3;0	00;0	00;2;65;4	00;1;1;0;0;1;0;0;0;0;0;0;0;0	3798;1;0	4434
1;.;1;1;1;1;1;1;2;2;2;2;2;2;0	00;25	00;0	00;25	00;5;1;1;1;4	00;1;5;0	00;1	00;2;69;2	00;0;0;0;0;0;0;0;0;0;1;0;0;1	6922;0;4	718
1;.;1;3;3;4;4;3;3;3;3;3;4;4;33	33;66	67;66	67;50	00;3;4;4;3;0	00;6;5;0	00;1	00;1;72;2	00;1;1;0;1;0;0;0;0;1;0;0;0;0	4346;0;0	6456
1;.;2;3;3;4;4;4;3;4;3;2;4;3;41	67;50	00;75	00;58	33;3;2;4;3;1	00;2;3;0	00;0	00;1;43;4	00;1;0;1;0;0;0;0;1;1;0;0;0;0	6306;0;0	7443
4;2;3;3;4;3;3;3;2;1;1;1;2;2;58	33;16	67;50	00;8	33;4;2;3;5;2	00;1;6;0	00;0	00;2;44;2	00;0;0;0;0;0;0;0;0;0;0;0;0;1	4615;0;0	6570
1;.;3;4;4;4;4;3;2;2;2;2;2;2;66	67;25	00;66	67;25	00;4;4;2;3;2	00;3;3;0	00;0	00;1;74;3	00;0;0;1;0;0;0;0;0;0;0;0;0;0	8185;0;0	5028
1;.;1;1;1;5;5;5;5;5;5;1;1;1;0	00;0	00;100	00;100	00;1;3;4;5;0	00;1;5;0	00;1	00;1;66;3	00;1;1;0;1;1;1;0;0;0;0;0;0;0	8449;0;0	7443
1;.;3;5;5;2;2;2;2;1;1;1;2;1;83	33;8	33;25	00;8	33;5;1;1;1;4	00;5;2;1	00;0	00;2;23;5	00;0;0;0;0;0;0;0;0;0;1;1;1;0	8054;1;0	7820
1;.;2;2;1;4;4;4;1;1;1;2;2;2;16	67;25	00;75	00;0	00;5;1;1;2;4	00;2;4;0	00;1	00;2;44;2	00;0;0;1;1;0;0;0;0;1;0;1;0;0	6607;0;0	6360
1;.;1;1;1;5;5;5;3;3;3;3;4;4;0	00;66	67;100	00;50	00;1;2;3;2;2	00;6;4;0	00;1	00;2;19;5	00;1;1;0;0;0;0;0;0;0;0;0;0;1	3016;1;0	4331
2;2;2;3;2;2;2;3;2;2;1;2;1;2;33	33;16	67;33	33;16	67;5;2;2;2;4	00;5;2;1	00;0	00;2;57;4	00;0;0;1;0;0;0;0;1;0;0;0;0;0	5328;0;3	2082
1;.;4;5;5;3;3;3;2;1;1;2;2;2;91	67;25	00;50	00;8	33;5;1;1;5;3	00;2;3;0	00;0	00;1;52;1	00;1;0;0;0;1;0;0;0;0;0;1;0;1	1137;0;0	9534
1;.;4;4;4;1;3;3;3;1;1;1;1;2;75	00;8	33;33	33;16	67;5;1;1;1;4	00;6;1;0	00;0	00;1;65;4	00;1;0;1;0;0;0;0;0;0;0;0;0;0	7759;0;0	5959
1;.;3;3;3;4;4;4;2;1;2;2;4;4;50	00;58	33;75	00;16	67;1;3;2;4;1	00;3;3;0	00;0	00;2;54;2	00;1;0;0;1;0;0;0;0;1;0;1;1;1	1785;0;1	1721
1;.;4;4;4;5;4;4;4;4;4;2;4;4;75	00;58	33;83	33;75	00;2;2;2;2;3	00;3;4;0	00;1	00;1;51;3	00;0;0;0;1;0;0;0;0;0;0;0;0;0	8953;0;0	8344
1;.;2;3;4;4;4;4;1;1;1;1;2;1;50	00;8	33;75	00;0	00;4;1;1;3;3	00;5;6;1	00;0	00;2;34;2	00;0;0;0;1;0;0;0;1;0;0;1;0;0	8133;0;0	8178
1;.;2;5;5;4;1;4;2;2;2;1;4;4;75	00;50	00;50	00;25	00;2;2;2;3;2	00;3;5;0	00;1	00;2;66;1	00;1;1;1;1;0;0;0;0;0;0;0;0;0	4139;1;2	9249
1;.;1;2;2;4;4;4;2;2;2;2;2;3;16	67;33	33;75	00;25	00;4;2;2;4;3	00;2;3;0	00;0	00;2;61;4	00;0;0;1;1;0;0;0;1;1;0;1;0;0	4992;0;0	3874
1;.;1;4;3;2;4;4;4;1;2;3;4;3;41	67;58	33;58	33;33	33;5;2;2;4;3	00;2;4;0	00;1	00;2;75;1	00;0;1;1;0;0;0;0;0;1;0;1;1;0	4008;0;0	4030
1;.;4;4;2;5;5;2;2;2;2;2;3;4;58	33;50	00;75	00;25	00;5;2;2;1;4	00;3;4;0	00;1	00;2;36;3	00;1;0;1;1;0;0;0;0;1;0;0;0;0	6672;0;0	4546
1;.;2;3;3;4;4;4;4;4;4;1;3;3;41	67;33	33;75	00;75	00;4;2;2;3;3	00;3;3;0	00;0	00;1;34;4	00;0;0;1;1;0;0;1;1;0;0;1;0;0	8457;0;0	4434
1;.;2;3;2;2;3;3;3;2;2;2;3;3;33	33;41	67;41	67;33	33;2;3;2;3;1	00;1;2;0	00;0	00;2;76;3	00;1;0;1;1;0;0;0;0;0;0;0;0;0	4139;1;0	4124
1;.;1;2;2;4;4;4;3;4;2;3;3;3;16	67;50	00;75	00;50	00;6;3;3;5;0	00;6;6;0	00;0	00;1;55;1	00;1;0;0;1;0;0;0;0;1;0;0;0;0	8953;0;0	6922
1;.;5;5;5;2;4;1;3;1;2;3;1;4;100	00;41	67;33	33;25	00;3;1;2;4;2	00;2;5;0	00;1	00;2;50;2	00;1;1;0;1;1;0;0;0;0;0;0;0;0	4626;1;2	1399
1;.;1;4;4;4;4;4;4;1;1;1;3;1;50	00;16	67;75	00;25	00;5;1;1;3;3	00;3;3;0	00;0	00;1;79;1	00;1;0;1;1;0;0;0;0;0;1;1;0;1	7525;0;0	8685
1;.;2;4;4;4;4;4;3;1;1;2;3;3;58	33;41	67;75	00;16	67;5;1;2;4;3	00;3;3;0	00;0	00;2;49;2	00;0;0;1;0;0;0;0;1;0;1;0;1;1	4414;0;0	4638
1;.;2;4;2;2;2;2;2;1;1;2;3;3;41	67;41	67;25	00;8	33;5;2;2;2;4	00;3;3;0	00;0	00;2;63;1	00;0;0;1;0;0;0;0;1;1;1;0;0;0	4626;0;0	6456
1;.;3;3;3;3;3;3;1;1;1;1;1;1;50	00;0	00;50	00;0	00;4;1;1;2;4	00;4;2;1	00;0	00;2;67;5	00;0;0;1;0;0;0;0;0;0;0;1;0;0	7704;0;0	5867
1;.;3;3;3;3;3;3;3;1;1;2;4;3;50	00;50	00;50	00;16	67;4;2;3;4;2	00;4;6;1	00;0	00;1;25;1	00;0;0;1;0;0;0;0;0;0;0;0;0;1	5589;0;0	3776
1;.;5;5;5;3;5;3;1;1;1;3;3;3;100	00;50	00;66	67;0	00;5;1;1;2;4	00;5;2;1	00;0	00;2;75;1	00;0;0;1;0;0;0;0;0;0;0;0;1;1	4692;0;3	4186
1;.;2;2;2;2;2;4;1;1;1;1;2;1;25	00;8	33;41	67;0	00;5;1;1;4;3	00;2;1;0	00;0	00;2;71;1	00;0;0;1;0;0;0;0;0;0;0;1;0;0	7779;1;0	4514
1;.;1;1;1;5;5;5;1;1;1;1;3;3;0	00;33	33;100	00;0	00;1;1;1;4;2	00;1;4;0	00;1	00;1;69;2	00;1;1;0;1;0;0;0;0;1;0;0;0;0	8090;0;0	9534
1;.;3;3;3;3;3;3;1;1;1;1;3;3;50	00;33	33;50	00;0	00;3;2;2;3;2	00;2;5;0	00;1	00;2;57;2	00;0;0;1;0;0;0;0;0;0;0;0;0;0	4890;0;0	4165
1;.;3;3;1;1;1;1;5;1;1;1;1;1;33	33;0	00;0	00;33	33;5;1;1;1;4	00;4;3;1	00;0	00;2;64;1	00;0;0;1;0;0;0;1;0;1;0;0;0;1	0459;0;4	3722
1;.;1;1;1;5;5;5;3;2;4;5;4;2;0	00;66	67;100	00;50	00;2;4;4;4;0	00;2;3;0	00;0	00;1;57;4	00;1;1;0;0;0;0;0;0;1;0;0;0;1	2255;0;0	4470
1;.;3;3;3;5;4;5;3;1;3;2;3;3;50	00;41	67;91	67;33	33;2;3;3;3;0	00;6;6;0	00;0	00;2;26;4	00;0;0;1;1;0;0;0;0;0;0;0;0;1	5139;0;0	9224
1;.;1;1;1;5;5;5;2;4;4;1;4;5;0	00;58	33;100	00;58	33;3;2;2;1;3	00;3;3;0	00;0	00;1;41;1	00;0;0;1;0;0;0;1;1;0;0;1;0;0	6871;0;0	9316
1;.;1;4;3;4;5;2;2;4;1;3;2;5;41	67;58	33;66	67;33	33;3;5;4;5;0	00;3;2;0	00;0	00;2;29;1	00;0;1;0;0;0;0;1;0;0;0;0;0;1	3016;1;0	9233
1;.;2;3;3;4;4;4;4;3;3;3;4;4;41	67;66	67;75	00;58	33;3;3;3;3;0	00;2;5;0	00;1	00;2;47;5	00;1;1;0;1;0;0;0;0;0;0;0;0;1	2249;0;0	6305
1;.;2;3;3;4;4;4;1;3;3;2;3;3;41	67;41	67;75	00;33	33;2;4;3;5;0	00;6;3;0	00;0	00;1;39;3	00;0;0;0;1;1;0;0;0;0;0;0;0;0	6871;1;0	4871
1;.;1;3;3;5;5;5;3;4;4;1;4;3;33	33;41	67;100	00;66	67;3;1;3;2;2	00;3;2;0	00;0	00;2;74;1	00;0;1;0;0;0;0;0;0;0;0;0;0;0	4179;0;0	4576
1;.;2;3;3;3;3;3;1;1;1;3;4;2;41	67;50	00;50	00;0	00;4;2;3;5;2	00;2;3;0	00;0	00;2;42;2	00;0;0;1;1;0;0;0;0;0;1;0;0;1	4615;1;2	5266
1;.;1;2;2;3;4;4;4;2;3;2;4;3;16	67;50	00;66	67;50	00;3;3;3;2;1	00;2;3;0	00;0	00;1;77;1	00;1;1;1;0;0;1;0;0;0;0;1;0;0	9130;0;0	6456
1;.;3;2;2;4;4;4;2;2;1;1;2;2;33	33;16	67;75	00;16	67;2;2;2;3;2	00;2;3;0	00;0	00;2;64;2	00;1;1;0;0;1;0;0;0;0;0;0;0;0	9917;1;0	8594
1;.;1;1;1;5;5;5;5;5;4;3;3;4;0	00;58	33;100	00;91	67;2;1;1;2;3	00;3;5;0	00;1	00;2;78;1	00;0;0;1;0;0;0;0;0;1;1;1;0;1	7847;1;0	3804
1;.;1;1;2;4;4;4;3;1;1;1;1;3;8	33;16	67;75	00;16	67;4;2;2;3;3	00;2;4;0	00;1	00;2;82;1	00;1;1;1;1;0;0;0;0;0;0;1;0;0	9066;1;0	5817
1;.;2;3;3;4;3;3;1;1;1;1;1;2;41	67;8	33;58	33;0	00;3;6;2;4;1	00;3;3;0	00;0	00;1;77;2	00;0;0;1;1;1;0;0;0;1;0;1;0;0	8090;0;0	4721
1;.;2;4;3;3;3;3;2;2;2;1;2;3;50	00;25	00;50	00;25	00;5;2;2;2;4	00;4;2;1	00;0	00;1;67;3	00;1;0;1;0;0;0;0;0;0;1;1;0;0	4304;0;0	9519
1;.;2;4;2;4;4;4;2;4;3;3;4;4;41	67;66	67;75	00;50	00;4;2;3;3;2	00;3;3;0	00;0	00;2;73;2	00;0;1;1;0;0;0;1;0;1;0;0;0;0	9155;0;0	5409
1;.;1;1;1;4;4;4;3;2;3;3;5;4;0	00;75	00;75	00;41	67;4;3;2;1;3	00;4;3;1	00;0	00;1;72;3	00;1;1;1;1;0;0;0;0;0;0;0;0;0	3950;0;0	4331
1;.;5;4;4;3;4;4;2;2;2;2;2;2;83	33;25	00;66	67;25	00;2;2;1;4;2	00;3;5;0	00;1	00;2;80;1	00;1;0;1;0;0;1;0;0;0;0;0;0;0	7779;1;0	6921
3;1;4;4;4;2;4;2;1;1;1;1;1;1;75	00;0	00;41	67;0	00;5;1;1;1;4	00;2;1;0	00;0	00;1;39;2	00;0;0;1;0;0;0;0;1;0;1;1;0;1	3488;0;0	4576
1;.;3;3;3;3;3;3;3;3;3;3;3;3;50	00;50	00;50	00;50	00;5;3;3;6;1	00;6;6;0	00;0	00;2;21;5	00;1;0;1;0;0;0;0;0;0;0;0;0;1	3758;0;0	6990
1;.;3;3;3;3;3;4;2;2;2;2;2;2;50	00;25	00;58	33;25	00;2;2;2;4;2	00;2;3;0	00;0	00;2;66;2	00;1;0;1;1;0;0;0;0;0;0;0;0;1	7088;1;2	367
1;.;1;1;1;4;4;4;4;4;4;3;4;4;0	00;66	67;75	00;75	00;6;3;4;6;0	00;3;5;0	00;1	00;1;73;1	00;1;1;0;1;1;0;0;0;0;0;0;0;1	6149;1;0	6444
1;.;4;5;4;2;4;3;1;1;1;1;3;2;83	33;25	00;50	00;0	00;4;1;2;4;3	00;2;4;0	00;1	00;2;24;2	00;0;0;0;1;1;0;0;1;1;0;0;0;0	7391;1;2	367
1;.;1;1;1;4;5;5;5;5;5;5;5;5;0	00;100	00;91	67;100	00;1;5;5;5;0	00;6;6;0	00;0	00;1;29;5	00;0;0;1;0;0;0;0;0;0;0;0;0;0	7686;0;3	5282
1;.;1;1;1;4;4;4;2;3;3;4;4;2;0	00;58	33;75	00;41	67;4;2;3;3;2	00;2;3;0	00;0	00;2;31;1	00;1;0;1;0;0;0;0;0;0;0;0;0;0	8054;0;0	6707
1;.;1;1;1;5;5;5;4;4;4;3;4;3;0	00;58	33;100	00;75	00;4;4;4;4;1	00;2;3;0	00;0	00;2;84;1	00;1;0;0;1;0;1;0;0;1;0;0;0;0	4179;0;0	4331
1;.;1;2;1;4;5;5;3;1;1;3;3;3;8	33;50	00;91	67;16	67;6;1;1;2;3	00;5;1;1	00;0	00;2;63;3	00;1;0;1;0;0;0;0;0;0;1;0;0;0	5328;0;0	6110
1;.;2;3;3;3;4;3;3;2;3;3;3;3;41	67;50	00;58	33;41	67;2;3;2;3;1	00;2;3;0	00;0	00;1;35;3	00;0;0;1;1;1;0;0;0;1;0;0;0;1	1103;0;0	4613
1;.;1;2;2;3;4;4;3;2;2;4;3;4;16	67;66	67;66	67;33	33;2;3;3;4;0	00;2;3;0	00;0	00;2;31;4	00;1;0;1;1;0;0;0;0;0;0;0;0;0	8054;0;0	7219
1;.;1;1;1;5;5;5;4;4;3;3;3;4;0	00;58	33;100	00;66	67;5;3;2;3;2	00;2;6;0	00;0	00;1;29;3	00;0;0;0;0;0;0;0;0;0;0;0;0;0	8375;0;0	9303
1;.;2;3;3;4;4;4;3;1;2;3;3;3;41	67;50	00;75	00;25	00;4;2;2;2;4	00;3;4;0	00;1	00;2;72;1	00;1;1;1;0;0;1;0;0;0;1;0;0;0	7461;0;3	3390
1;.;3;4;4;3;3;3;2;2;2;2;2;2;66	67;25	00;50	00;25	00;5;2;2;2;4	00;3;4;0	00;1	00;1;58;4	00;0;0;1;0;0;0;0;0;1;1;1;0;1	0414;0;3	4186
1;.;3;4;4;4;4;4;4;2;2;2;2;2;66	67;25	00;75	00;41	67;4;2;2;2;4	00;1;2;0	00;0	00;2;77;2	00;1;0;1;1;0;0;1;0;0;0;1;0;0	4179;1;0	4494
1;.;2;2;2;4;4;4;2;1;2;3;3;3;25	00;50	00;75	00;16	67;2;3;3;5;0	00;3;3;0	00;0	00;1;68;2	00;0;0;1;1;0;0;0;0;0;0;0;0;0	8449;0;0	5774
1;.;2;2;1;5;5;4;4;2;2;4;4;5;16	67;83	33;91	67;41	67;4;6;3;2;2	00;6;6;0	00;0	00;1;74;4	00;0;0;1;1;0;0;0;0;1;0;1;0;0	4304;0;1	8801
1;.;3;4;4;1;1;4;1;1;1;1;1;2;66	67;8	33;25	00;0	00;4;1;1;1;4	00;3;3;0	00;0	00;2;51;2	00;0;0;1;0;0;0;0;0;0;1;1;0;0	5328;0;0	4494
3;2;3;5;5;3;4;4;2;4;1;2;4;4;83	33;58	33;66	67;33	33;5;1;1;3;3	00;6;6;0	00;0	00;2;26;1	00;0;0;0;0;0;0;1;1;0;0;0;0;1	5139;1;2	531
1;.;3;3;3;3;3;3;2;2;1;2;2;2;50	00;25	00;50	00;16	67;4;2;2;3;3	00;3;3;0	00;0	00;2;24;5	00;1;0;0;1;1;0;0;0;0;0;0;0;1	3016;0;0	6456
1;.;1;1;1;4;4;4;3;4;4;2;2;4;0	00;41	67;75	00;66	67;4;3;3;2;2	00;5;2;1	00;0	00;1;48;4	00;0;0;1;1;0;0;0;0;1;0;0;0;1	2789;0;0	5282
1;.;1;3;2;5;4;4;3;3;4;3;4;3;25	00;58	33;83	33;58	33;2;3;3;1;1	00;1;5;0	00;1	00;1;84;1	00;1;0;0;0;0;1;0;0;0;0;0;0;0	8185;0;0	7567
1;.;1;1;2;3;4;4;4;4;3;3;4;5;8	33;75	00;66	67;66	67;2;2;4;3;1	00;2;4;0	00;1	00;1;65;2	00;1;0;0;1;1;1;0;0;1;0;0;0;0	6955;0;0	5210
1;.;5;4;3;3;3;4;2;2;2;1;3;3;75	00;33	33;58	33;25	00;4;4;3;3;1	00;3;3;0	00;0	00;2;22;5	00;0;0;1;0;0;0;0;0;1;1;0;0;1	4991;1;0	3798
1;.;3;3;3;3;4;4;1;1;1;1;1;1;50	00;0	00;66	67;0	00;4;1;1;2;4	00;2;4;0	00;1	00;2;49;1	00;1;0;1;0;1;0;0;0;0;0;0;0;1	0678;0;0	8594
1;.;3;3;3;3;3;3;3;3;3;3;3;3;50	00;50	00;50	00;50	00;4;2;3;4;2	00;3;3;0	00;0	00;2;77;2	00;0;1;1;1;0;0;0;0;1;0;0;0;0	3798;0;6	4252
1;.;3;4;2;3;3;3;2;2;3;2;3;2;50	00;33	33;50	00;33	33;5;3;2;1;3	00;3;3;0	00;0	00;1;45;3	00;0;0;1;0;0;0;0;0;0;0;0;0;1	2789;0;0	8509
1;.;3;3;3;1;3;3;1;1;1;2;1;1;50	00;8	33;33	33;0	00;4;2;2;3;3	00;5;5;1	00;1	00;2;22;5	00;0;0;1;0;0;0;1;0;1;1;0;0;1	4991;1;0	7375
1;.;2;3;3;2;5;5;3;3;2;2;4;3;41	67;50	00;75	00;41	67;4;2;3;3;2	00;6;4;0	00;1	00;2;63;2	00;0;1;1;1;0;0;0;0;0;0;0;1;0	9917;0;0	4298
1;.;2;4;3;4;5;4;4;1;1;1;2;1;50	00;8	33;83	33;25	00;4;1;1;4;3	00;1;5;0	00;1	00;2;51;2	00;1;1;0;1;0;0;0;0;0;0;0;0;1	0014;0;0	7820
1;.;1;3;3;5;5;5;4;4;4;3;3;4;33	33;58	33;100	00;75	00;1;2;3;3;1	00;3;1;0	00;0	00;2;71;1	00;0;0;1;0;0;0;1;0;1;0;1;0;1	5530;0;0	4091
1;.;2;3;3;4;4;4;2;2;2;1;4;3;41	67;41	67;75	00;25	00;4;2;2;4;3	00;3;2;0	00;0	00;1;41;4	00;1;0;1;0;0;0;0;0;1;1;1;0;1	2789;0;0	6572
1;.;4;4;4;3;3;4;1;1;1;2;1;1;75	00;8	33;58	33;0	00;4;2;2;3;3	00;3;4;0	00;1	00;2;58;1	00;0;1;1;1;0;0;0;0;1;0;0;0;1	0014;0;0	4331
1;.;1;2;2;4;5;4;2;2;1;2;4;4;16	67;58	33;83	33;16	67;5;2;2;4;3	00;5;3;1	00;0	00;2;79;4	00;0;0;0;1;0;0;1;0;1;1;0;0;0	7461;0;0	4091
1;.;2;3;3;4;4;4;1;3;3;2;3;2;41	67;33	33;75	00;33	33;4;2;2;2;4	00;2;6;0	00;0	00;2;34;5	00;0;0;1;0;0;0;1;1;0;0;0;1;1	4991;0;0	3776
1;.;1;2;2;4;4;4;1;1;2;1;3;2;16	67;25	00;75	00;8	33;5;1;3;4;2	00;3;4;0	00;1	00;1;26;2	00;1;0;1;1;0;0;0;0;1;0;0;0;0	8833;1;0	8685
1;.;2;3;3;4;4;4;2;2;2;3;3;3;41	67;50	00;75	00;25	00;3;3;3;3;0	00;4;2;1	00;0	00;2;44;4	00;0;0;1;0;0;0;0;0;0;0;1;0;1	2420;0;0	4256
2;2;5;5;5;2;2;1;2;1;1;2;2;2;100	00;25	00;16	67;8	33;4;1;1;2;4	00;3;1;0	00;0	00;2;37;4	00;0;0;1;1;0;0;0;0;0;0;1;0;0	6399;0;0	5327
1;.;3;4;4;4;3;4;3;2;1;1;2;3;66	67;25	00;66	67;25	00;2;1;1;4;2	00;3;6;0	00;0	00;2;44;3	00;1;1;1;1;0;0;0;0;0;1;0;0;0	6399;1;0	5771
1;.;5;5;5;4;3;5;2;1;1;1;1;1;100	00;0	00;75	00;8	33;3;2;1;4;2	00;2;4;0	00;1	00;2;50;3	00;0;1;0;1;1;0;0;0;0;0;0;0;1	0459;0;0	6707
1;.;2;3;4;4;3;4;2;2;3;3;4;3;50	00;58	33;66	67;33	33;3;3;2;4;1	00;3;3;0	00;0	00;1;57;3	00;1;0;0;1;1;0;0;0;0;0;1;0;1	0876;0;0	4165
1;.;3;3;4;4;4;3;2;2;3;2;2;2;58	33;25	00;66	67;33	33;2;2;3;4;1	00;3;6;0	00;0	00;2;27;4	00;0;1;0;0;0;0;0;0;0;0;1;0;0	8494;0;0	5817
1;.;1;3;3;4;4;2;2;2;4;1;2;3;33	33;25	00;58	33;41	67;5;2;2;2;4	00;5;3;1	00;0	00;2;72;5	00;1;1;1;0;0;0;0;0;0;0;1;0;1	7088;1;0	7443
4;2;5;5;5;2;1;2;1;1;1;1;1;1;100	00;0	00;16	67;0	00;5;1;1;3;3	00;4;2;1	00;0	00;2;24;5	00;1;0;1;0;0;0;0;0;1;0;0;0;0	8054;0;0	3926
1;.;2;2;2;4;4;4;1;1;1;1;1;2;25	00;8	33;75	00;0	00;5;1;1;4;3	00;2;3;0	00;0	00;1;72;2	00;0;0;1;0;0;0;0;0;0;0;0;0;1	6486;0;0	5192
1;.;3;4;3;2;2;1;1;1;1;1;1;1;58	33;0	00;16	67;0	00;5;1;1;2;4	00;1;5;0	00;1	00;2;27;4	00;0;0;1;0;0;0;0;0;1;1;1;0;0	8133;0;2	1187
1;.;2;3;3;4;4;4;2;2;2;2;3;3;41	67;41	67;75	00;25	00;4;2;2;4;3	00;6;3;0	00;0	00;2;75;2	00;1;0;1;0;0;1;0;0;0;0;1;0;1	7088;0;0	4159
1;.;1;1;1;4;4;4;2;1;2;2;3;3;0	00;41	67;75	00;16	67;4;1;1;4;3	00;2;5;0	00;1	00;2;55;2	00;1;0;1;1;0;0;0;0;0;0;1;0;1	3672;0;0	4030
1;.;3;3;3;3;3;3;1;1;1;1;1;1;50	00;0	00;50	00;0	00;2;1;1;3;2	00;3;4;0	00;1	00;2;70;5	00;1;1;1;0;0;1;0;0;0;0;0;0;0	6688;0;1	8911
1;.;5;5;5;3;4;3;2;1;2;1;1;1;100	00;0	00;58	33;16	67;4;6;2;3;2	00;4;4;1	00;1	00;2;71;1	00;0;0;0;0;0;0;0;0;0;0;0;0;0	8125;0;0	6305
1;.;2;4;3;3;3;5;1;1;1;2;3;3;50	00;41	67;66	67;0	00;4;1;1;2;4	00;4;2;1	00;0	00;1;42;2	00;1;0;0;1;0;0;0;1;1;0;0;0;1	3066;0;0	4165
1;.;2;2;2;4;4;4;3;3;2;2;3;3;25	00;41	67;75	00;41	67;2;2;2;4;2	00;3;3;0	00;0	00;2;35;1	00;0;0;0;1;1;0;1;1;0;0;1;0;0	6064;1;0	6922
1;.;4;5;5;1;1;1;1;1;1;1;1;2;91	67;8	33;0	00;0	00;4;1;2;4;3	00;4;6;1	00;0	00;2;74;1	00;0;0;1;0;0;1;0;0;1;0;1;0;0	4179;0;3	6719
1;.;2;2;2;3;5;5;3;3;2;4;3;3;25	00;58	33;83	33;41	67;2;2;2;5;2	00;2;4;0	00;1	00;1;51;4	00;1;1;0;1;1;0;0;0;0;0;0;0;1	0414;0;0	6921
2;2;2;3;2;4;4;3;3;3;3;3;4;4;33	33;66	67;66	67;50	00;4;1;1;2;4	00;1;6;0	00;0	00;2;33;3	00;1;0;0;0;0;0;0;0;1;0;1;0;0	8133;0;0	4576
1;.;2;4;3;3;4;4;1;1;1;3;3;3;50	00;50	00;66	67;0	00;5;3;2;5;2	00;1;4;0	00;1	00;2;73;1	00;0;0;0;1;0;1;0;0;1;1;1;0;0	7070;1;0	5875
1;.;3;4;4;3;3;3;1;1;1;1;1;1;66	67;0	00;50	00;0	00;4;1;1;4;3	00;3;3;0	00;0	00;2;64;2	00;0;0;1;1;0;0;1;0;0;0;1;0;0	5619;1;3	1556
1;.;4;4;4;2;4;3;1;2;1;1;2;2;75	00;16	67;50	00;8	33;3;2;2;3;2	00;3;5;0	00;1	00;1;81;3	00;1;0;0;0;1;0;0;0;0;0;0;0;0	9520;0;0	9316
1;.;1;2;2;4;4;5;1;1;1;1;2;2;16	67;16	67;83	33;0	00;3;2;2;3;2	00;2;1;0	00;0	00;2;45;4	00;0;0;1;0;1;0;0;0;0;0;0;0;0	6064;1;0	7543
1;.;2;2;2;4;4;4;4;4;4;2;3;2;25	00;33	33;75	00;75	00;4;3;2;4;2	00;3;3;0	00;0	00;2;52;3	00;0;1;1;1;0;0;0;0;0;0;1;0;0	5380;1;0	9444
1;.;4;4;4;3;3;3;3;1;3;3;3;3;75	00;50	00;50	00;33	33;3;2;6;3;1	00;3;4;0	00;1	00;2;65;2	00;0;1;1;1;0;0;0;0;0;0;0;0;0	6688;0;0	7443
1;.;1;3;2;3;2;4;1;1;1;1;3;3;25	00;33	33;50	00;0	00;3;1;1;4;2	00;2;4;0	00;1	00;2;44;3	00;0;0;1;0;0;1;0;0;1;0;1;0;0	6672;0;0	6572
1;.;3;3;3;3;3;3;3;3;3;3;3;3;50	00;50	00;50	00;50	00;4;3;3;1;2	00;4;1;1	00;0	00;1;36;5	00;0;0;1;0;0;0;0;0;0;1;1;0;0	6938;0;0	4123
1;.;3;3;4;3;4;3;4;4;4;4;4;4;58	33;75	00;58	33;75	00;2;4;5;3;0	00;3;3;0	00;0	00;1;21;5	00;1;0;0;0;0;0;0;0;0;0;0;0;1	4307;0;0	8594
1;.;1;1;3;3;5;4;1;2;1;1;3;3;16	67;33	33;75	00;8	33;5;2;2;3;3	00;3;1;0	00;0	00;2;25;5	00;0;0;1;0;0;0;0;0;0;0;1;0;1	5811;1;0	5862
1;.;1;1;2;2;4;4;2;2;2;2;2;3;8	33;33	33;58	33;25	00;3;6;2;3;1	00;6;4;0	00;1	00;2;43;5	00;1;0;1;0;1;1;0;0;1;0;0;0;0	6399;0;0	7681
1;.;1;2;2;5;5;5;3;2;2;2;3;4;16	67;50	00;100	00;33	33;4;2;2;4;3	00;2;5;0	00;1	00;1;42;3	00;1;0;1;1;0;0;0;0;0;0;1;0;1	2789;1;0	6385
1;.;4;4;5;4;4;4;1;1;4;2;4;1;83	33;33	33;75	00;25	00;3;1;1;3;2	00;5;4;1	00;1	00;2;74;4	00;0;0;0;0;0;0;0;0;1;0;0;0;0	6688;1;0	9534
1;.;5;5;5;1;1;1;1;1;1;1;1;2;100	00;8	33;0	00;0	00;5;1;1;1;4	00;4;3;1	00;0	00;2;61;5	00;0;0;1;0;0;0;1;1;0;0;0;0;0	5306;0;0	9614
1;.;1;3;3;4;4;5;2;1;2;3;3;4;33	33;58	33;83	33;16	67;1;3;2;4;1	00;2;5;0	00;1	00;1;39;3	00;1;0;1;1;0;0;0;0;0;0;0;0;1	1737;0;0	4331
1;.;2;3;4;4;4;3;3;3;2;2;3;4;50	00;50	00;66	67;41	67;4;1;2;2;4	00;2;1;0	00;0	00;2;36;1	00;0;0;1;0;0;0;0;0;0;0;0;0;0	6607;1;0	7502
1;.;3;4;4;3;3;3;2;1;2;1;2;2;66	67;16	67;50	00;16	67;4;1;1;4;3	00;3;3;0	00;0	00;2;65;1	00;0;0;1;1;0;0;0;0;1;0;1;0;0	3593;1;4	1404
1;.;2;4;3;3;3;4;1;1;1;1;1;1;50	00;0	00;58	33;0	00;4;1;1;2;4	00;2;4;0	00;1	00;1;46;1	00;0;0;1;0;1;0;0;0;0;1;1;0;1	2386;1;0	3926
1;.;3;4;4;5;4;4;2;2;4;3;3;4;66	67;58	33;83	33;41	67;3;2;3;3;1	00;3;3;0	00;0	00;1;39;2	00;1;0;1;0;1;0;0;0;0;1;1;0;1	2789;0;0	6650
1;.;3;3;3;3;3;3;2;2;2;2;3;3;50	00;41	67;50	00;25	00;1;3;3;3;0	00;1;6;0	00;0	00;1;45;2	00;1;0;0;1;0;0;0;0;0;0;0;0;1	3488;0;0	8178
1;.;5;4;5;1;1;1;1;1;1;1;1;1;91	67;0	00;0	00;0	00;6;1;1;6;2	00;2;3;0	00;0	00;2;59;5	00;0;0;1;0;0;0;0;0;0;0;0;0;0	9291;0;0	4256
3;2;3;2;4;2;3;2;2;2;1;1;2;2;50	00;16	67;33	33;16	67;4;2;2;1;4	00;4;3;1	00;0	00;1;39;3	00;0;0;1;1;0;0;1;0;0;0;0;0;1	5873;1;3	2574
1;.;1;2;2;4;4;4;3;2;2;4;4;4;16	67;75	00;75	00;33	33;3;2;2;4;2	00;2;4;0	00;1	00;1;82;1	00;1;0;1;0;1;0;0;0;0;0;1;0;0	8011;0;0	6872
1;.;3;3;2;3;3;4;1;1;1;1;1;2;41	67;8	33;58	33;0	00;3;1;1;6;2	00;3;2;0	00;0	00;2;51;5	00;0;1;1;1;0;0;0;0;0;1;0;0;0	8610;0;2	8279
1;.;2;3;3;4;4;3;3;2;2;1;2;2;41	67;16	67;66	67;33	33;3;2;3;4;1	00;6;6;0	00;0	00;2;30;4	00;0;1;0;1;1;0;0;0;1;0;1;0;0	6993;0;0	6911
1;.;3;3;3;4;4;4;4;2;4;2;1;2;50	00;16	67;75	00;58	33;4;1;2;3;3	00;3;3;0	00;0	00;1;35;4	00;0;0;1;1;1;0;0;0;0;0;0;0;1	2915;0;4	7466
1;.;4;4;4;2;2;3;2;2;2;2;2;2;75	00;25	00;33	33;25	00;4;2;2;3;3	00;3;4;0	00;1	00;2;35;1	00;0;0;0;1;1;0;0;0;0;0;0;0;2	3454;0;0	9519
1;.;2;2;2;4;4;3;1;1;2;1;1;1;25	00;0	00;66	67;8	33;5;1;1;1;4	00;5;2;1	00;0	00;2;58;2	00;0;0;1;0;0;0;0;0;1;0;1;0;0	4626;0;0	7543
1;.;2;3;3;4;4;4;2;2;3;3;2;2;41	67;33	33;75	00;33	33;5;2;2;4;3	00;3;2;0	00;0	00;2;40;4	00;0;0;1;0;0;0;1;1;0;0;1;0;0	6969;0;0	4576
1;.;2;2;2;4;4;4;2;2;2;3;3;3;25	00;50	00;75	00;25	00;2;2;2;2;3	00;1;4;0	00;1	00;2;30;3	00;0;0;1;1;0;0;0;0;0;0;1;0;0	8494;0;0	4576
1;.;3;5;4;2;1;4;1;1;1;1;1;1;75	00;0	00;33	33;0	00;3;2;2;4;2	00;3;2;0	00;0	00;2;75;1	00;0;0;1;1;0;1;0;0;0;0;0;0;1	7088;1;0	9534
1;.;3;3;3;3;3;3;3;3;3;3;3;3;50	00;50	00;50	00;50	00;3;3;3;3;0	00;2;3;0	00;0	00;1;35;1	00;0;0;0;1;0;1;0;0;0;1;1;0;1	1737;0;0	5636
1;.;2;3;3;2;4;4;1;1;1;1;1;1;41	67;0	00;58	33;0	00;4;1;1;4;3	00;2;5;0	00;1	00;1;74;2	00;0;0;1;1;1;1;0;0;1;0;0;0;0	8652;0;0	4434
1;.;5;5;5;1;1;1;1;1;1;1;1;1;100	00;0	00;0	00;0	00;5;1;1;4;3	00;1;3;0	00;0	00;2;74;5	00;0;0;1;1;0;1;1;1;0;0;0;0;0	7673;0;0	6255
1;.;2;4;2;1;4;4;1;1;1;1;1;1;41	67;0	00;50	00;0	00;1;1;2;5;2	00;4;2;1	00;0	00;2;48;5	00;1;0;1;0;0;0;0;0;0;0;1;0;0	6581;0;0	4159
1;.;1;2;2;4;4;4;2;2;2;3;4;4;16	67;66	67;75	00;25	00;5;2;2;2;4	00;2;3;0	00;0	00;2;84;2	00;0;0;1;1;0;0;0;0;1;0;0;0;0	4139;0;2	9185
1;.;3;2;2;5;4;5;1;1;1;2;4;4;33	33;58	33;91	67;0	00;3;2;2;3;2	00;2;3;0	00;0	00;2;68;4	00;0;0;1;1;0;0;0;0;1;0;1;0;0	3798;0;1	375
1;.;3;3;1;3;3;3;3;3;3;3;3;3;33	33;50	00;50	00;50	00;5;2;2;6;3	00;2;4;0	00;1	00;1;76;1	00;1;0;1;0;0;0;0;0;0;0;0;0;0	8090;0;0	6305
1;.;2;3;3;4;4;4;2;3;2;2;2;3;41	67;33	33;75	00;33	33;3;2;2;3;2	00;3;2;0	00;0	00;2;45;5	00;0;0;1;0;0;0;0;0;1;0;1;1;1	2420;1;0	3989
1;.;1;1;1;5;5;5;5;2;3;5;5;5;0	00;100	00;100	00;58	33;1;4;6;5;0	00;1;5;0	00;1	00;2;57;4	00;1;0;1;1;1;0;0;0;0;0;0;0;0	4890;1;2	8959
1;.;5;5;5;2;2;5;3;2;2;2;2;2;100	00;25	00;50	00;33	33;5;2;2;3;3	00;3;3;0	00;0	00;2;42;5	00;1;0;0;1;0;0;0;0;1;0;0;0;1	2299;0;0	5327
1;.;1;3;1;5;5;5;2;2;1;1;4;4;16	67;50	00;100	00;16	67;4;1;2;4;3	00;2;2;0	00;0	00;1;57;4	00;1;0;1;1;0;0;0;0;0;0;1;0;0	5595;1;0	4470
1;.;1;2;2;4;4;4;2;2;2;4;3;4;16	67;66	67;75	00;25	00;6;1;3;3;1	00;3;2;0	00;0	00;2;40;3	00;0;0;1;0;0;0;1;1;0;0;1;0;0	6399;0;0	9151
1;.;3;3;3;3;3;3;3;3;3;3;3;3;50	00;50	00;50	00;50	00;2;3;3;5;0	00;6;3;0	00;0	00;2;29;2	00;1;1;1;0;0;0;0;0;0;0;0;0;0	7800;0;2	8062
1;.;3;4;3;3;3;3;3;3;1;3;3;3;58	33;50	00;50	00;33	33;4;2;3;4;2	00;5;2;1	00;0	00;1;29;5	00;0;0;0;1;0;0;0;0;1;1;1;0;1	5742;1;0	7503
1;.;1;2;2;4;4;4;3;3;2;3;4;2;16	67;50	00;75	00;41	67;2;2;2;4;2	00;3;2;0	00;0	00;1;30;2	00;0;0;1;0;0;0;0;0;0;0;0;0;0	8833;1;0	4470
1;.;2;2;1;2;4;4;1;1;1;1;2;3;16	67;25	00;58	33;0	00;5;1;1;2;4	00;3;2;0	00;0	00;2;40;3	00;0;0;1;0;0;0;0;0;0;0;1;0;1	0678;1;0	6305
1;.;2;2;2;2;4;4;1;1;1;1;1;1;25	00;0	00;58	33;0	00;4;1;1;4;3	00;3;5;0	00;1	00;2;64;3	00;1;0;1;1;0;0;0;0;0;0;0;0;1	0710;1;0	8963
1;.;3;4;3;4;4;2;3;3;2;3;3;2;58	33;41	67;58	33;41	67;3;3;3;3;0	00;2;3;0	00;0	00;1;56;5	00;0;0;1;0;1;0;0;0;0;0;0;0;2	2652;0;0	8938
1;.;1;2;1;4;4;3;1;1;1;3;2;1;8	33;25	00;66	67;0	00;4;2;1;1;4	00;4;3;1	00;0	00;2;43;4	00;0;0;1;1;0;0;0;0;0;0;0;0;0	6607;0;0	6456
1;.;1;1;1;5;5;5;3;2;2;1;2;3;0	00;25	00;100	00;33	33;4;2;3;4;2	00;2;1;0	00;0	00;1;26;2	00;0;0;1;0;0;0;0;0;0;0;1;0;0	8375;0;0	8782
1;.;3;3;3;3;3;3;3;3;3;3;3;3;50	00;50	00;50	00;50	00;3;6;6;3;0	00;1;6;0	00;0	00;2;36;4	00;0;0;0;1;0;0;0;0;0;0;0;0;2	7280;0;0	8712
1;.;4;5;4;1;1;1;1;1;1;1;1;1;83	33;0	00;0	00;0	00;5;1;1;1;4	00;3;1;0	00;0	00;2;70;5	00;1;0;1;0;0;0;0;0;0;1;0;1;0	8320;1;0	6990
1;.;1;2;2;4;4;4;4;3;3;3;4;3;16	67;58	33;75	00;58	33;4;1;3;1;3	00;2;5;0	00;1	00;1;33;1	00;1;0;0;1;1;0;0;0;0;0;0;0;3	1425;0;0	6255
1;.;3;4;3;4;4;4;1;1;2;1;1;1;58	33;0	00;75	00;8	33;5;1;1;1;4	00;3;3;0	00;0	00;1;71;3	00;1;0;1;0;0;0;0;0;0;1;1;0;1	5277;0;0	6921
1;.;2;4;2;4;4;4;3;2;2;4;4;4;41	67;75	00;75	00;33	33;2;2;6;4;1	00;1;3;0	00;0	00;1;76;2	00;1;0;1;0;0;0;0;0;1;1;0;0;1	7596;0;0	3776
1;.;1;1;1;5;4;5;4;4;4;1;2;1;0	00;8	33;91	67;75	00;4;1;1;3;3	00;3;4;0	00;1	00;1;45;2	00;0;0;0;1;1;0;0;1;0;1;0;0;1	3812;0;0	9151
1;.;3;3;3;2;3;4;1;1;1;1;2;3;50	00;25	00;50	00;0	00;2;2;1;5;2	00;2;4;0	00;1	00;1;53;4	00;0;0;1;1;0;0;0;0;0;0;0;0;0	4810;0;0	8938
1;.;2;3;3;4;4;3;3;3;3;2;3;4;41	67;50	00;66	67;50	00;3;3;3;4;0	00;3;2;0	00;0	00;1;57;2	00;0;0;1;0;0;0;0;0;0;0;0;0;0	9988;0;0	4165
1;.;1;1;1;4;4;4;2;2;2;3;3;3;0	00;50	00;75	00;25	00;5;1;1;3;3	00;5;6;1	00;0	00;2;49;5	00;0;0;1;0;0;0;0;0;1;0;1;0;0	6607;0;0	6872
1;.;1;1;1;4;4;4;1;1;1;1;2;2;0	00;16	67;75	00;0	00;3;3;4;3;0	00;2;3;0	00;0	00;2;20;1	00;1;0;1;1;1;0;0;0;0;0;0;0;1	3016;0;0	4508
1;.;5;3;3;4;3;3;2;1;1;1;3;2;66	67;25	00;58	33;8	33;2;2;3;4;1	00;4;3;1	00;0	00;2;30;2	00;0;0;1;0;0;0;0;0;0;0;0;0;1	5316;0;0	8245
1;.;1;3;2;4;4;5;3;3;3;2;3;2;25	00;33	33;83	33;50	00;2;2;3;6;1	00;6;4;0	00;1	00;1;56;5	00;1;0;0;0;1;0;0;0;0;0;1;0;0	8953;1;0	8232
1;.;3;3;3;3;3;3;2;2;2;3;2;2;50	00;33	33;50	00;25	00;3;3;2;4;1	00;3;3;0	00;0	00;1;57;3	00;0;0;1;0;0;0;0;0;0;1;1;1;0	9661;1;0	4514
1;.;3;3;3;3;3;3;3;3;3;3;3;3;50	00;50	00;50	00;50	00;1;3;3;5;0	00;2;4;0	00;1	00;1;24;5	00;0;0;0;1;1;0;0;0;0;0;0;0;1	5742;1;0	5817
1;.;2;3;3;4;4;4;4;4;4;3;4;4;41	67;66	67;75	00;75	00;3;3;3;4;0	00;2;3;0	00;0	00;2;46;2	00;1;1;1;0;1;0;0;0;0;0;1;0;1	0678;0;0	5771
1;.;1;2;2;3;4;4;3;3;3;2;2;3;16	67;33	33;66	67;50	00;2;2;2;2;3	00;2;3;0	00;0	00;2;39;3	00;0;0;1;0;0;0;0;0;1;0;1;0;1	4017;1;0	5028
1;.;2;3;3;3;4;4;3;3;3;3;3;3;41	67;50	00;66	67;50	00;2;2;2;4;2	00;3;3;0	00;0	00;1;46;5	00;1;0;0;1;1;0;0;0;0;0;0;0;1	3488;0;0	4091
1;.;2;5;4;2;1;3;1;1;1;1;1;1;66	67;0	00;25	00;0	00;4;1;1;5;3	00;4;3;1	00;0	00;1;56;4	00;0;0;1;1;0;0;0;1;1;0;0;0;1	0312;0;0	5677
1;.;1;1;1;3;4;4;3;3;3;3;4;4;0	00;66	67;66	67;50	00;4;2;2;2;4	00;3;4;0	00;1	00;1;51;4	00;0;0;1;0;0;0;0;0;0;0;0;0;1	0312;0;0	6110
1;.;1;1;1;5;5;5;3;2;3;2;3;2;0	00;33	33;100	00;41	67;3;3;3;5;0	00;2;5;0	00;1	00;1;38;4	00;1;0;1;1;0;0;0;0;0;0;1;0;0	5965;0;3	4186
1;.;3;3;4;3;3;4;2;2;2;1;2;2;58	33;16	67;58	33;25	00;5;2;3;2;3	00;2;4;0	00;1	00;2;30;2	00;0;0;1;1;0;0;0;1;0;0;0;0;0	7391;0;3	2574
1;.;2;2;2;5;5;4;4;4;3;4;5;5;25	00;91	67;91	67;66	67;2;4;4;5;0	00;2;3;0	00;0	00;1;61;2	00;1;0;0;1;1;0;0;0;0;0;1;0;0	8953;0;1	375
1;.;1;3;3;5;1;5;3;4;4;3;5;5;33	33;83	33;66	67;66	67;2;3;3;4;0	00;1;5;0	00;1	00;1;44;3	00;1;0;0;1;0;0;0;0;0;0;0;0;1	1737;0;0	6707
1;.;3;3;3;2;3;3;1;3;2;1;1;3;50	00;16	67;41	67;25	00;3;1;1;2;3	00;3;3;0	00;0	00;2;34;5	00;0;0;1;0;0;0;0;1;0;0;1;0;1	5139;0;1	53
1;.;2;3;3;3;3;4;2;2;4;3;2;4;41	67;50	00;58	33;41	67;5;2;2;2;4	00;4;2;1	00;0	00;2;76;5	00;0;1;1;0;0;0;1;0;0;0;1;0;0	4179;0;0	7577
1;.;3;3;3;3;3;3;3;3;3;3;3;3;50	00;50	00;50	00;50	00;1;6;6;5;0	00;1;2;0	00;0	00;1;67;4	00;0;0;0;0;1;0;0;0;0;0;0;0;0	3950;0;0	5875
1;.;1;4;4;4;4;4;2;1;1;3;1;3;50	00;33	33;75	00;8	33;4;1;1;4;3	00;2;2;0	00;0	00;2;60;3	00;1;0;0;1;0;1;0;0;1;0;0;0;0	8610;0;0	8509
1;.;1;1;1;3;4;4;3;2;3;3;3;4;0	00;58	33;66	67;41	67;3;3;2;4;1	00;3;5;0	00;1	00;1;75;1	00;1;1;1;0;1;0;0;0;0;0;1;0;1	6486;0;0	4165
1;.;2;4;2;4;4;4;2;2;2;3;3;3;41	67;50	00;75	00;25	00;4;2;2;5;3	00;3;5;0	00;1	00;2;59;2	00;0;0;1;0;0;0;0;0;0;0;1;0;0	5380;0;0	9151
1;.;1;3;3;4;4;4;3;2;2;3;3;4;33	33;58	33;75	00;33	33;5;3;3;2;2	00;2;2;0	00;0	00;2;65;5	00;0;0;1;0;0;0;0;0;1;0;1;1;0	4179;0;0	4123
1;.;3;3;3;3;3;3;4;3;3;3;3;3;50	00;50	00;50	00;58	33;3;3;3;3;0	00;2;5;0	00;1	00;2;63;5	00;1;0;1;0;0;0;0;0;1;0;0;0;1	2425;0;0	9223
1;.;4;4;4;1;1;1;1;1;1;1;1;2;75	00;8	33;0	00;0	00;5;1;1;2;4	00;4;3;1	00;0	00;2;42;2	00;0;0;1;0;0;0;0;0;1;0;1;1;0	6969;0;0	6003
1;.;2;3;2;3;4;4;3;2;2;2;4;3;33	33;50	00;66	67;33	33;2;2;2;3;2	00;2;5;0	00;1	00;2;32;2	00;1;0;1;1;1;0;0;0;0;0;0;0;1	3016;0;0	5501
1;.;3;4;4;2;2;2;2;2;2;2;2;4;66	67;41	67;25	00;25	00;4;1;2;2;4	00;3;2;0	00;0	00;2;37;3	00;0;1;1;1;0;0;0;0;0;0;0;0;1	2565;0;2	1020
1;.;1;3;3;4;4;4;4;4;3;3;3;4;33	33;58	33;75	00;66	67;1;3;3;6;0	00;2;2;0	00;0	00;1;67;5	00;1;0;1;0;0;0;0;0;0;0;1;0;0	7352;0;0	9316
2;2;3;3;3;4;4;4;3;3;3;2;3;3;50	00;41	67;75	00;50	00;4;2;2;2;4	00;3;2;0	00;0	00;2;60;4	00;0;0;0;0;0;0;0;0;0;0;0;0;0	5619;0;0	6305
1;.;4;5;5;4;4;1;2;2;2;1;2;2;91	67;16	67;50	00;25	00;5;1;1;1;4	00;5;2;1	00;0	00;2;53;4	00;0;0;1;0;0;0;0;1;1;0;0;0;0	8610;0;0	9223
1;.;2;4;3;2;3;4;2;2;3;4;3;3;50	00;58	33;50	00;33	33;2;4;4;3;0	00;3;4;0	00;1	00;2;42;2	00;0;1;1;1;0;0;0;0;1;0;0;0;1	2420;0;2	531
1;.;1;2;2;4;4;4;1;3;3;2;2;1;16	67;16	67;75	00;33	33;4;1;1;1;4	00;3;5;0	00;1	00;1;44;4	00;0;0;1;1;0;0;0;0;0;0;0;0;1	2789;0;4	3377
1;.;3;3;3;2;3;3;1;1;1;1;1;2;50	00;8	33;41	67;0	00;4;1;1;4;3	00;3;4;0	00;1	00;2;37;1	00;0;0;1;0;0;0;0;0;1;1;1;0;1	2299;0;0	8510
1;.;3;3;3;3;4;4;2;2;3;1;3;4;50	00;41	67;66	67;33	33;4;1;1;2;4	00;3;5;0	00;1	00;2;42;2	00;0;0;1;1;0;0;0;0;1;0;1;0;0	5737;0;0	5817
1;.;3;5;5;3;3;3;2;2;2;2;3;4;83	33;50	00;50	00;25	00;5;3;2;1;3	00;1;1;0	00;0	00;1;59;4	00;0;0;1;0;0;0;0;0;0;0;0;0;0	5084;1;0	4091
1;.;1;1;2;3;4;4;1;1;1;2;1;3;8	33;25	00;66	67;0	00;1;1;1;5;2	00;1;5;0	00;1	00;1;81;1	00;0;0;0;0;0;0;0;0;0;0;0;0;1	6149;0;0	6543
1;.;3;3;3;3;3;3;3;3;3;3;3;3;50	00;50	00;50	00;50	00;3;3;3;3;0	00;1;6;0	00;0	00;1;36;4	00;0;0;0;0;0;0;0;0;0;0;0;0;1	3488;1;0	8782
1;.;1;3;3;3;4;4;3;3;4;1;3;4;33	33;41	67;66	67;58	33;4;3;4;3;1	00;4;4;1	00;1	00;2;76;3	00;1;1;1;0;0;1;0;0;0;0;0;0;0	3593;1;0	4368
1;.;2;3;2;4;4;4;2;3;4;3;2;3;33	33;41	67;75	00;50	00;5;1;1;2;4	00;4;3;1	00;0	00;2;77;2	00;1;1;1;0;0;0;0;0;0;0;0;0;0	4179;0;0	9223
1;.;2;3;3;5;5;5;4;3;3;1;2;2;41	67;16	67;100	00;58	33;5;1;1;4;3	00;2;5;0	00;1	00;2;35;3	00;0;0;1;1;0;0;0;0;0;0;1;0;0	6581;0;0	3680
1;.;3;4;4;3;3;3;1;1;2;2;2;2;66	67;25	00;50	00;8	33;4;1;1;1;4	00;5;2;1	00;0	00;2;74;2	00;0;0;1;1;0;0;0;0;0;1;0;0;1	6389;0;0	8042
1;.;2;2;2;4;4;4;4;4;4;4;5;4;25	00;83	33;75	00;75	00;2;2;3;3;1	00;2;4;0	00;1	00;1;29;3	00;1;0;0;0;1;0;0;0;1;1;1;0;0	8375;0;0	6444
1;.;1;2;2;4;4;4;3;2;2;4;4;4;16	67;75	00;75	00;33	33;4;2;2;4;3	00;3;6;0	00;0	00;2;25;5	00;0;0;1;1;0;0;0;1;0;0;1;0;0	6993;1;0	3385
1;.;3;3;4;2;3;2;2;2;2;2;3;3;58	33;41	67;33	33;25	00;3;3;3;3;0	00;3;4;0	00;1	00;1;41;5	00;0;0;0;0;0;0;0;0;0;0;0;0;0	5965;0;0	4576
1;.;1;1;1;4;4;4;3;3;4;3;2;3;0	00;41	67;75	00;58	33;4;1;2;1;4	00;2;4;0	00;1	00;1;48;5	00;0;1;1;0;0;0;0;0;1;0;1;0;0	6306;0;0	7595
1;.;1;1;1;5;5;5;1;4;4;5;5;4;0	00;91	67;100	00;50	00;2;1;2;4;2	00;6;5;0	00;1	00;1;76;1	00;1;0;0;1;0;0;0;0;0;0;0;0;1	5277;0;0	7086
1;.;3;3;3;3;3;3;3;3;3;3;3;3;50	00;50	00;50	00;50	00;5;2;2;2;4	00;4;6;1	00;0	00;2;56;3	00;0;0;1;0;0;0;0;1;1;0;1;0;0	5380;0;0	9303
1;.;2;2;5;2;4;3;3;3;2;3;4;4;50	00;66	67;50	00;41	67;1;3;3;4;0	00;3;4;0	00;1	00;2;44;5	00;1;0;0;1;1;1;0;0;0;0;0;0;1	2420;0;0	3798
1;.;2;2;2;4;4;4;2;3;3;1;2;2;25	00;16	67;75	00;41	67;4;1;1;1;4	00;2;2;0	00;0	00;1;56;2	00;0;0;0;0;0;0;1;1;1;0;1;0;0	5595;0;0	9316
1;.;1;3;4;4;3;5;4;2;2;1;3;3;41	67;33	33;75	00;41	67;4;2;2;4;3	00;2;5;0	00;1	00;1;27;4	00;1;0;1;1;0;0;0;0;1;0;0;0;0	8457;0;0	7743
1;.;1;1;1;4;4;5;2;1;1;1;3;4;0	00;41	67;83	33;8	33;2;3;2;5;1	00;2;4;0	00;1	00;1;79;2	00;1;1;1;0;1;1;0;0;0;0;0;0;0	8449;0;0	9303
1;.;2;3;2;3;4;4;2;3;2;1;1;1;33	33;0	00;66	67;33	33;4;1;1;4;3	00;3;3;0	00;0	00;2;42;5	00;0;0;1;0;0;0;0;0;0;0;0;0;0	6672;0;0	4434
1;.;1;3;3;4;5;4;3;4;4;3;5;4;33	33;75	00;83	33;66	67;3;5;5;3;0	00;2;4;0	00;1	00;1;37;4	00;1;0;1;0;0;0;0;0;1;0;1;0;0	7246;0;0	6305
1;.;1;2;2;3;4;4;2;2;2;1;4;4;16	67;50	00;66	67;25	00;4;3;3;4;1	00;2;3;0	00;0	00;1;43;3	00;0;0;0;1;0;0;0;0;1;1;1;0;0	5965;0;0	4222
1;.;3;4;5;4;5;4;1;1;1;1;1;1;75	00;0	00;83	33;0	00;5;1;1;2;4	00;3;4;0	00;1	00;1;38;1	00;0;0;0;1;1;0;1;1;0;1;0;0;2	7207;0;4	2367
1;.;3;3;3;3;3;3;3;3;3;3;3;3;50	00;50	00;50	00;50	00;3;3;3;3;0	00;6;3;0	00;0	00;1;39;5	00;1;0;0;1;0;0;0;0;0;0;0;0;0	7246;1;0	6922
1;.;3;5;3;5;4;4;3;2;3;3;2;3;66	67;41	67;83	33;41	67;6;2;2;4;2	00;2;6;0	00;0	00;1;80;2	00;0;0;1;0;0;0;0;0;0;0;0;0;0	6955;1;0	6572
1;.;1;1;1;4;4;4;4;4;5;3;4;4;0	00;66	67;75	00;83	33;3;2;3;4;1	00;3;5;0	00;1	00;1;37;4	00;1;0;1;0;0;0;0;0;0;0;0;0;0	5965;0;2	1020
1;.;1;2;2;5;5;5;4;4;4;2;4;3;16	67;50	00;100	00;75	00;3;2;3;3;1	00;3;3;0	00;0	00;1;43;3	00;1;0;1;1;0;0;0;0;1;0;0;0;0	6306;0;0	8938
1;.;2;4;4;4;4;3;4;2;2;4;3;4;58	33;66	67;66	67;41	67;4;3;2;5;2	00;3;3;0	00;0	00;1;75;1	00;1;0;1;1;0;0;1;0;1;0;0;0;1	5277;0;0	7746
1;.;4;4;2;3;5;3;2;2;2;2;2;2;58	33;25	00;66	67;25	00;4;2;2;4;3	00;1;4;0	00;1	00;2;58;1	00;0;0;1;0;0;0;0;0;0;0;0;0;0	4626;0;2	9651
1;.;3;4;4;2;4;2;3;3;3;3;3;3;66	67;50	00;41	67;50	00;4;3;3;3;1	00;4;2;1	00;0	00;2;28;1	00;0;0;1;0;0;0;0;1;1;1;0;0;1	7815;0;0	6922
1;.;5;5;4;2;2;3;1;1;1;1;2;3;91	67;25	00;33	33;0	00;2;1;3;4;1	00;2;3;0	00;0	00;2;26;3	00;1;0;1;0;0;0;0;0;0;0;1;0;1	7815;0;0	7820
1;.;1;2;2;5;5;5;3;3;2;3;5;5;16	67;83	33;100	00;41	67;5;1;1;3;3	00;4;5;1	00;1	00;1;79;2	00;0;0;1;1;0;0;0;0;1;0;1;0;0	8449;0;0	6360
1;.;3;4;4;3;3;4;3;3;3;3;3;3;66	67;50	00;58	33;50	00;3;3;3;3;0	00;3;3;0	00;0	00;2;57;2	00;0;0;0;0;1;0;0;0;0;0;0;0;0	8610;0;0	4514
1;.;2;2;3;4;3;3;3;2;2;3;4;4;33	33;66	67;58	33;33	33;2;3;4;5;0	00;1;3;0	00;0	00;1;57;3	00;1;1;1;1;0;0;0;0;0;0;0;0;1	1137;0;0	9151
1;.;3;3;3;3;3;3;3;3;3;3;3;3;50	00;50	00;50	00;50	00;6;6;6;6;0	00;6;6;0	00;0	00;1;33;3	00;0;0;0;0;0;0;0;0;0;0;0;0;1	5589;0;0	4165
1;.;1;1;1;5;5;5;5;5;5;5;5;5;0	00;100	00;100	00;100	00;5;1;3;4;2	00;2;4;0	00;1	00;1;49;4	00;1;1;1;0;0;0;0;0;1;0;0;0;0	6306;0;0	3798
1;.;2;2;2;4;4;4;3;2;3;3;4;4;25	00;66	67;75	00;41	67;2;2;2;5;2	00;3;4;0	00;1	00;1;61;3	00;0;1;1;1;0;0;0;0;1;0;1;0;0	8953;0;0	6368
1;.;2;3;3;4;4;3;3;2;2;3;2;3;41	67;41	67;66	67;33	33;4;1;2;2;4	00;3;3;0	00;0	00;2;18;5	00;0;0;1;0;0;0;0;0;0;1;1;0;2	8590;0;0	6354
1;.;1;1;1;1;1;3;1;1;1;1;2;1;0	00;8	33;16	67;0	00;2;2;5;3;1	00;3;4;0	00;1	00;1;29;2	00;0;0;1;1;0;0;0;0;0;0;1;0;1	5589;1;0	7681
1;.;1;2;2;5;5;4;4;4;4;2;4;4;16	67;58	33;91	67;75	00;2;2;4;5;1	00;6;6;0	00;0	00;1;19;4	00;1;1;0;1;0;0;0;0;1;0;0;0;1	5526;0;0	4494
1;.;1;2;2;4;4;5;4;4;4;2;5;4;16	67;66	67;83	33;75	00;4;1;2;4;3	00;2;5;0	00;1	00;1;42;4	00;0;0;1;0;0;0;0;0;1;1;1;0;0	6654;0;0	8510
1;.;1;1;1;3;3;3;1;1;1;1;1;1;0	00;0	00;50	00;0	00;4;1;1;3;3	00;1;3;0	00;0	00;2;69;1	00;0;0;1;0;1;1;0;0;0;0;0;0;0	7704;0;0	7681
1;.;1;1;1;5;5;5;5;5;5;5;1;1;0	00;33	33;100	00;100	00;1;1;3;4;1	00;6;6;0	00;0	00;1;37;4	00;0;0;0;1;0;0;0;0;0;0;0;0;0	7246;0;6	6873
1;.;2;4;4;3;5;5;3;3;2;2;2;4;58	33;41	67;83	33;41	67;4;2;4;4;2	00;2;3;0	00;0	00;1;46;1	00;1;0;1;0;1;0;0;0;1;0;0;0;1	1982;0;0	6339
1;.;1;2;1;3;4;4;2;3;2;3;3;3;8	33;50	00;66	67;33	33;3;2;2;3;2	00;2;3;0	00;0	00;1;50;1	00;1;0;0;0;0;0;0;0;1;1;1;0;1	1137;0;0	4434
1;.;3;3;3;3;3;3;3;2;2;3;3;3;50	00;50	00;50	00;33	33;5;2;2;1;4	00;4;2;1	00;0	00;1;27;3	00;0;0;1;1;0;0;0;0;0;0;0;1;0	8111;0;0	7503
1;.;1;1;1;5;5;5;4;3;2;3;4;4;0	00;66	67;100	00;50	00;5;2;2;1;4	00;3;3;0	00;0	00;1;23;2	00;0;0;1;0;0;0;0;0;0;0;0;0;1	6836;1;0	8447
1;.;3;3;3;5;4;4;4;4;3;1;3;3;50	00;33	33;83	33;66	67;4;1;1;2;4	00;4;3;1	00;0	00;2;22;2	00;1;0;1;1;1;0;0;0;1;0;0;0;1	5316;0;1	2520
1;.;1;1;1;5;5;5;1;1;2;5;5;4;0	00;91	67;100	00;8	33;4;3;3;4;1	00;2;3;0	00;0	00;1;53;4	00;0;0;0;0;1;0;0;0;0;0;1;0;0	5084;0;3	186
1;.;2;3;3;4;3;3;2;3;4;2;3;4;41	67;50	00;58	33;50	00;5;2;5;2;3	00;2;4;0	00;1	00;1;29;3	00;0;1;0;1;1;0;0;0;0;0;0;1;0	7271;0;4	2367
1;.;2;4;2;4;4;4;4;4;4;3;4;4;41	67;66	67;75	00;75	00;1;3;4;5;0	00;6;6;0	00;0	00;1;28;4	00;1;1;0;1;1;0;0;0;0;0;0;0;1	5589;0;3	5918
1;.;1;3;2;3;4;3;1;1;1;1;3;3;25	00;33	33;58	33;0	00;5;2;2;1;4	00;3;3;0	00;0	00;2;39;3	00;0;0;1;0;0;0;0;0;1;1;1;1;2	3454;1;0	7459
1;.;2;3;4;4;4;4;4;4;4;4;4;4;50	00;75	00;75	00;75	00;3;4;3;3;0	00;2;4;0	00;1	00;1;47;1	00;0;0;1;0;0;0;0;1;0;0;0;0;1	1737;0;0	7820
1;.;2;3;3;4;4;4;2;2;2;3;3;4;41	67;58	33;75	00;25	00;4;2;2;3;3	00;4;3;1	00;0	00;1;43;4	00;0;1;1;0;0;0;0;0;0;0;0;0;0	5965;0;0	6590
1;.;1;1;1;1;1;1;5;5;5;5;5;5;0	00;100	00;0	00;100	00;1;5;5;5;0	00;1;3;0	00;0	00;1;40;4	00;0;0;0;0;1;0;0;0;0;0;0;0;0	6938;0;2	531
1;.;4;4;4;5;5;5;2;1;1;3;2;2;75	00;33	33;100	00;8	33;3;2;2;4;2	00;3;3;0	00;0	00;2;39;2	00;1;0;0;1;1;0;0;1;0;0;0;0;0	6607;0;0	9151
1;.;2;2;2;4;4;4;2;3;3;3;3;4;25	00;58	33;75	00;41	67;4;2;3;2;3	00;2;4;0	00;1	00;1;38;1	00;1;0;1;0;0;0;0;0;0;0;0;0;0	6871;1;0	8782
1;.;3;3;2;4;4;4;3;3;4;3;3;3;41	67;50	00;75	00;58	33;4;4;3;4;1	00;3;3;0	00;0	00;1;80;1	00;1;1;1;0;0;0;0;0;0;0;0;0;0	8449;1;0	4224
1;.;1;4;2;2;3;4;2;2;3;1;2;2;33	33;16	67;50	00;33	33;2;3;3;3;0	00;3;3;0	00;0	00;1;64;4	00;1;0;1;1;0;0;0;0;1;0;0;0;0	5084;0;0	3493
1;.;1;3;3;3;3;2;4;4;3;3;3;3;33	33;50	00;41	67;66	67;3;3;3;4;0	00;1;4;0	00;1	00;1;38;1	00;0;0;1;1;0;0;0;0;0;0;0;0;0	6306;0;0	6572
1;.;1;2;2;3;5;4;2;2;2;2;3;3;16	67;41	67;75	00;25	00;4;2;3;4;2	00;2;4;0	00;1	00;1;28;3	00;1;0;0;1;0;0;0;0;0;0;1;0;1	8478;0;0	8232
1;.;1;1;1;4;4;4;4;4;4;1;4;4;0	00;50	00;75	00;75	00;2;3;3;4;0	00;1;4;0	00;1	00;2;75;2	00;1;0;0;1;1;0;0;0;0;0;0;0;0	4008;0;2	1930
1;.;1;3;2;4;4;4;2;2;2;3;4;4;25	00;66	67;75	00;25	00;3;2;2;4;2	00;2;4;0	00;1	00;1;80;2	00;0;0;1;0;0;0;0;0;0;0;0;0;0	8449;1;0	8496
1;.;1;1;1;5;5;5;3;4;3;4;5;5;0	00;91	67;100	00;58	33;4;4;4;4;1	00;3;4;0	00;1	00;1;46;4	00;0;0;1;1;1;0;0;0;1;0;1;0;1	1737;0;0	6990
1;.;3;3;3;3;2;2;2;2;2;2;2;3;50	00;33	33;33	33;25	00;3;3;2;3;1	00;3;4;0	00;1	00;1;57;4	00;1;0;1;1;0;0;0;0;1;1;0;0;1	0414;0;0	8712
1;.;1;1;1;5;5;5;3;3;3;3;3;3;0	00;50	00;100	00;50	00;5;6;6;3;1	00;2;5;0	00;1	00;1;28;3	00;1;0;1;0;0;0;0;0;0;0;0;0;0	8457;0;0	5956
1;.;2;3;3;4;4;4;2;1;1;1;1;3;41	67;16	67;75	00;8	33;5;2;2;1;4	00;2;5;0	00;1	00;1;79;1	00;0;1;1;0;0;0;1;0;0;0;1;0;1	0937;1;0	6305
1;.;2;4;3;5;4;5;4;3;4;3;4;4;50	00;66	67;91	67;66	67;2;2;3;4;1	00;3;3;0	00;0	00;1;29;3	00;0;0;1;0;0;0;0;1;1;0;0;0;1	5742;0;0	9014
1;.;1;2;2;5;5;5;2;5;5;4;3;5;16	67;75	00;100	00;75	00;5;2;3;4;2	00;4;6;1	00;0	00;1;39;3	00;0;0;0;0;0;0;1;1;0;0;1;0;0	6938;0;0	9444
1;.;4;2;3;3;3;3;2;2;2;2;2;2;50	00;25	00;50	00;25	00;3;2;3;3;1	00;2;3;0	00;0	00;2;62;2	00;0;0;1;0;0;0;0;0;0;0;0;0;2	1695;0;0	6456
1;.;2;2;2;3;4;4;2;1;1;1;2;2;25	00;16	67;66	67;8	33;4;2;2;4;3	00;6;4;0	00;1	00;1;44;4	00;1;0;1;0;0;0;0;0;1;1;0;0;0	6306;0;0	6870
1;.;4;4;4;2;4;4;1;2;1;1;2;3;75	00;25	00;58	33;8	33;4;6;6;4;1	00;4;6;1	00;0	00;1;29;5	00;0;0;1;1;0;0;0;0;0;0;1;1;1	7767;0;0	7503
1;.;1;2;2;3;3;4;2;2;2;2;2;2;16	67;25	00;58	33;25	00;3;2;2;4;2	00;2;4;0	00;1	00;1;79;1	00;1;1;0;1;1;1;0;0;0;0;0;0;0	3737;0;2	707
1;.;2;2;2;4;4;4;4;4;2;4;5;5;25	00;91	67;75	00;58	33;4;2;3;4;2	00;3;4;0	00;1	00;2;85;5	00;1;0;1;0;0;0;0;0;1;1;1;0;1	7847;1;3	169
1;.;1;1;1;5;5;5;5;5;5;3;5;5;0	00;83	33;100	00;100	00;1;5;5;3;0	00;3;3;0	00;0	00;1;41;4	00;1;0;1;1;0;0;1;0;0;0;1;0;0	6871;0;0	9274
1;.;1;2;3;4;4;5;4;4;4;3;3;3;25	00;50	00;83	33;75	00;1;2;2;3;2	00;1;1;0	00;0	00;2;44;3	00;0;1;1;0;0;0;0;0;0;0;0;0;0	5737;1;0	6866
1;.;2;2;2;2;4;4;2;2;2;2;2;2;25	00;25	00;58	33;25	00;4;2;2;4;3	00;3;4;0	00;1	00;2;71;1	00;0;0;1;0;0;0;0;0;0;0;0;0;0	4008;0;0	8232
1;.;4;4;4;4;4;4;3;2;3;2;4;4;75	00;58	33;75	00;41	67;3;3;2;4;1	00;3;3;0	00;0	00;1;37;3	00;1;1;1;0;0;0;0;0;0;0;1;0;1	1103;0;0	7086
1;.;1;3;3;4;4;5;3;2;4;3;4;5;33	33;75	00;83	33;50	00;4;1;2;5;3	00;2;2;0	00;0	00;1;26;5	00;0;0;1;0;0;0;1;1;0;0;1;0;2	1492;0;0	4123
1;.;1;1;1;5;5;5;5;5;5;3;5;5;0	00;83	33;100	00;100	00;2;4;5;4;0	00;1;2;0	00;0	00;1;27;2	00;1;0;1;1;0;0;0;0;0;0;1;0;1	5098;1;0	9316
4;2;5;5;5;1;1;3;1;1;1;1;1;1;100	00;0	00;16	67;0	00;5;1;1;1;4	00;3;6;0	00;0	00;2;43;1	00;0;0;0;0;0;0;0;0;0;0;0;0;1	3282;0;0	6707
1;.;1;1;1;5;5;5;5;5;5;3;5;5;0	00;83	33;100	00;100	00;4;3;3;1;2	00;3;3;0	00;0	00;1;24;1	00;0;0;1;1;0;0;0;0;1;0;0;0;1	3534;0;0	6305
1;.;2;2;2;4;4;4;1;1;1;1;3;1;25	00;16	67;75	00;0	00;3;2;3;3;1	00;2;5;0	00;1	00;1;42;5	00;1;1;0;1;1;0;0;0;0;0;0;0;1	2915;1;0	6696
1;.;2;3;3;4;4;4;3;2;2;2;3;4;41	67;50	00;75	00;33	33;4;2;2;4;3	00;3;4;0	00;1	00;1;75;2	00;1;0;1;1;0;0;0;0;0;0;1;0;0	8449;0;0	7838
1;.;1;3;2;4;5;4;1;1;1;2;1;2;25	00;16	67;83	33;0	00;4;2;2;4;3	00;3;2;0	00;0	00;1;27;2	00;0;0;0;1;0;0;0;1;0;1;1;0;0	8457;1;0	7443
1;.;1;3;3;3;4;4;2;1;1;1;3;3;33	33;33	33;66	67;8	33;1;6;4;5;0	00;1;4;0	00;1	00;1;25;5	00;1;1;1;0;1;1;0;0;0;0;0;0;1	5098;0;0	8717
1;.;1;1;3;4;5;5;5;5;4;1;4;5;16	67;58	33;91	67;91	67;5;3;2;5;2	00;1;3;0	00;0	00;1;76;4	00;0;0;1;0;0;0;0;0;0;0;0;0;0	3737;0;0	5192
1;.;2;2;3;4;4;4;2;3;3;2;3;4;33	33;50	00;75	00;41	67;3;2;3;3;1	00;2;4;0	00;1	00;1;71;3	00;1;1;0;1;0;0;0;0;0;0;1;0;0	4539;0;0	4256
1;.;1;1;2;4;4;4;4;5;4;3;5;5;8	33;83	33;75	00;83	33;3;3;4;3;0	00;2;4;0	00;1	00;1;29;1	00;1;1;1;0;1;0;0;0;0;0;1;0;2	0613;0;1	9893
1;.;2;3;2;4;4;4;2;1;2;2;3;4;33	33;50	00;75	00;16	67;1;3;2;3;1	00;2;5;0	00;1	00;2;47;3	00;1;1;1;0;0;0;0;0;1;0;0;0;2	6905;0;0	7332
1;.;1;1;1;5;5;5;2;2;2;3;4;5;0	00;75	00;100	00;25	00;5;4;3;4;1	00;4;4;1	00;1	00;2;72;2	00;0;0;1;1;0;0;0;1;0;0;0;1;0	9066;1;0	4331
1;.;1;1;1;5;5;5;4;4;2;5;5;5;0	00;100	00;100	00;58	33;1;4;4;5;0	00;3;5;0	00;1	00;1;27;2	00;0;0;0;1;0;0;0;0;0;0;0;0;0	8457;1;0	4117
1;.;5;5;5;3;5;3;5;5;5;1;5;1;100	00;33	33;66	67;100	00;3;3;3;3;0	00;3;3;0	00;0	00;1;27;1	00;0;0;0;0;1;0;0;0;0;0;0;0;1	5098;0;0	6300
1;.;2;2;2;4;3;2;4;4;5;4;4;4;25	00;75	00;50	00;83	33;5;4;4;1;2	00;4;4;1	00;1	00;1;38;1	00;0;0;1;0;0;0;0;1;0;1;0;0;1	2915;1;0	4298
1;.;1;1;1;5;5;5;5;3;3;2;4;4;0	00;58	33;100	00;66	67;4;3;3;3;1	00;2;4;0	00;1	00;1;62;2	00;0;0;0;1;1;0;0;0;1;0;0;0;1	0536;1;2	735
1;.;4;4;4;1;4;3;1;2;4;1;1;1;75	00;0	00;41	67;33	33;5;1;1;4;3	00;3;3;0	00;0	00;2;55;2	00;1;0;0;1;0;0;0;0;0;1;1;0;1	0014;0;0	8870
1;.;2;3;4;3;4;4;3;3;3;2;2;3;50	00;33	33;66	67;50	00;5;2;2;2;4	00;3;4;0	00;1	00;1;65;3	00;1;0;1;1;0;0;0;0;1;0;0;0;0	8449;0;0	3897
1;.;2;2;2;3;4;4;3;4;4;3;3;3;25	00;50	00;66	67;66	67;3;3;3;3;0	00;3;3;0	00;0	00;1;29;4	00;1;1;1;1;0;0;0;0;0;0;0;0;1	5742;0;0	6305
1;.;3;3;3;3;3;3;3;3;3;3;3;3;50	00;50	00;50	00;50	00;3;3;3;3;0	00;6;6;0	00;0	00;1;20;2	00;0;0;0;1;0;0;0;0;0;0;0;0;1	5589;1;0	3776
1;.;1;2;1;4;5;5;4;3;3;4;4;3;8	33;66	67;91	67;58	33;3;3;3;5;0	00;6;5;0	00;1	00;1;41;2	00;0;1;0;0;1;0;0;0;0;0;0;0;1	2789;0;1	1721
1;.;3;3;3;3;3;4;3;2;1;1;2;3;50	00;25	00;58	33;25	00;3;2;2;4;2	00;1;3;0	00;0	00;1;58;3	00;1;0;1;1;1;1;0;0;0;0;0;0;1	0312;0;1	3571
1;.;3;5;4;1;1;1;1;1;1;1;1;1;75	00;0	00;0	00;0	00;5;1;1;1;4	00;3;2;0	00;0	00;2;62;1	00;0;0;1;0;0;0;0;0;1;0;0;1;2	1097;1;0	4434
1;.;3;3;3;3;3;3;3;3;3;3;3;3;50	00;50	00;50	00;50	00;1;3;3;3;0	00;3;1;0	00;0	00;1;57;5	00;0;0;1;0;0;0;0;0;0;0;0;0;0	4810;0;0	4659
1;.;1;1;1;1;1;4;2;2;4;2;4;4;0	00;58	33;25	00;41	67;1;4;4;5;0	00;1;3;0	00;0	00;1;75;2	00;1;1;0;0;0;1;0;0;1;0;0;0;0	8185;0;0	9519
1;.;1;2;1;4;4;4;1;1;1;2;1;2;8	33;16	67;75	00;0	00;5;1;1;1;4	00;3;3;0	00;0	00;2;70;1	00;0;0;1;0;0;0;0;0;0;0;0;0;0	3593;0;0	6339
1;.;2;2;2;4;4;4;3;3;3;3;3;3;25	00;50	00;75	00;50	00;5;2;2;1;4	00;3;3;0	00;0	00;1;26;2	00;0;0;1;0;0;0;0;1;0;1;0;0;0	7271;0;0	6305
1;.;4;4;4;1;1;1;1;1;1;1;1;1;75	00;0	00;0	00;0	00;5;1;1;1;4	00;4;6;1	00;0	00;2;26;5	00;0;0;1;0;0;0;0;0;1;0;1;0;0	8133;0;0	9444
1;.;2;3;3;3;4;3;1;1;1;1;2;2;41	67;16	67;58	33;0	00;5;1;1;3;3	00;1;3;0	00;0	00;2;64;3	00;0;0;1;0;1;0;1;0;0;1;1;0;0	4890;0;2	367
1;.;1;3;4;3;3;3;2;1;2;1;3;4;41	67;41	67;50	00;16	67;4;2;2;5;3	00;4;6;1	00;0	00;1;73;2	00;0;0;1;1;0;0;0;0;1;0;1;0;1	5277;1;0	6305
1;.;1;2;2;4;4;4;2;2;2;2;3;3;16	67;41	67;75	00;25	00;4;1;1;1;4	00;2;4;0	00;1	00;1;50;4	00;1;0;1;1;0;0;0;0;0;0;1;0;1	1369;0;0	4165
1;.;4;4;3;1;1;4;2;4;4;2;2;2;66	67;25	00;25	00;58	33;1;6;3;4;0	00;6;4;0	00;1	00;1;45;5	00;0;0;0;1;0;0;0;0;0;0;0;0;1	2386;0;0	4117
1;.;1;3;1;5;5;5;5;3;3;2;4;4;16	67;58	33;100	00;66	67;2;2;4;5;1	00;2;2;0	00;0	00;1;41;4	00;1;0;1;1;0;0;0;0;0;0;1;0;0	6938;0;0	5817
1;.;3;3;3;3;4;3;2;2;3;3;4;4;50	00;66	67;58	33;33	33;5;2;2;2;4	00;4;2;1	00;0	00;2;67;1	00;0;0;1;0;0;0;0;0;1;0;1;1;0	4365;0;0	7159
1;.;2;5;3;4;5;2;2;2;2;2;1;2;58	33;16	67;66	67;25	00;5;2;2;2;4	00;3;3;0	00;0	00;1;34;1	00;0;0;1;0;0;0;0;0;0;0;0;0;2	2447;0;2	529
1;.;2;2;2;4;4;4;4;4;4;4;4;4;25	00;75	00;75	00;75	00;3;2;3;4;1	00;1;3;0	00;0	00;1;28;4	00;0;0;0;1;1;0;1;1;1;0;0;0;1	8345;0;2	8961
1;.;1;2;2;4;4;4;2;2;2;2;3;4;16	67;50	00;75	00;25	00;2;3;2;2;2	00;2;3;0	00;0	00;1;68;2	00;1;0;1;0;0;0;0;0;1;0;1;0;0	4539;1;0	7121
1;.;3;3;3;3;3;3;3;3;3;3;3;3;50	00;50	00;50	00;50	00;3;3;3;2;1	00;3;3;0	00;0	00;1;26;1	00;0;0;0;0;1;0;0;0;0;0;0;0;1	3534;0;0	4657
1;.;3;2;3;3;3;3;1;1;1;1;1;1;41	67;0	00;50	00;0	00;5;1;1;5;3	00;2;3;0	00;0	00;2;35;4	00;0;0;1;0;0;0;0;0;0;0;0;0;0	6607;1;0	5681
1;.;1;2;1;5;5;4;2;2;1;2;5;5;8	33;75	00;91	67;16	67;5;6;6;3;1	00;4;3;1	00;0	00;1;22;2	00;0;0;1;0;0;0;0;0;0;0;1;0;1	5526;1;0	5875
1;.;4;4;4;3;4;4;3;2;1;3;4;4;75	00;66	67;66	67;25	00;4;3;2;3;2	00;3;3;0	00;0	00;1;20;1	00;0;0;1;1;1;0;0;0;0;0;0;0;1	5589;0;0	4124
1;.;3;4;4;3;4;3;2;3;3;2;4;3;66	67;50	00;58	33;41	67;4;2;2;4;3	00;2;4;0	00;1	00;2;32;1	00;1;1;1;0;0;0;0;0;0;0;0;0;1	3016;0;0	5358
1;.;1;3;3;4;4;3;3;3;3;2;3;4;33	33;50	00;66	67;50	00;4;2;2;5;3	00;3;3;0	00;0	00;2;47;3	00;0;0;1;0;0;0;0;0;0;0;0;0;0	6607;0;0	6456
1;.;1;1;1;4;4;4;2;2;2;4;3;3;0	00;58	33;75	00;25	00;5;1;1;4;3	00;2;3;0	00;0	00;2;70;5	00;0;0;1;0;0;0;0;0;1;1;1;0;0	4139;1;3	1562
1;.;2;3;4;4;3;3;4;2;2;3;5;4;50	00;75	00;58	33;41	67;4;2;3;2;3	00;3;4;0	00;1	00;1;31;2	00;0;0;1;0;0;0;1;1;0;1;0;0;1	6836;0;0	8232
1;.;3;4;4;4;4;4;2;1;2;2;2;4;66	67;41	67;75	00;16	67;5;2;2;2;4	00;5;6;1	00;0	00;2;62;5	00;0;0;1;1;0;0;0;0;1;0;0;0;0	4626;1;0	6456
1;.;1;1;1;4;5;5;1;1;1;1;4;5;0	00;58	33;91	67;0	00;5;1;1;4;3	00;2;5;0	00;1	00;2;73;2	00;0;0;1;1;0;0;0;0;1;1;0;0;0	3593;1;0	6707
1;.;1;2;1;4;4;4;4;4;4;3;4;4;8	33;66	67;75	00;75	00;4;3;3;3;1	00;2;2;0	00;0	00;1;43;4	00;1;0;1;0;1;0;0;0;0;0;1;0;0	7246;0;0	7793
1;.;3;3;3;4;4;4;3;2;3;1;3;3;50	00;33	33;75	00;41	67;2;2;3;3;1	00;2;5;0	00;1	00;1;37;3	00;0;0;1;0;0;0;0;0;1;1;1;0;1	1103;0;0	3996
1;.;1;1;4;1;1;1;1;1;1;1;1;1;25	00;0	00;0	00;0	00;3;5;1;4;1	00;3;4;0	00;1	00;1;49;4	00;0;0;0;1;1;0;0;0;1;0;1;0;1	5198;0;1	9403
1;.;2;3;3;4;5;5;2;3;3;3;4;3;41	67;58	33;91	67;41	67;6;3;3;3;0	00;1;6;0	00;0	00;1;27;1	00;0;0;0;0;1;0;0;0;0;0;0;0;1	8525;1;0	3897
1;.;2;3;3;4;4;4;2;2;2;2;4;3;41	67;50	00;75	00;25	00;3;3;3;2;1	00;2;3;0	00;0	00;1;20;1	00;1;0;0;1;1;1;0;0;1;0;0;0;1	5098;0;0	5817
1;.;2;3;3;3;3;3;2;2;2;2;3;2;41	67;33	33;50	00;25	00;2;2;3;4;1	00;3;3;0	00;0	00;1;49;4	00;1;0;1;1;0;0;0;0;0;0;0;0;0	5965;0;0	4576
1;.;1;2;1;5;5;5;2;1;2;1;5;4;8	33;58	33;100	00;16	67;3;2;2;4;2	00;3;3;0	00;0	00;1;65;4	00;1;0;0;0;0;0;0;0;1;1;1;0;0	8090;0;0	9151
1;.;3;3;4;3;4;3;1;3;1;3;3;3;58	33;50	00;58	33;16	67;5;1;2;3;3	00;3;6;0	00;0	00;1;29;2	00;1;1;1;0;0;0;0;0;1;0;0;0;1	4307;1;0	4434
1;.;2;2;2;4;2;4;2;2;2;2;3;3;25	00;41	67;58	33;25	00;5;2;2;2;4	00;4;2;1	00;0	00;2;79;2	00;0;1;1;0;0;0;0;1;0;0;1;0;0	7461;0;0	6003
1;.;1;1;2;5;5;5;3;3;3;2;4;4;8	33;58	33;100	00;50	00;3;1;1;2;3	00;2;5;0	00;1	00;1;69;3	00;0;0;1;0;0;0;0;0;1;1;1;0;0	8449;0;0	7743
1;.;2;2;3;1;3;4;3;1;1;2;3;3;33	33;41	67;41	67;16	67;4;3;3;4;1	00;2;4;0	00;1	00;2;28;1	00;0;0;1;1;0;0;0;0;1;0;1;0;1	4991;0;0	7159
1;.;1;2;2;2;4;4;3;2;3;2;4;4;16	67;58	33;58	33;41	67;3;2;3;3;1	00;2;4;0	00;1	00;1;51;4	00;1;1;0;0;1;0;0;0;0;0;0;0;0	9464;0;0	5812
1;.;3;3;3;4;4;4;3;3;3;2;2;3;50	00;33	33;75	00;50	00;2;3;3;3;0	00;2;3;0	00;0	00;1;25;4	00;1;1;0;1;0;0;0;0;1;0;0;0;0	7271;1;0	6456
1;.;1;4;3;3;4;4;2;3;1;2;4;2;41	67;41	67;66	67;25	00;3;1;2;4;2	00;2;4;0	00;1	00;2;23;2	00;1;1;1;0;1;0;0;1;0;0;0;0;1	4991;0;0	4124
1;.;3;4;2;4;3;4;3;4;2;3;4;3;50	00;58	33;66	67;50	00;4;3;2;2;3	00;2;4;0	00;1	00;1;51;5	00;1;0;0;0;0;0;0;1;0;0;1;0;1	2086;0;0	6456
1;.;5;5;5;1;1;1;1;1;1;1;1;1;100	00;0	00;0	00;0	00;4;1;2;5;3	00;2;3;0	00;0	00;2;24;5	00;1;0;0;1;1;1;0;0;0;0;0;0;1	5139;1;2	531
1;.;1;4;4;4;4;4;4;4;4;4;4;4;50	00;75	00;75	00;75	00;5;4;5;1;2	00;3;3;0	00;0	00;1;28;2	00;0;0;1;0;0;0;0;0;0;0;0;0;1	3534;1;2	367
1;.;2;3;2;3;4;4;3;3;3;3;3;3;33	33;50	00;66	67;50	00;4;2;3;3;2	00;1;1;0	00;0	00;1;27;2	00;0;0;0;0;0;0;0;0;0;0;0;0;1	8525;1;0	5817
1;.;3;3;3;1;3;3;1;1;1;1;1;3;50	00;16	67;33	33;0	00;3;6;1;3;1	00;1;5;0	00;1	00;2;66;2	00;1;0;1;0;0;0;0;0;0;0;0;0;0	7461;0;0	6003
1;.;3;4;4;4;3;4;1;1;3;2;1;1;66	67;8	33;66	67;16	67;4;1;1;2;4	00;4;4;1	00;1	00;1;47;3	00;0;0;0;1;0;0;0;0;1;0;1;1;1	2915;1;0	4775
1;.;2;5;4;3;4;3;3;3;3;1;3;3;66	67;33	33;58	33;50	00;3;1;1;4;2	00;6;6;0	00;0	00;2;18;5	00;1;0;1;1;0;0;0;0;1;0;0;0;1	3016;0;0	8712
1;.;3;3;3;3;3;3;3;3;3;3;3;3;50	00;50	00;50	00;50	00;4;6;6;4;1	00;4;6;1	00;0	00;2;28;4	00;0;0;1;0;0;0;0;0;1;0;1;0;0	6993;0;0	3897
1;.;1;2;2;4;4;4;2;3;3;4;4;4;16	67;75	00;75	00;41	67;2;3;4;3;0	00;3;3;0	00;0	00;1;43;1	00;1;1;0;1;1;0;0;0;1;0;0;0;1	3488;0;0	6866
1;.;3;5;4;2;2;3;1;3;1;1;1;2;75	00;8	33;33	33;16	67;5;1;1;4;3	00;2;2;0	00;0	00;2;25;1	00;0;0;1;1;0;0;0;0;0;0;0;0;1	4991;0;0	6110
1;.;1;2;2;5;5;3;3;2;3;3;4;3;16	67;58	33;83	33;41	67;5;2;3;4;2	00;4;2;1	00;0	00;2;31;4	00;0;0;1;0;0;0;0;0;1;1;1;0;1	3016;0;0	5028
1;.;3;5;5;4;2;4;2;3;3;1;2;3;83	33;25	00;58	33;41	67;4;1;1;2;4	00;2;5;0	00;1	00;2;70;1	00;0;0;1;0;0;0;0;0;1;1;1;1;0	4122;0;0	4222
1;.;3;3;3;3;3;3;3;3;3;3;3;3;50	00;50	00;50	00;50	00;2;3;3;3;0	00;2;2;0	00;0	00;2;27;5	00;0;0;1;0;0;0;0;0;0;0;1;0;0	8054;0;0	6507
1;.;2;2;3;4;4;4;2;4;3;2;4;5;33	33;66	67;75	00;50	00;4;2;3;3;2	00;1;2;0	00;0	00;1;79;3	00;1;0;1;1;0;0;0;0;0;0;0;0;0	4286;0;2	9651
1;.;1;1;1;5;5;5;4;4;4;3;4;4;0	00;66	67;100	00;75	00;2;2;2;4;2	00;6;5;0	00;1	00;1;50;4	00;1;1;0;1;0;0;0;0;1;0;1;0;1	2135;1;0	4222
1;.;1;2;1;2;4;4;1;1;1;1;4;4;8	33;50	00;58	33;0	00;4;2;3;3;2	00;4;6;1	00;0	00;2;68;2	00;0;0;1;1;0;0;0;1;0;0;1;0;0	4365;0;0	4256
1;.;2;4;5;4;4;4;3;1;1;1;2;2;66	67;16	67;75	00;16	67;5;1;1;2;4	00;2;5;0	00;1	00;2;73;5	00;0;0;0;1;0;0;0;1;1;0;1;0;1	4692;0;0	8439
1;.;2;3;3;4;4;5;1;1;1;3;3;3;41	67;50	00;83	33;0	00;5;4;2;1;3	00;2;6;0	00;0	00;2;46;4	00;1;0;1;1;0;0;0;0;0;0;0;1;1	0678;0;3	5562
1;.;1;1;1;5;5;5;2;2;2;4;5;5;0	00;91	67;100	00;25	00;3;3;3;4;0	00;3;2;0	00;0	00;1;77;4	00;0;0;1;1;0;0;0;0;0;0;0;0;0	4304;0;0	4657
1;.;2;2;2;3;4;4;2;2;2;1;3;3;25	00;33	33;66	67;25	00;5;1;1;2;4	00;2;4;0	00;1	00;1;46;1	00;0;0;0;0;1;0;0;0;0;0;0;0;2	7207;0;3	186
1;.;1;3;2;4;5;4;3;2;3;4;4;5;25	00;83	33;83	33;41	67;4;3;3;2;2	00;4;3;1	00;0	00;1;79;3	00;1;0;1;1;0;1;0;0;0;0;0;0;0	4168;0;0	5771
1;.;1;2;2;3;4;4;4;3;3;2;2;3;16	67;33	33;66	67;58	33;4;3;3;3;1	00;3;3;0	00;0	00;1;41;2	00;0;0;1;1;0;0;0;1;1;0;0;0;0	6871;1;0	9316
1;.;3;1;3;1;3;3;1;1;1;1;3;3;33	33;33	33;33	33;0	00;5;1;3;3;2	00;3;2;0	00;0	00;2;74;5	00;0;0;1;0;1;0;0;0;0;0;0;0;0	4122;0;0	4298
1;.;4;4;4;2;2;2;2;1;2;2;2;2;75	00;25	00;25	00;16	67;4;2;2;3;3	00;2;1;0	00;0	00;2;68;2	00;0;0;1;1;0;0;1;1;1;0;0;0;0	8493;0;2	9651
1;.;4;4;4;2;4;3;4;2;2;2;3;4;75	00;50	00;50	00;41	67;5;1;1;4;3	00;5;3;1	00;0	00;2;74;1	00;1;0;1;1;0;0;0;0;1;0;0;0;1	6389;0;0	3223
1;.;4;4;4;2;2;2;2;1;1;1;2;1;75	00;8	33;25	00;8	33;4;1;1;5;3	00;3;4;0	00;1	00;1;37;2	00;1;1;1;0;1;1;0;0;0;0;0;0;0	6938;0;0	4222
1;.;3;3;3;3;3;5;2;1;1;1;1;2;50	00;8	33;66	67;8	33;4;1;1;4;3	00;3;1;0	00;0	00;1;58;4	00;1;0;1;0;0;0;0;0;1;0;1;0;0	5084;0;0	8870
1;.;2;3;3;2;2;3;3;3;3;3;3;3;41	67;50	00;33	33;50	00;2;2;3;4;1	00;3;3;0	00;0	00;2;20;1	00;1;1;1;0;1;0;0;0;0;0;0;0;1	4991;1;0	7681
1;.;2;1;2;5;5;4;4;4;4;3;5;5;16	67;83	33;91	67;75	00;4;2;3;4;2	00;3;2;0	00;0	00;1;71;2	00;0;0;1;1;0;0;0;0;1;1;0;0;0	4286;0;0	7092
1;.;2;3;3;5;3;4;2;2;4;2;3;3;41	67;41	67;75	00;41	67;2;2;2;4;2	00;4;3;1	00;0	00;2;52;4	00;1;1;1;0;0;0;0;0;1;0;0;0;1	0459;0;0	9444
1;.;2;2;2;4;4;4;3;3;3;4;4;4;25	00;75	00;75	00;50	00;3;3;3;3;0	00;2;4;0	00;1	00;1;51;4	00;1;0;1;1;0;1;0;0;0;1;0;0;0	9464;1;0	7332
1;.;1;3;2;4;4;4;1;1;1;1;2;3;25	00;25	00;75	00;0	00;5;1;1;1;4	00;2;3;0	00;0	00;1;73;5	00;0;1;0;1;0;1;0;0;0;0;1;0;0	4346;0;1	9893
1;.;1;2;2;4;4;4;3;2;1;2;3;3;16	67;41	67;75	00;25	00;4;3;3;3;1	00;2;4;0	00;1	00;1;44;4	00;0;1;1;0;0;0;0;0;0;1;0;1;1	2915;0;2	5100
1;.;1;1;2;5;5;5;1;1;1;1;3;3;8	33;33	33;100	00;0	00;1;1;1;5;2	00;6;5;0	00;1	00;1;70;1	00;0;0;0;0;1;0;0;0;0;0;0;0;0	6955;0;0	5636
1;.;1;1;2;4;4;4;5;4;4;2;5;5;8	33;75	00;75	00;83	33;3;3;2;4;1	00;2;4;0	00;1	00;2;79;3	00;0;0;1;1;0;1;0;0;0;0;0;0;0	9561;0;0	7091
1;.;1;3;3;4;5;5;3;3;3;4;3;3;33	33;58	33;91	67;50	00;2;3;4;4;0	00;2;2;0	00;0	00;1;24;5	00;0;0;1;1;0;1;0;0;0;0;0;0;1	5589;1;1	55
1;.;1;3;2;4;4;4;4;4;4;5;5;5;25	00;100	00;75	00;75	00;4;2;2;3;3	00;2;4;0	00;1	00;1;36;3	00;0;0;1;1;0;0;0;0;0;1;1;0;1	2386;0;0	4117
3;2;1;5;2;5;4;5;1;3;3;3;3;3;41	67;50	00;91	67;33	33;5;6;2;4;2	00;2;2;0	00;0	00;2;68;2	00;0;0;1;1;0;0;0;0;1;0;1;0;0	7070;0;0	9614
1;.;2;3;3;4;4;4;2;1;2;2;3;2;41	67;33	33;75	00;16	67;5;3;2;3;2	00;2;6;0	00;0	00;2;87;5	00;1;0;1;1;0;0;0;0;0;0;1;0;0	8493;0;0	6255
1;.;1;2;2;4;4;3;1;2;2;2;2;3;16	67;33	33;66	67;16	67;4;2;2;4;3	00;3;3;0	00;0	00;2;79;1	00;1;0;1;0;0;1;0;0;1;0;1;0;0	4008;0;0	9444
1;.;2;4;3;4;3;4;2;2;3;1;2;2;50	00;16	67;66	67;33	33;3;2;2;4;2	00;2;3;0	00;0	00;1;75;2	00;1;0;1;1;0;0;0;0;1;1;0;0;0	6955;0;0	5812
1;.;1;1;1;4;4;4;4;4;4;4;3;3;0	00;58	33;75	00;75	00;1;3;3;3;0	00;2;3;0	00;0	00;1;42;5	00;1;0;1;1;0;0;0;0;1;0;0;0;1	2915;0;0	7214
1;.;1;1;1;5;5;4;4;4;5;4;4;4;0	00;75	00;91	67;83	33;3;3;3;3;0	00;3;2;0	00;0	00;1;36;5	00;0;0;1;1;0;0;0;0;0;0;1;0;0	6938;1;0	7502
1;.;1;3;1;5;5;5;3;3;4;4;3;4;16	67;66	67;100	00;58	33;4;3;3;3;1	00;1;5;0	00;1	00;1;63;5	00;1;0;1;0;0;0;0;0;1;0;0;0;0	5366;0;0	6305
1;.;2;3;3;4;3;4;4;4;4;2;2;4;41	67;41	67;66	67;75	00;3;4;4;3;0	00;6;4;0	00;1	00;1;43;2	00;0;0;0;1;1;0;0;0;0;0;0;0;2	5781;0;1	375
1;.;1;1;2;4;4;5;2;2;3;5;4;5;8	33;91	67;83	33;33	33;2;2;2;3;2	00;3;4;0	00;1	00;1;59;4	00;0;0;1;0;0;0;0;0;1;0;1;0;1	1753;0;0	6707
1;.;4;2;2;3;3;2;3;3;2;3;3;2;41	67;41	67;41	67;41	67;2;3;3;3;0	00;3;3;0	00;0	00;1;41;2	00;1;0;0;0;0;1;0;0;0;0;0;0;1	2386;0;0	9519
1;.;2;2;2;4;4;4;2;1;1;1;2;2;25	00;16	67;75	00;8	33;5;1;1;1;4	00;2;6;0	00;0	00;1;71;3	00;0;0;1;1;0;0;0;0;1;0;1;0;1	5277;0;0	4871
1;.;1;1;1;5;5;5;5;5;5;3;3;3;0	00;50	00;100	00;100	00;3;2;2;4;2	00;5;6;1	00;0	00;1;40;3	00;1;0;1;0;1;0;0;0;0;0;0;0;1	2789;1;0	7214
1;.;5;5;5;1;1;1;1;1;1;1;1;1;100	00;0	00;0	00;0	00;3;1;1;4;2	00;2;4;0	00;1	00;2;67;1	00;1;0;1;1;1;0;0;0;0;0;0;0;0	8780;0;0	6063
1;.;1;3;2;3;3;4;3;1;1;3;2;3;25	00;41	67;58	33;16	67;6;1;1;6;2	00;3;4;0	00;1	00;1;53;3	00;0;0;0;0;0;0;0;0;0;0;0;0;0	9661;1;0	5875
1;.;1;1;1;4;5;5;1;2;4;4;2;4;0	00;58	33;91	67;33	33;5;2;4;2;3	00;4;4;1	00;1	00;1;37;3	00;0;0;1;0;0;0;1;0;1;0;1;0;1	2386;0;0	4657
1;.;2;4;3;4;4;4;4;4;4;3;4;4;50	00;66	67;75	00;75	00;5;2;2;3;3	00;3;4;0	00;1	00;2;71;5	00;0;1;1;0;0;0;0;0;0;0;0;0;0	4008;1;0	6162
1;.;1;1;1;5;5;5;5;4;3;4;5;5;0	00;91	67;100	00;75	00;3;2;3;5;1	00;6;5;0	00;1	00;1;50;4	00;1;0;0;1;0;0;0;0;1;1;0;0;0	9661;0;0	6003
1;.;3;4;4;3;4;4;5;3;3;4;5;2;66	67;66	67;66	67;66	67;3;4;3;5;0	00;1;5;0	00;1	00;1;80;2	00;0;0;1;0;1;0;0;0;1;0;0;0;1	8559;0;0	8442
1;.;2;3;3;2;2;4;3;1;1;3;3;2;41	67;41	67;41	67;16	67;3;2;3;4;1	00;1;5;0	00;1	00;2;59;1	00;0;0;0;1;1;0;0;0;1;0;0;0;2	2974;0;1	53
1;.;3;3;3;3;3;3;3;3;3;3;3;4;50	00;58	33;50	00;50	00;2;3;3;2;1	00;3;3;0	00;0	00;1;34;5	00;1;0;0;0;1;0;0;0;1;0;0;0;0	8111;0;3	4461
1;.;2;5;5;3;3;3;2;1;2;1;1;2;75	00;8	33;50	00;16	67;3;1;2;4;2	00;6;2;0	00;0	00;1;28;2	00;1;1;1;1;0;0;0;0;0;0;0;0;0	8833;0;0	8938
1;.;2;3;2;4;3;4;4;4;3;3;4;4;33	33;66	67;66	67;66	67;4;1;2;1;4	00;1;5;0	00;1	00;1;27;3	00;0;0;1;0;0;0;0;0;1;0;0;0;1	8525;0;0	4123
1;.;1;4;4;5;5;5;5;5;5;2;4;5;50	00;66	67;100	00;100	00;2;2;4;4;1	00;2;4;0	00;1	00;1;25;4	00;0;0;0;1;0;0;0;0;1;0;0;0;1	5927;1;1	9893
1;.;2;3;3;3;4;4;2;2;2;2;2;2;41	67;25	00;66	67;25	00;3;3;3;3;0	00;2;4;0	00;1	00;1;32;5	00;0;0;1;1;0;0;0;0;0;0;0;0;1	6441;0;0	8510
1;.;3;3;3;3;3;3;3;3;3;3;3;3;50	00;50	00;50	00;50	00;4;6;1;4;2	00;2;3;0	00;0	00;2;73;2	00;0;0;0;1;0;1;0;0;1;1;1;0;1	6922;1;0	3776
1;.;1;1;1;4;4;4;2;1;2;2;3;3;0	00;41	67;75	00;16	67;3;1;1;4;2	00;3;3;0	00;0	00;2;70;5	00;1;0;1;1;0;1;0;0;1;0;0;0;0	4008;0;0	6707
1;.;3;3;3;3;3;3;3;3;3;3;3;3;50	00;50	00;50	00;50	00;5;3;3;2;2	00;3;3;0	00;0	00;1;69;2	00;0;0;1;0;0;0;0;1;0;0;0;0;0	4286;0;0	9743
1;.;1;3;3;4;4;4;1;2;1;3;3;3;33	33;50	00;75	00;8	33;5;1;1;2;4	00;3;3;0	00;0	00;2;53;4	00;1;0;1;0;0;0;0;0;1;0;1;0;0	5306;1;0	5627
1;.;4;3;3;4;4;4;3;3;3;3;2;3;58	33;41	67;75	00;50	00;4;2;3;3;2	00;2;4;0	00;1	00;1;37;4	00;0;1;1;0;0;0;0;0;0;0;1;0;0	6871;0;0	7092
1;.;3;4;4;3;3;3;2;1;1;1;1;1;66	67;0	00;50	00;8	33;3;1;3;3;1	00;6;3;0	00;0	00;1;36;5	00;0;1;0;1;0;0;0;0;1;0;0;0;0	6654;0;0	9614
1;.;2;3;3;5;5;5;4;4;4;4;4;4;41	67;75	00;100	00;75	00;6;4;4;6;0	00;6;6;0	00;0	00;1;21;4	00;0;0;0;1;0;0;0;0;0;0;0;0;1	3534;1;0	4298
1;.;1;4;2;3;4;2;2;2;1;2;2;2;33	33;25	00;50	00;16	67;4;2;2;3;3	00;3;4;0	00;1	00;1;28;5	00;0;0;1;1;0;0;0;0;0;1;1;0;1	6441;1;0	6922
1;.;3;3;3;1;5;4;2;2;1;2;2;2;50	00;25	00;58	33;16	67;4;2;3;3;2	00;5;3;1	00;0	00;2;23;4	00;0;0;1;0;1;1;0;0;1;0;0;0;1	7086;1;0	8269
1;.;2;2;2;4;4;5;4;3;3;3;2;4;25	00;50	00;83	33;58	33;3;2;2;4;2	00;2;2;0	00;0	00;2;76;3	00;1;0;1;0;0;0;0;0;0;0;0;0;0	4179;0;0	9614
1;.;3;2;3;3;3;3;3;2;2;2;2;2;41	67;25	00;50	00;33	33;4;2;2;2;4	00;2;3;0	00;0	00;1;80;3	00;1;0;1;0;0;0;1;0;0;1;1;0;0	4304;0;0	6003
1;.;1;2;2;4;5;5;2;1;1;2;4;3;16	67;50	00;91	67;8	33;5;2;1;4;3	00;2;3;0	00;0	00;2;77;1	00;1;0;1;0;0;0;0;0;0;0;0;0;0	6688;0;0	9614
1;.;4;4;4;2;2;2;1;1;1;1;1;2;75	00;8	33;25	00;0	00;5;1;1;1;4	00;4;4;1	00;1	00;2;61;4	00;0;1;1;0;0;0;0;0;1;1;1;0;0	5160;0;0	5808
1;.;1;1;1;4;4;5;3;2;2;1;3;4;0	00;41	67;83	33;33	33;4;2;2;3;3	00;3;4;0	00;1	00;1;64;3	00;1;1;1;1;0;0;0;0;1;0;0;0;0	4810;0;0	4470
1;.;1;2;2;5;5;5;2;2;3;2;3;3;16	67;41	67;100	00;33	33;5;1;1;1;4	00;5;2;1	00;0	00;2;57;5	00;0;0;1;1;0;0;0;0;0;0;1;0;0	4992;0;0	9614
1;.;3;4;4;3;3;3;2;2;2;3;3;4;66	67;58	33;50	00;25	00;4;2;3;3;2	00;3;3;0	00;0	00;1;67;2	00;0;0;1;1;0;0;1;0;0;0;1;0;1	5277;1;0	9303
1;.;3;3;3;4;4;4;1;1;1;3;3;4;50	00;58	33;75	00;0	00;2;6;1;6;1	00;3;3;0	00;0	00;2;50;2	00;1;1;0;1;1;0;0;0;1;0;0;0;0	9291;0;2	8961
1;.;1;3;3;2;1;2;2;1;2;1;2;2;33	33;16	67;16	67;16	67;1;5;3;4;0	00;4;4;1	00;1	00;1;28;5	00;1;0;1;1;0;0;0;0;0;0;1;0;0	7686;0;0	3493
1;.;1;2;3;4;4;5;2;2;2;3;4;3;25	00;58	33;83	33;25	00;1;3;4;4;0	00;6;4;0	00;1	00;1;25;5	00;1;0;1;1;0;0;0;0;1;0;0;0;0	7686;0;0	8245
1;.;3;4;3;5;4;4;3;4;3;3;5;5;58	33;83	33;83	33;58	33;2;1;4;3;1	00;4;6;1	00;0	00;1;20;4	00;0;0;0;1;0;0;1;1;0;0;1;0;1	5589;0;2	531
1;.;1;1;1;5;5;5;4;3;5;3;5;5;0	00;83	33;100	00;75	00;2;3;4;4;0	00;1;2;0	00;0	00;1;37;4	00;0;0;1;1;0;1;0;0;0;0;1;0;0	6306;1;3	1741
1;.;3;3;3;3;3;3;3;3;3;3;3;4;50	00;58	33;50	00;50	00;2;3;3;5;0	00;2;5;0	00;1	00;1;25;2	00;1;0;1;1;1;0;1;0;0;0;0;0;1	3534;0;0	7746
1;.;1;1;1;5;5;5;1;4;3;1;3;3;0	00;33	33;100	00;41	67;4;1;1;3;3	00;3;2;0	00;0	00;2;52;3	00;0;0;1;1;0;0;0;0;1;0;1;0;0	4626;0;8	4175
1;.;3;4;3;2;3;3;3;3;3;4;3;4;58	33;66	67;41	67;50	00;5;4;3;1;2	00;2;3;0	00;0	00;1;29;1	00;0;0;1;0;0;0;0;0;1;0;0;1;1	4605;0;0	6707
1;.;2;3;3;5;5;5;4;4;3;3;3;3;41	67;50	00;100	00;66	67;2;2;4;4;1	00;6;4;0	00;1	00;1;20;1	00;1;1;0;1;1;0;0;0;1;0;0;0;1	4605;1;0	6764
1;.;4;2;3;4;4;3;1;2;2;3;3;1;50	00;33	33;66	67;16	67;5;4;2;2;3	00;1;4;0	00;1	00;1;29;3	00;0;0;0;1;1;0;0;0;0;0;1;0;0	7271;1;0	6921
1;.;3;3;3;3;3;4;3;2;3;2;2;3;50	00;33	33;58	33;41	67;5;2;1;1;4	00;5;1;1	00;0	00;1;66;2	00;0;1;1;0;0;0;0;0;0;0;0;0;0	7352;0;0	3996
1;.;2;3;3;4;4;4;1;1;1;1;1;2;41	67;8	33;75	00;0	00;5;2;1;2;4	00;3;4;0	00;1	00;2;61;2	00;0;0;1;0;0;0;0;0;1;1;1;0;0	9917;0;0	9151
1;.;4;4;4;4;4;4;3;3;3;3;3;3;75	00;50	00;75	00;50	00;3;2;4;3;1	00;6;2;0	00;0	00;1;29;2	00;0;0;1;0;0;0;0;0;0;0;0;0;0	8375;0;1	53
1;.;2;3;3;4;4;4;2;2;2;2;4;4;41	67;58	33;75	00;25	00;4;2;2;1;4	00;3;3;0	00;0	00;1;42;4	00;0;0;1;1;0;0;0;0;1;0;0;0;0	6654;0;0	8938
1;.;1;3;2;4;4;4;2;1;1;3;4;3;25	00;58	33;75	00;8	33;1;2;2;1;3	00;2;3;0	00;0	00;1;53;2	00;1;1;1;1;0;0;0;0;0;0;0;0;0	5191;0;2	5100
1;.;1;4;1;4;4;3;2;1;1;3;2;3;25	00;41	67;66	67;8	33;1;2;2;4;2	00;2;3;0	00;0	00;1;78;1	00;0;0;1;1;0;0;0;0;1;0;1;0;0	4539;0;0	6255
1;.;3;4;4;4;4;4;1;2;1;1;1;2;66	67;8	33;75	00;8	33;5;1;1;4;3	00;3;3;0	00;0	00;2;29;2	00;1;0;0;0;1;1;0;0;1;0;0;0;0	6993;0;0	6375
1;.;5;5;5;2;4;4;1;1;1;1;1;1;100	00;0	00;58	33;0	00;3;2;2;3;2	00;5;1;1	00;0	00;2;56;4	00;0;0;1;0;0;0;1;0;1;0;1;0;0	4626;0;0	3926
1;.;1;1;2;5;5;5;3;3;2;2;4;3;8	33;50	00;100	00;41	67;4;4;4;4;1	00;1;3;0	00;0	00;1;28;3	00;1;0;0;1;0;0;0;0;0;0;0;0;1	6441;0;0	9614
1;.;3;3;3;3;4;4;2;3;2;2;3;4;50	00;50	00;66	67;33	33;4;2;3;3;2	00;2;2;0	00;0	00;1;29;5	00;0;0;1;1;0;0;0;0;1;0;0;0;0	7271;0;0	4613
1;.;2;2;2;4;4;4;4;4;4;4;4;3;25	00;66	67;75	00;75	00;1;2;2;1;3	00;2;4;0	00;1	00;1;41;2	00;1;0;1;0;0;0;1;0;1;0;0;0;0	7246;1;2	8961
1;.;3;3;4;2;3;4;2;2;2;2;2;3;58	33;33	33;50	00;25	00;5;2;3;1;3	00;2;4;0	00;1	00;1;77;1	00;0;0;0;0;0;0;0;0;0;0;0;0;1	7042;1;0	8870
1;.;2;3;3;3;4;4;3;3;3;3;3;3;41	67;50	00;66	67;50	00;3;3;3;4;0	00;3;3;0	00;0	00;1;20;2	00;1;0;0;1;0;0;1;0;0;0;0;0;1	3534;0;0	6911
1;.;1;1;1;3;4;3;1;1;1;3;3;3;0	00;50	00;58	33;0	00;4;1;1;2;4	00;4;3;1	00;0	00;2;70;5	00;1;0;1;0;0;0;0;0;0;1;0;0;0	4139;0;0	3798
1;.;3;5;4;4;2;2;1;3;1;1;1;2;75	00;8	33;41	67;16	67;5;1;2;2;4	00;1;4;0	00;1	00;1;39;5	00;0;0;1;0;0;0;1;0;1;0;1;0;1	1737;0;0	6507
1;.;1;5;3;4;3;5;4;2;3;4;5;3;50	00;75	00;75	00;50	00;5;3;4;4;1	00;4;2;1	00;0	00;1;25;1	00;0;0;0;0;0;1;0;1;0;0;0;0;0	7271;1;0	6456
1;.;2;2;2;4;4;4;2;2;2;3;3;3;25	00;50	00;75	00;25	00;3;2;3;4;1	00;2;4;0	00;1	00;2;64;2	00;0;0;1;1;0;0;0;0;1;1;1;0;0	5306;0;0	3493
1;.;1;1;2;4;4;4;4;3;4;2;4;4;8	33;58	33;75	00;66	67;5;1;3;5;2	00;2;3;0	00;0	00;2;45;5	00;0;0;1;1;0;0;0;0;0;0;1;0;0	6190;1;0	6456
1;.;1;2;2;4;4;4;5;3;4;4;4;4;16	67;75	00;75	00;75	00;3;2;2;4;2	00;3;4;0	00;1	00;1;22;1	00;1;1;0;1;1;0;0;0;0;0;0;0;0	8111;1;0	5210
1;.;2;3;2;5;5;4;3;2;2;4;4;4;33	33;75	00;91	67;33	33;4;1;2;3;3	00;2;5;0	00;1	00;2;61;4	00;0;0;1;0;0;0;0;0;1;1;1;0;0	5328;0;0	7092
1;.;3;3;3;3;3;4;2;2;2;2;2;2;50	00;25	00;58	33;25	00;3;3;3;4;0	00;6;3;0	00;0	00;1;44;2	00;0;0;0;0;0;0;0;0;0;0;0;0;1	2789;0;0	9614
1;.;1;1;1;5;5;3;4;4;5;1;3;4;0	00;41	67;83	33;83	33;3;2;2;4;2	00;2;5;0	00;1	00;1;73;1	00;1;0;0;1;0;0;0;0;0;0;0;0;0	8652;1;0	8012
1;.;1;2;2;4;4;4;4;2;2;2;2;2;16	67;25	00;75	00;41	67;4;2;2;1;4	00;4;3;1	00;0	00;2;76;3	00;1;1;1;0;0;0;0;0;1;0;0;0;0	4008;0;7	2879
1;.;3;4;3;3;4;3;3;3;2;3;2;2;58	33;33	33;58	33;41	67;2;6;3;5;0	00;1;6;0	00;0	00;2;25;5	00;0;0;0;1;1;0;0;0;0;0;0;0;1	4519;0;0	5771
1;.;4;4;4;4;4;4;4;3;3;4;4;4;75	00;75	00;75	00;58	33;3;4;4;3;0	00;3;5;0	00;1	00;1;75;1	00;0;0;1;0;0;0;0;0;0;0;0;0;0	9389;1;0	3680
1;.;3;4;4;2;2;3;1;1;1;1;1;2;66	67;8	33;33	33;0	00;4;1;1;1;4	00;2;3;0	00;0	00;1;57;5	00;0;1;1;1;0;0;1;0;1;0;0;0;0	8953;0;0	4508
1;.;4;5;5;3;3;1;2;2;2;2;2;2;91	67;25	00;33	33;25	00;4;2;2;4;3	00;2;4;0	00;1	00;2;24;4	00;0;0;1;0;0;0;0;0;0;0;0;0;1	3758;0;0	6063
1;.;2;4;4;2;4;4;2;1;1;3;2;2;58	33;33	33;58	33;8	33;2;3;3;4;0	00;3;4;0	00;1	00;1;26;2	00;1;1;1;0;0;0;0;0;0;0;1;0;0	7686;1;0	4434
1;.;2;3;3;4;4;4;1;1;1;1;1;1;41	67;0	00;75	00;0	00;4;2;2;4;3	00;1;4;0	00;1	00;1;54;3	00;1;1;0;1;1;0;0;0;1;0;0;0;1	0414;0;0	4368
1;.;3;4;3;2;4;4;1;1;1;1;3;3;58	33;33	33;58	33;0	00;4;1;3;4;2	00;3;5;0	00;1	00;2;60;4	00;0;0;1;0;0;1;0;0;1;0;1;0;0	5160;0;3	1556
1;.;3;4;3;3;4;3;1;1;1;1;1;3;58	33;16	67;58	33;0	00;5;5;1;3;2	00;1;3;0	00;0	00;1;78;5	00;0;0;1;1;0;0;0;0;1;0;1;0;0	9389;1;0	5771
1;.;1;1;1;5;5;5;5;5;5;2;5;5;0	00;75	00;100	00;100	00;2;2;2;5;2	00;6;6;0	00;0	00;1;32;2	00;0;0;0;1;1;0;0;0;0;0;1;0;1	8345;0;0	6255
1;.;2;3;4;5;5;4;2;2;2;1;1;1;50	00;0	00;91	67;25	00;3;2;4;4;1	00;4;1;1	00;0	00;2;76;2	00;1;0;1;1;0;0;0;0;1;0;1;0;0	4139;1;0	7388
3;2;3;4;4;4;4;3;3;1;2;2;3;2;66	67;33	33;66	67;25	00;5;1;1;2;4	00;3;5;0	00;1	00;2;29;3	00;1;0;1;0;0;0;1;0;0;0;1;0;0	6993;1;0	5680
1;.;2;3;2;5;5;4;1;1;1;1;3;3;33	33;33	33;91	67;0	00;4;1;3;2;3	00;1;4;0	00;1	00;2;59;4	00;0;0;1;1;0;0;0;0;1;0;1;0;0	5619;1;0	3680
1;.;2;4;4;4;4;4;3;2;2;1;2;2;58	33;16	67;75	00;33	33;4;2;2;2;4	00;3;3;0	00;0	00;1;71;3	00;1;0;1;0;0;0;0;0;0;0;1;0;1	7596;0;0	8442
1;.;2;3;3;4;4;4;2;1;1;2;1;3;41	67;25	00;75	00;8	33;2;3;2;5;1	00;3;4;0	00;1	00;2;61;2	00;1;0;1;1;0;0;0;0;1;0;0;0;0	8610;1;0	3996
1;.;3;4;4;2;2;3;1;1;1;1;1;1;66	67;0	00;33	33;0	00;4;2;2;3;3	00;3;2;0	00;0	00;2;23;1	00;1;0;1;1;0;0;0;0;1;0;1;0;1	4991;0;0	4331
1;.;2;5;3;3;4;4;2;3;2;2;3;3;58	33;41	67;66	67;33	33;4;3;2;3;2	00;2;3;0	00;0	00;1;28;3	00;0;0;1;1;0;0;0;0;0;0;1;0;1	8525;0;3	4461
1;.;1;2;2;4;4;4;1;1;3;1;3;3;16	67;33	33;75	00;16	67;5;1;1;2;4	00;3;4;0	00;1	00;2;63;3	00;1;1;0;1;0;0;0;0;0;0;0;0;1	9991;0;0	4494
1;.;2;2;2;4;4;4;3;3;3;2;3;3;25	00;41	67;75	00;50	00;4;3;3;2;2	00;4;6;1	00;0	00;2;74;3	00;0;0;1;0;0;0;0;0;0;0;0;0;0	7779;0;0	9151
4;2;2;3;3;3;4;4;2;2;1;2;2;2;41	67;25	00;66	67;16	67;5;2;2;1;4	00;2;2;0	00;0	00;2;66;2	00;0;0;1;0;0;0;1;1;0;0;1;0;1	7847;1;0	9444
1;.;1;3;4;5;5;3;5;5;3;3;5;5;41	67;83	33;83	33;83	33;3;2;3;4;1	00;6;6;0	00;0	00;1;46;3	00;0;0;0;1;0;0;0;0;1;1;1;0;0	6871;1;4	3921
1;.;3;4;3;4;4;5;1;1;3;1;2;3;58	33;25	00;83	33;16	67;5;2;3;2;3	00;3;2;0	00;0	00;2;66;2	00;0;0;1;0;0;1;0;0;1;0;1;0;0	4139;1;0	9014
1;.;2;2;2;3;4;4;3;2;2;2;3;3;25	00;41	67;66	67;33	33;2;3;2;4;1	00;3;3;0	00;0	00;1;56;4	00;1;0;1;1;1;0;0;0;1;0;0;0;1	0271;0;0	4368
1;.;2;2;2;5;1;5;4;4;4;2;4;5;25	00;66	67;66	67;75	00;2;3;4;5;0	00;1;4;0	00;1	00;1;36;2	00;0;0;1;1;1;0;0;0;0;0;1;1;1	3812;0;0	9151
1;.;3;3;4;3;3;4;3;2;2;2;3;3;58	33;41	67;58	33;33	33;4;2;3;2;3	00;1;5;0	00;1	00;2;69;5	00;1;0;1;1;0;1;0;0;0;1;0;0;1	6922;0;0	6922
1;.;2;2;2;5;4;4;5;4;4;4;4;5;25	00;83	33;83	33;83	33;4;2;2;4;3	00;2;4;0	00;1	00;1;72;1	00;1;1;1;1;1;0;0;0;0;0;0;0;1	5277;0;0	9316
1;.;3;3;3;3;4;4;3;4;4;3;4;4;50	00;66	67;66	67;66	67;4;3;4;2;2	00;5;3;1	00;0	00;1;29;5	00;0;0;0;0;0;0;1;1;0;0;0;0;0	8375;1;0	9444
1;.;3;3;3;4;4;4;3;4;3;3;4;4;50	00;66	67;75	00;58	33;4;3;3;4;1	00;3;5;0	00;1	00;1;72;2	00;1;0;1;0;0;0;0;0;1;1;0;0;1	7042;0;0	4117
1;.;2;5;4;3;5;5;1;1;1;1;1;1;66	67;0	00;83	33;0	00;5;1;1;3;3	00;2;4;0	00;1	00;2;62;1	00;1;1;1;0;0;0;0;0;0;0;0;0;2	1097;1;3	5282
1;.;2;3;3;4;4;5;4;4;3;1;2;3;41	67;25	00;83	33;66	67;2;2;2;5;2	00;3;5;0	00;1	00;1;59;3	00;1;0;1;1;0;0;0;0;1;0;0;0;1	0271;1;0	4159
1;.;2;3;3;5;4;4;3;3;3;2;3;3;41	67;41	67;83	33;50	00;1;2;2;6;2	00;2;2;0	00;0	00;2;78;1	00;1;1;1;0;0;0;0;1;0;0;1;0;1	0475;0;0	8442
1;.;1;1;1;4;4;4;4;4;4;3;3;3;0	00;50	00;75	00;75	00;4;2;2;5;3	00;6;3;0	00;0	00;1;39;2	00;1;0;1;1;0;0;0;0;1;0;1;0;0	7246;0;0	8447
1;.;1;4;3;4;4;4;2;2;1;2;4;3;41	67;50	00;75	00;16	67;3;2;2;3;2	00;3;4;0	00;1	00;1;81;2	00;0;0;0;0;0;0;1;0;1;1;1;0;0	4346;0;0	6305
1;.;1;3;3;5;5;5;4;3;5;2;3;1;33	33;25	00;100	00;75	00;1;3;3;3;0	00;3;6;0	00;0	00;1;36;5	00;1;1;0;0;0;0;1;0;1;0;1;0;0	6871;0;0	7743
1;.;1;1;1;5;5;5;5;5;5;5;5;5;0	00;100	00;100	00;100	00;3;1;3;3;1	00;1;4;0	00;1	00;1;54;2	00;0;0;1;1;1;0;0;0;0;0;0;0;0	4810;0;0	8963
1;.;3;3;3;4;4;4;2;2;2;3;3;3;50	00;50	00;75	00;25	00;4;2;3;3;2	00;3;3;0	00;0	00;1;55;3	00;0;0;1;1;0;0;0;0;1;0;0;0;0	9464;0;0	9274
1;.;2;2;2;4;4;4;1;2;1;1;3;3;25	00;33	33;75	00;8	33;5;1;1;3;3	00;5;3;1	00;0	00;2;52;4	00;0;0;1;1;0;0;0;0;1;0;1;0;1	3539;0;0	7086
1;.;2;4;3;2;4;4;2;1;1;2;3;2;50	00;33	33;58	33;8	33;5;1;2;4;3	00;3;3;0	00;0	00;1;51;4	00;0;0;1;1;0;0;0;1;0;1;0;0;0	8953;0;0	5677
1;.;1;4;4;4;4;5;2;1;2;2;2;3;50	00;33	33;83	33;16	67;4;3;3;2;2	00;2;5;0	00;1	00;2;28;2	00;0;0;1;0;0;0;0;0;0;0;0;0;0	7800;0;0	8442
1;.;1;2;2;4;5;4;3;4;2;3;3;2;16	67;41	67;83	33;50	00;4;2;1;4;3	00;3;4;0	00;1	00;1;63;4	00;1;0;1;0;0;0;0;0;1;1;1;0;1	0271;0;0	4091
1;.;3;5;4;3;3;3;2;2;2;1;2;3;75	00;25	00;50	00;25	00;4;2;2;4;3	00;4;3;1	00;0	00;1;26;4	00;0;0;1;0;0;0;0;1;0;0;1;0;0	8457;0;0	4494
1;.;1;1;1;4;4;4;2;2;2;4;3;3;0	00;58	33;75	00;25	00;4;6;2;4;2	00;6;4;0	00;1	00;1;45;4	00;1;0;1;1;0;0;0;0;0;0;0;0;0	6654;1;0	7698
1;.;3;3;4;3;4;4;4;3;4;3;4;4;58	33;66	67;66	67;66	67;2;2;3;4;1	00;3;4;0	00;1	00;1;73;5	00;1;1;0;0;1;0;0;0;1;0;0;0;1	7769;0;0	9316
1;.;2;3;3;4;4;4;2;2;2;1;3;3;41	67;33	33;75	00;25	00;3;4;4;4;0	00;2;4;0	00;1	00;1;50;4	00;0;1;1;1;0;0;0;0;0;0;0;0;0	9464;0;0	4123
3;2;3;3;3;3;3;3;3;3;3;3;3;3;50	00;50	00;50	00;50	00;6;3;3;6;0	00;6;6;0	00;0	00;1;73;1	00;0;0;0;0;0;0;0;0;0;0;0;0;1	5277;0;0	5875
1;.;2;2;2;4;4;4;3;3;3;3;3;4;25	00;58	33;75	00;50	00;3;2;2;4;2	00;3;4;0	00;1	00;1;42;3	00;0;0;1;1;0;0;0;0;1;0;0;1;1	5873;1;0	5862
1;.;1;1;1;5;5;5;3;3;3;3;3;3;0	00;50	00;100	00;50	00;1;3;3;5;0	00;6;4;0	00;1	00;1;40;1	00;1;1;0;1;0;0;0;0;0;0;0;0;2	6319;0;0	6255
1;.;2;3;2;4;2;4;4;4;4;4;4;4;33	33;75	00;58	33;75	00;4;4;4;5;1	00;1;5;0	00;1	00;1;73;3	00;0;1;0;1;1;0;0;0;0;0;0;0;1	6149;1;0	4613
1;.;1;1;1;4;4;4;4;4;4;3;4;3;0	00;58	33;75	00;75	00;4;1;1;1;4	00;5;2;1	00;0	00;1;41;1	00;0;0;1;0;0;0;0;0;1;0;1;0;1	2386;1;2	1020
1;.;2;2;2;4;4;4;1;1;1;3;3;3;25	00;50	00;75	00;0	00;2;3;3;3;0	00;3;3;0	00;0	00;1;66;3	00;1;0;1;1;0;0;0;0;1;0;0;0;1	5277;1;0	4368
1;.;3;3;3;2;3;3;1;1;1;1;3;1;50	00;16	67;41	67;0	00;4;2;1;1;4	00;3;6;0	00;0	00;2;29;3	00;0;0;1;0;0;0;1;0;0;0;1;0;0	7800;0;0	6507
1;.;2;3;3;3;3;4;1;1;1;2;3;2;41	67;33	33;58	33;0	00;4;2;1;2;4	00;2;5;0	00;1	00;1;43;5	00;1;0;0;1;1;0;0;0;1;0;0;0;1	2915;0;0	4928
1;.;2;2;2;4;4;4;3;2;2;3;3;3;25	00;50	00;75	00;33	33;2;4;3;5;0	00;3;1;0	00;0	00;2;48;4	00;0;0;1;0;0;0;0;0;0;0;0;0;0	6672;0;0	5867
1;.;3;3;4;3;3;3;2;4;1;2;2;2;58	33;25	00;50	00;33	33;1;2;1;5;2	00;1;2;0	00;0	00;1;24;5	00;1;0;0;0;1;0;0;0;0;0;0;0;1	3534;0;1	2097
1;.;1;2;2;5;5;5;2;2;2;3;4;3;16	67;58	33;100	00;25	00;3;3;2;2;2	00;2;4;0	00;1	00;2;44;2	00;1;0;1;0;0;0;0;0;0;0;1;0;0	5737;0;0	4091
1;.;1;4;3;4;4;4;2;2;2;1;2;1;41	67;8	33;75	00;25	00;2;1;2;3;2	00;2;4;0	00;1	00;1;44;3	00;1;1;0;1;1;0;0;0;0;0;0;0;0	6654;0;0	9223
1;.;2;4;4;2;2;4;2;1;2;2;2;2;58	33;25	00;41	67;16	67;5;1;3;1;3	00;6;5;0	00;1	00;2;64;5	00;0;0;1;1;0;0;0;0;1;0;1;0;0	9877;0;0	5817
1;.;4;5;5;2;4;2;2;4;4;2;4;2;91	67;41	67;41	67;58	33;2;4;2;2;2	00;3;4;0	00;1	00;1;39;3	00;0;0;1;0;0;0;0;0;0;0;0;0;0	6938;1;0	4091
1;.;5;5;5;4;5;5;1;1;1;1;1;1;100	00;0	00;91	67;0	00;4;1;1;2;4	00;2;4;0	00;1	00;2;36;3	00;0;0;0;0;1;0;0;0;0;0;0;0;1	0678;0;2	6521
1;.;3;3;4;3;2;2;2;2;3;3;2;2;58	33;33	33;33	33;33	33;2;2;2;4;2	00;4;6;1	00;0	00;1;37;4	00;0;0;0;1;0;0;0;0;1;0;0;0;0	6938;0;4	3767
1;.;2;4;3;2;2;2;1;1;1;1;2;2;50	00;16	67;25	00;0	00;5;2;2;2;4	00;3;2;0	00;0	00;2;69;1	00;0;0;1;0;0;0;1;1;0;0;0;1;0	4122;0;0	4576
1;.;1;1;1;3;4;4;1;1;1;3;1;1;0	00;16	67;66	67;0	00;4;1;1;2;4	00;3;4;0	00;1	00;2;63;2	00;0;1;1;1;0;0;0;0;1;0;0;0;2	2974;1;0	9519
4;1;4;2;3;4;3;3;4;2;3;3;3;5;50	00;66	67;58	33;50	00;4;4;5;4;1	00;3;2;0	00;0	00;2;18;4	00;0;0;0;0;0;0;0;0;0;0;0;0;1	3758;0;0	4298
1;.;4;4;4;4;4;4;4;4;4;4;4;4;75	00;75	00;75	00;75	00;3;3;3;3;0	00;1;2;0	00;0	00;1;66;2	00;0;0;0;1;0;0;0;0;0;0;0;0;0	7352;1;0	9316
1;.;3;4;4;2;2;2;2;2;2;1;2;2;66	67;16	67;25	00;25	00;4;2;2;3;3	00;3;4;0	00;1	00;1;69;3	00;0;0;1;0;0;0;0;0;1;1;1;0;0	8185;0;0	4123
1;.;2;2;2;4;4;4;3;2;2;2;2;2;25	00;25	00;75	00;33	33;2;3;2;4;1	00;2;3;0	00;0	00;1;45;4	00;1;0;1;0;1;0;0;0;0;0;0;0;1	2386;0;0	4576
1;.;3;4;3;3;4;4;2;2;2;2;3;3;58	33;41	67;66	67;25	00;4;2;2;2;4	00;4;4;1	00;1	00;1;29;3	00;0;0;1;0;0;0;0;0;1;0;1;0;1	4605;1;0	5808
1;.;1;2;2;5;5;5;4;5;4;3;4;3;16	67;58	33;100	00;83	33;5;2;3;2;3	00;5;2;1	00;0	00;1;29;1	00;0;0;1;0;0;0;0;0;1;1;1;0;0	8375;1;0	5956
1;.;3;3;2;3;3;4;3;3;2;3;4;4;41	67;66	67;58	33;41	67;4;3;4;3;1	00;4;6;1	00;0	00;1;48;2	00;0;0;0;1;0;0;0;0;1;0;1;0;1	1103;1;0	9151
1;.;2;2;2;4;4;4;2;2;2;2;1;1;25	00;8	33;75	00;25	00;3;6;2;3;1	00;3;3;0	00;0	00;1;57;5	00;0;0;0;1;0;0;0;0;1;0;1;0;0	5084;0;0	8938
1;.;3;4;4;3;3;3;2;2;2;2;2;2;66	67;25	00;50	00;25	00;5;2;2;3;3	00;5;6;1	00;0	00;2;28;5	00;0;0;1;0;0;0;0;1;1;0;0;0;0	6993;0;0	4659
1;.;1;2;2;5;5;5;4;3;2;2;3;4;16	67;50	00;100	00;50	00;3;6;5;4;0	00;4;6;1	00;0	00;1;20;5	00;0;0;1;0;0;0;0;1;0;1;1;0;0	7271;0;0	6990
1;.;1;2;2;4;4;4;3;2;2;3;3;3;16	67;50	00;75	00;33	33;3;3;3;4;0	00;3;4;0	00;1	00;2;76;3	00;0;1;0;0;0;0;0;0;1;0;1;0;0	4179;0;2	367
1;.;4;5;5;3;3;3;5;1;1;1;4;1;91	67;25	00;50	00;33	33;4;2;1;2;4	00;3;2;0	00;0	00;2;22;1	00;0;0;1;0;0;0;0;0;0;0;0;0;1	3758;1;0	6305
1;.;5;5;5;1;1;1;1;1;1;1;1;1;100	00;0	00;0	00;0	00;5;1;1;4;3	00;3;4;0	00;1	00;2;48;5	00;1;0;1;0;0;0;0;0;0;0;1;0;0	6064;1;0	4659
1;.;3;4;4;4;3;3;1;1;1;1;3;3;66	67;33	33;58	33;0	00;5;1;3;2;3	00;3;3;0	00;0	00;1;41;1	00;0;0;1;1;0;1;1;0;1;0;0;0;1	1103;0;0	3798
1;.;2;2;2;4;4;4;4;4;4;2;4;4;25	00;58	33;75	00;75	00;2;2;4;4;1	00;3;3;0	00;0	00;1;41;4	00;0;0;1;0;0;0;0;0;0;0;0;0;0	5965;0;0	9014
1;.;1;1;1;5;5;5;3;3;4;4;4;4;0	00;75	00;100	00;58	33;2;3;3;4;0	00;2;2;0	00;0	00;1;41;2	00;0;1;0;1;0;0;0;0;1;0;1;0;0	6938;0;1	1715
1;.;3;3;3;3;3;3;3;3;3;3;3;3;50	00;50	00;50	00;50	00;6;3;3;6;0	00;6;6;0	00;0	00;1;27;5	00;0;0;0;0;0;0;0;0;0;0;0;0;1	9940;1;0	4659
1;.;3;3;3;4;4;4;2;2;2;2;3;3;50	00;41	67;75	00;25	00;4;2;2;4;3	00;2;5;0	00;1	00;1;70;2	00;1;1;1;1;0;0;0;0;0;0;0;0;1	7596;1;0	4165
1;.;4;3;3;3;5;4;3;3;3;1;3;2;58	33;25	00;75	00;50	00;4;3;2;5;2	00;4;4;1	00;1	00;1;22;2	00;0;0;0;0;0;1;0;0;0;0;0;0;1	4307;0;0	6110
1;.;1;3;2;4;4;5;4;2;3;4;4;4;25	00;75	00;83	33;50	00;4;4;3;4;1	00;3;3;0	00;0	00;1;69;4	00;1;1;1;0;1;0;0;0;1;0;0;0;0	4346;0;0	4298
1;.;1;3;3;3;4;4;1;1;1;1;3;4;33	33;41	67;66	67;0	00;4;1;3;3;2	00;3;1;0	00;0	00;1;38;2	00;0;0;1;1;0;0;0;0;1;0;1;0;1	1982;0;0	9444
1;.;4;4;4;4;4;4;5;5;5;2;3;3;75	00;41	67;75	00;100	00;1;2;2;1;3	00;6;4;0	00;1	00;2;72;5	00;0;0;1;0;0;0;0;0;1;0;1;0;0	6688;0;7	3377
1;.;1;2;2;5;5;5;4;4;2;3;4;5;16	67;75	00;100	00;58	33;2;4;5;4;0	00;6;5;0	00;1	00;1;27;4	00;1;0;1;0;1;1;0;0;0;0;1;0;0	7686;0;3	5562
1;.;2;3;3;3;4;4;4;3;2;3;4;3;41	67;58	33;66	67;50	00;4;3;2;3;2	00;3;6;0	00;0	00;2;37;4	00;1;0;1;0;0;0;0;0;1;0;1;0;1	2299;1;0	4123
1;.;1;2;1;1;4;4;3;3;3;3;3;3;8	33;50	00;50	00;50	00;3;6;6;3;0	00;6;2;0	00;0	00;1;38;5	00;0;0;1;1;0;0;0;0;0;0;0;0;1	5159;1;0	4124
1;.;3;3;4;2;5;4;3;2;2;1;2;1;58	33;8	33;66	67;33	33;5;1;1;4;3	00;4;3;1	00;0	00;2;36;2	00;0;0;1;1;0;0;0;0;1;1;0;0;1	4473;0;0	3804
1;.;5;5;5;5;5;5;5;3;1;1;3;3;100	00;33	33;100	00;50	00;4;1;3;4;2	00;2;3;0	00;0	00;1;26;2	00;1;0;0;1;1;1;0;0;0;0;0;0;0	7847;0;0	9303
1;.;3;4;4;4;3;4;3;3;3;4;3;3;66	67;58	33;66	67;50	00;2;6;2;5;1	00;2;3;0	00;0	00;1;75;3	00;0;1;1;0;0;0;0;0;0;0;0;1;0	7505;0;0	5028
1;.;1;1;1;1;4;4;1;4;1;5;4;4;0	00;83	33;50	00;25	00;3;2;2;4;2	00;3;4;0	00;1	00;1;33;3	00;0;0;1;0;0;0;0;0;1;0;0;0;1	8525;0;0	6110
1;.;3;3;3;3;3;3;3;3;3;3;3;3;50	00;50	00;50	00;50	00;3;3;3;3;0	00;3;3;0	00;0	00;1;21;3	00;0;0;1;0;0;0;0;0;0;0;0;0;1	5589;1;1	9893
1;.;2;2;2;4;4;4;3;2;2;3;3;3;25	00;50	00;75	00;33	33;4;2;2;5;3	00;3;2;0	00;0	00;2;68;1	00;0;1;1;0;1;0;0;0;1;0;0;0;0	4139;1;0	6360
1;.;3;3;3;4;4;4;4;3;2;3;4;4;50	00;66	67;75	00;50	00;2;3;2;4;1	00;2;4;0	00;1	00;1;44;3	00;1;0;0;1;0;1;0;0;1;0;0;0;1	3812;0;0	8232
1;.;2;3;3;4;4;4;1;2;1;3;2;2;41	67;33	33;75	00;8	33;4;2;3;4;2	00;2;2;0	00;0	00;2;41;4	00;1;0;1;0;0;0;0;1;1;0;1;0;0	6607;0;0	4514
1;.;1;2;2;4;4;4;2;2;2;3;3;3;16	67;50	00;75	00;25	00;2;2;2;4;2	00;3;4;0	00;1	00;1;29;2	00;0;0;0;1;1;0;0;0;0;0;0;0;1	9348;0;0	4434
1;.;3;3;3;3;3;3;3;3;2;3;3;3;50	00;50	00;50	00;41	67;1;3;3;6;0	00;1;3;0	00;0	00;1;29;1	00;1;0;1;0;1;0;0;0;1;0;0;0;1	4307;0;0	4508
1;.;4;4;4;3;3;3;2;2;2;1;1;2;75	00;8	33;50	00;25	00;3;1;3;4;1	00;3;3;0	00;0	00;1;27;5	00;0;0;1;1;0;0;0;0;1;0;0;0;1	3534;0;0	6870
1;.;1;2;3;4;4;4;1;1;4;2;2;3;25	00;33	33;75	00;25	00;4;2;1;3;3	00;3;2;0	00;0	00;2;64;3	00;1;0;1;0;0;1;0;0;1;1;0;0;0	4626;0;0	4331
1;.;1;2;1;2;4;4;1;1;1;2;2;2;8	33;25	00;58	33;0	00;3;2;2;2;3	00;3;3;0	00;0	00;2;51;3	00;0;0;0;0;0;0;0;0;1;0;1;1;1	0459;0;3	8759
1;.;2;4;4;4;4;3;3;4;4;3;3;3;58	33;50	00;66	67;66	67;1;3;2;5;1	00;2;4;0	00;1	00;1;63;1	00;0;0;0;1;1;1;0;0;1;0;1;0;0	4810;0;4	1115
1;.;1;3;3;4;4;3;3;1;1;2;2;4;33	33;41	67;66	67;16	67;3;2;2;2;3	00;2;4;0	00;1	00;1;54;4	00;1;0;1;0;1;0;0;0;0;0;1;0;0	9988;1;0	7502
1;.;1;1;1;4;4;4;2;1;1;1;1;1;0	00;0	00;75	00;8	33;5;1;1;1;4	00;3;3;0	00;0	00;1;39;2	00;1;0;1;0;0;0;0;0;0;0;0;0;0	6306;0;0	6911
1;.;1;2;2;4;3;4;3;4;4;3;3;4;16	67;58	33;66	67;66	67;4;3;4;3;1	00;3;3;0	00;0	00;1;44;4	00;0;0;1;1;0;0;0;0;1;1;1;0;0	6938;1;0	4775
1;.;1;1;1;5;5;5;5;4;5;1;4;4;0	00;50	00;100	00;91	67;1;3;2;4;1	00;1;3;0	00;0	00;1;59;4	00;0;0;0;1;1;0;0;0;0;0;1;1;0	5595;0;0	4871
1;.;2;3;3;4;4;4;2;2;2;2;3;4;41	67;50	00;75	00;25	00;2;2;3;4;1	00;4;2;1	00;0	00;2;20;2	00;0;0;1;0;0;0;0;0;0;0;1;0;1	4991;1;2	8959
1;.;5;5;5;5;5;5;2;2;2;3;3;2;100	00;41	67;100	00;25	00;6;2;3;4;1	00;3;6;0	00;0	00;2;58;5	00;1;0;1;1;0;0;0;0;0;0;1;0;2	1997;0;0	4514
1;.;1;1;1;4;4;4;5;5;5;3;3;5;0	00;66	67;75	00;100	00;1;4;4;5;0	00;1;5;0	00;1	00;2;42;4	00;1;1;0;0;0;0;0;0;0;0;0;0;1	2299;0;0	3989
1;.;4;4;4;4;3;4;2;2;2;2;2;2;75	00;25	00;66	67;25	00;3;2;3;4;1	00;2;4;0	00;1	00;2;48;3	00;0;0;1;1;0;0;0;0;1;0;1;0;1	2299;1;0	9316
1;.;2;4;4;4;4;3;3;2;1;2;2;2;58	33;25	00;66	67;25	00;5;2;2;2;4	00;3;4;0	00;1	00;2;58;2	00;0;0;0;1;0;0;0;0;1;0;0;0;0	9291;1;0	4124
1;.;2;4;4;4;4;4;3;3;3;3;3;3;58	33;50	00;75	00;50	00;4;3;2;4;2	00;2;3;0	00;0	00;1;27;5	00;1;0;1;1;1;0;0;0;0;0;0;0;0	8111;0;0	7443
1;.;3;3;3;3;3;3;3;4;3;3;3;3;50	00;50	00;50	00;58	33;3;6;3;3;0	00;2;3;0	00;0	00;1;52;3	00;0;0;1;1;0;0;0;0;0;0;0;0;0	5518;0;0	4222
1;.;3;3;3;3;3;3;2;3;2;3;2;3;50	00;41	67;50	00;33	33;3;3;3;2;1	00;1;3;0	00;0	00;1;66;5	00;1;0;0;1;1;1;0;0;0;0;0;0;0	8832;0;0	4123
1;.;1;2;2;5;4;5;4;3;5;2;4;4;16	67;58	33;91	67;75	00;1;4;3;2;1	00;6;3;0	00;0	00;1;37;4	00;0;1;1;0;1;0;0;0;0;0;1;0;0	6871;0;0	9316
1;.;1;1;1;4;4;4;2;1;1;4;3;4;0	00;66	67;75	00;8	33;2;3;2;2;2	00;3;4;0	00;1	00;1;58;5	00;0;0;1;0;0;0;0;0;1;1;1;0;0	5518;0;0	9303
1;.;2;1;3;1;1;3;2;3;2;3;3;4;25	00;58	33;16	67;33	33;5;2;3;1;3	00;4;3;1	00;0	00;1;59;2	00;0;0;1;1;0;0;0;0;0;0;0;1;2	2560;0;0	4123
1;.;1;2;1;4;5;4;1;1;1;1;2;3;8	33;25	00;83	33;0	00;4;1;1;2;4	00;3;6;0	00;0	00;1;36;2	00;0;0;1;1;0;0;1;0;1;0;0;0;0	6871;0;4	2030
1;.;3;3;3;3;3;3;3;3;3;3;3;3;50	00;50	00;50	00;50	00;6;3;3;6;0	00;6;6;0	00;0	00;1;27;3	00;0;0;0;0;0;0;0;0;0;0;0;0;0	8833;0;0	4470
1;.;2;3;3;3;4;4;3;2;2;2;3;3;41	67;41	67;66	67;33	33;4;1;3;4;2	00;5;2;1	00;0	00;2;54;3	00;0;0;1;1;0;0;0;0;0;0;1;0;0	5306;0;0	7567
1;.;2;3;3;4;4;3;3;3;3;2;4;4;41	67;58	33;66	67;50	00;4;6;6;3;1	00;3;3;0	00;0	00;2;20;5	00;1;0;1;0;0;0;0;0;0;1;0;0;1	3016;0;0	7503
1;.;2;3;3;4;4;4;2;1;2;1;3;2;41	67;25	00;75	00;16	67;2;1;1;3;2	00;2;4;0	00;1	00;1;62;1	00;1;1;0;1;1;0;0;0;1;0;0;0;0	8953;0;0	9223
1;.;4;5;5;2;2;2;3;3;1;1;3;3;91	67;33	33;25	00;33	33;5;1;1;1;4	00;2;6;0	00;0	00;2;29;5	00;0;0;1;0;0;0;1;0;0;0;0;1;1	5811;1;0	9519
1;.;2;4;3;4;4;4;1;2;2;1;2;2;50	00;16	67;75	00;16	67;5;1;2;2;4	00;3;2;0	00;0	00;2;23;1	00;1;0;1;0;0;0;0;0;1;0;1;0;1	3016;0;0	5959
1;.;4;4;4;1;1;2;2;1;1;1;1;2;75	00;8	33;8	33;8	33;5;2;1;1;4	00;4;3;1	00;0	00;1;40;4	00;0;0;0;0;0;1;0;0;0;0;0;0;1	2789;0;0	9571
1;.;1;2;2;5;4;5;4;4;4;4;4;4;16	67;75	00;91	67;75	00;3;2;4;5;1	00;3;5;0	00;1	00;1;68;5	00;1;1;0;0;0;0;0;0;1;0;1;0;0	7352;0;3	5282
1;.;5;3;3;3;1;3;3;3;3;3;3;3;66	67;50	00;33	33;50	00;5;1;3;1;3	00;6;5;0	00;1	00;2;37;5	00;0;0;0;0;0;0;0;0;0;0;0;0;1	2299;0;0	6003
1;.;2;3;3;4;4;4;2;1;1;2;2;1;41	67;16	67;75	00;8	33;4;1;1;4;3	00;3;1;0	00;0	00;1;57;4	00;0;0;1;1;0;0;1;0;1;0;0;0;1	0312;0;0	4091
1;.;4;4;4;3;3;2;2;1;1;1;2;2;75	00;16	67;41	67;8	33;4;1;1;3;3	00;2;4;0	00;1	00;1;45;2	00;1;0;0;1;1;0;0;0;0;1;1;0;1	3812;.;0	5636
1;.;1;2;1;1;1;1;1;1;1;1;3;3;8	33;33	33;0	00;0	00;5;1;1;1;4	00;5;5;1	00;1	00;2;65;5	00;0;0;1;0;0;0;0;0;0;0;0;0;0	9066;.;0	4224
1;.;1;2;2;4;4;4;2;4;3;3;2;2;16	67;33	33;75	00;50	00;2;2;2;5;2	00;4;2;1	00;0	00;1;60;4	00;0;0;1;0;0;0;1;0;1;1;1;0;0	9661;.;0	6305
1;.;2;3;3;4;4;4;3;3;3;3;3;3;41	67;50	00;75	00;50	00;5;2;2;2;4	00;2;3;0	00;0	00;2;68;2	00;0;0;1;1;0;0;0;0;1;1;0;0;1	5530;.;0	8496
1;.;5;5;2;2;2;2;2;2;2;2;2;2;75	00;25	00;25	00;25	00;5;2;2;2;4	00;3;2;0	00;0	00;2;79;5	00;0;0;1;0;0;0;0;0;0;0;0;0;0	3798;.;0	4117
3;2;3;4;3;3;4;3;2;2;2;2;2;3;58	33;33	33;58	33;25	00;5;2;2;1;4	00;5;6;1	00;0	00;2;72;5	00;0;0;1;0;0;0;0;0;0;0;1;1;0	4179;.;3	755
1;.;1;3;3;4;4;4;3;2;2;2;2;4;33	33;41	67;75	00;33	33;2;2;3;4;1	00;2;4;0	00;1	00;1;27;1	00;0;0;0;1;1;0;0;0;1;0;0;0;1	3534;.;0	9151
1;.;2;3;2;4;4;4;4;3;4;4;4;4;33	33;75	00;75	00;66	67;1;1;2;5;2	00;1;1;0	00;0	00;1;75;2	00;1;0;1;0;0;0;0;1;0;0;1;0;0	8185;.;0	6255
2;3;1;5;5;4;4;4;2;2;1;2;2;2;66	67;25	00;75	00;16	67;.;1;2;3;.;.;.;.;.;1;58;3	00;.;.;.;.;.;.;.;.;.;.;.;.;1	2799;.;0	4091
2;3;4;4;4;2;2;2;2;1;3;1;2;2;75	00;16	67;25	00;25	00;.;2;2;4;.;.;.;.;.;1;71;3	00;.;.;.;.;.;.;.;.;.;.;.;.;0	8185;.;0	3463
2;3;4;5;4;1;2;3;3;3;3;3;3;3;83	33;50	00;25	00;50	00;.;1;1;3;.;.;.;.;.;2;58;5	00;.;.;.;.;.;.;.;.;.;.;.;.;0	9917;.;0	8782
3;3;2;4;5;5;5;5;1;1;3;1;2;3;66	67;25	00;100	00;16	67;.;2;1;5;.;.;.;.;.;2;29;2	00;.;.;.;.;.;.;.;.;.;.;.;.;0	8133;.;2	8062
2;3;4;3;4;3;3;3;3;3;3;3;3;3;66	67;50	00;50	00;50	00;.;2;2;5;.;.;.;.;.;1;67;3	00;.;.;.;.;.;.;.;.;.;.;.;.;0	7978;.;0	6338
2;3;4;5;4;3;2;3;2;3;2;1;2;3;83	33;25	00;41	67;33	33;.;1;1;1;.;.;.;.;.;2;52;4	00;.;.;.;.;.;.;.;.;.;.;.;.;0	4890;.;0	7270
4;3;5;5;5;1;1;1;1;1;1;1;1;1;100	00;0	00;0	00;0	00;.;6;1;1;.;.;.;.;.;2;27;1	00;.;.;.;.;.;.;.;.;.;.;.;.;1	6190;.;0	8510
2;3;3;4;4;4;3;3;3;4;3;2;2;3;66	67;33	33;58	33;58	33;.;2;2;4;.;.;.;.;.;2;19;3	00;.;.;.;.;.;.;.;.;.;.;.;.;1	3758;.;6	6340
3;3;2;4;5;4;2;1;2;1;1;1;2;2;66	67;16	67;33	33;8	33;.;1;1;6;.;.;.;.;.;2;31;3	00;.;.;.;.;.;.;.;.;.;.;.;.;0	7391;.;0	5118
4;3;5;5;5;1;1;1;1;1;1;1;1;1;100	00;0	00;0	00;0	00;.;1;1;2;.;.;.;.;.;2;34;1	00;.;.;.;.;.;.;.;.;.;.;.;.;1	5139;.;0	5627
3;3;3;4;4;1;2;2;1;1;1;1;1;1;66	67;0	00;16	67;0	00;.;1;1;4;.;.;.;.;.;2;67;5	00;.;.;.;.;.;.;.;.;.;.;.;.;0	3798;.;2	367
2;3;1;2;2;4;5;5;2;1;1;4;3;3;16	67;58	33;91	67;8	33;.;2;2;2;.;.;.;.;.;2;34;2	00;.;.;.;.;.;.;.;.;.;.;.;.;1	6190;.;0	9014
3;3;2;3;3;4;4;4;2;2;2;1;2;2;41	67;16	67;75	00;25	00;.;1;1;3;.;.;.;.;.;1;28;2	00;.;.;.;.;.;.;.;.;.;.;.;.;0	8457;.;0	5774
2;3;5;1;5;1;1;1;1;1;1;1;1;1;66	67;0	00;0	00;0	00;.;1;1;2;.;.;.;.;.;2;55;3	00;.;.;.;.;.;.;.;.;.;.;.;.;0	5160;.;0	6368
4;3;4;5;4;3;2;2;1;2;2;1;4;3;83	33;41	67;33	33;16	67;.;1;1;1;.;.;.;.;.;2;20;1	00;.;.;.;.;.;.;.;.;.;.;.;.;1	7815;.;0	4470
2;3;3;4;3;3;4;4;3;3;3;3;3;2;58	33;41	67;66	67;50	00;.;4;4;4;.;.;.;.;.;2;24;1	00;.;.;.;.;.;.;.;.;.;.;.;.;1	4991;.;0	5636
4;3;2;2;2;3;1;3;3;3;3;2;2;4;25	00;41	67;33	33;50	00;.;3;3;3;.;.;.;.;.;1;24;2	00;.;.;.;.;.;.;.;.;.;.;.;.;0	8375;.;2	367
3;3;5;5;4;1;1;1;1;1;1;1;1;1;91	67;0	00;0	00;0	00;.;1;1;1;.;.;.;.;.;2;31;1	00;.;.;.;.;.;.;.;.;.;.;.;.;1	5139;.;0	8938
2;3;3;3;3;3;3;4;2;2;1;2;2;2;50	00;25	00;58	33;16	67;.;3;3;3;.;.;.;.;.;2;36;5	00;.;.;.;.;.;.;.;.;.;.;.;.;0	6607;.;3	9891
4;3;5;5;5;1;1;4;1;1;1;1;1;1;100	00;0	00;25	00;0	00;.;1;1;4;.;.;.;.;.;2;26;5	00;.;.;.;.;.;.;.;.;.;.;.;.;2	0467;.;0	5118
4;3;2;3;4;4;4;5;3;1;2;1;3;2;50	00;25	00;83	33;25	00;.;2;3;5;.;.;.;.;.;2;19;5	00;.;.;.;.;.;.;.;.;.;.;.;.;1	4991;.;0	5685
3;3;4;5;5;4;1;3;1;1;2;2;2;3;91	67;33	33;41	67;8	33;.;1;1;1;.;.;.;.;.;1;21;1	00;.;.;.;.;.;.;.;.;.;.;.;.;0	8457;.;3	186
2;3;3;4;2;2;3;2;3;4;5;3;4;2;50	00;50	00;33	33;75	00;.;5;5;2;.;.;.;.;.;2;19;1	00;.;.;.;.;.;.;.;.;.;.;.;.;1	4519;.;0	9529
2;3;3;3;3;3;4;3;3;3;3;3;3;3;50	00;50	00;58	33;50	00;.;4;4;4;.;.;.;.;.;2;23;1	00;.;.;.;.;.;.;.;.;.;.;.;.;1	4045;.;0	8685
3;3;5;5;5;1;1;1;1;1;1;1;1;1;100	00;0	00;0	00;0	00;.;6;1;2;.;.;.;.;.;2;71;5	00;.;.;.;.;.;.;.;.;.;.;.;.;0	3798;.;0	9444
3;3;3;5;5;2;2;2;3;1;1;1;1;3;83	33;16	67;25	00;16	67;.;1;1;3;.;.;.;.;.;2;28;3	00;.;.;.;.;.;.;.;.;.;.;.;.;0	6993;.;0	4514
4;3;3;2;4;3;3;3;3;2;4;3;3;4;50	00;58	33;50	00;50	00;.;4;2;4;.;.;.;.;.;1;27;5	00;.;.;.;.;.;.;.;.;.;.;.;.;1	3534;.;0	8442
2;3;3;3;5;2;2;2;2;1;1;2;2;2;66	67;25	00;25	00;8	33;.;1;1;1;.;.;.;.;.;2;67;5	00;.;.;.;.;.;.;.;.;.;.;.;.;1	5530;.;0	8590
2;3;3;3;3;2;3;2;2;2;4;2;4;3;50	00;50	00;33	33;41	67;.;3;3;3;.;.;.;.;.;1;62;2	00;.;.;.;.;.;.;.;.;.;.;.;.;0	9464;.;0	4470
2;3;2;4;2;4;4;4;3;3;3;4;3;4;41	67;66	67;75	00;50	00;.;6;6;5;.;.;.;.;.;2;57;5	00;.;.;.;.;.;.;.;.;.;.;.;.;0	8610;.;0	3996
2;3;4;2;3;2;2;3;2;2;2;2;2;2;50	00;25	00;33	33;25	00;.;2;3;3;.;.;.;.;.;1;54;4	00;.;.;.;.;.;.;.;.;.;.;.;.;1	2135;.;0	6707
3;3;5;5;5;1;1;1;1;1;1;1;1;1;100	00;0	00;0	00;0	00;.;1;1;1;.;.;.;.;.;2;54;1	00;.;.;.;.;.;.;.;.;.;.;.;.;0	4890;.;0	6866
3;3;2;3;3;4;4;4;2;2;2;1;2;2;41	67;16	67;75	00;25	00;.;2;3;2;.;.;.;.;.;2;29;1	00;.;.;.;.;.;.;.;.;.;.;.;.;0	8054;.;0	9151
2;3;5;5;5;1;1;1;1;1;1;1;1;1;100	00;0	00;0	00;0	00;.;1;1;1;.;.;.;.;.;2;56;2	00;.;.;.;.;.;.;.;.;.;.;.;.;1	1670;.;0	5636
2;3;3;4;4;2;1;2;1;2;1;1;1;1;66	67;0	00;16	67;8	33;.;1;1;1;.;.;.;.;.;2;50;1	00;.;.;.;.;.;.;.;.;.;.;.;.;0	9877;.;0	4775
3;3;4;4;4;4;3;2;1;1;2;1;1;1;75	00;0	00;50	00;8	33;.;1;2;1;.;.;.;.;.;2;25;1	00;.;.;.;.;.;.;.;.;.;.;.;.;0	7391;.;0	9223
4;3;5;5;5;1;1;2;1;1;1;1;1;3;100	00;16	67;8	33;0	00;.;1;1;2;.;.;.;.;.;2;25;5	00;.;.;.;.;.;.;.;.;.;.;.;.;1	5139;.;0	9444
2;3;5;4;5;3;3;2;1;1;1;1;1;1;91	67;0	00;41	67;0	00;.;1;1;1;.;.;.;.;.;2;56;5	00;.;.;.;.;.;.;.;.;.;.;.;.;0	9101;.;0	5817
3;3;2;2;2;4;5;4;1;1;2;2;4;4;25	00;58	33;83	33;8	33;.;2;2;1;.;.;.;.;.;2;39;4	00;.;.;.;.;.;.;.;.;.;.;.;.;0	6672;.;2	531
2;3;4;4;4;4;4;3;1;1;1;1;1;2;75	00;8	33;66	67;0	00;.;2;2;4;.;.;.;.;.;2;32;3	00;.;.;.;.;.;.;.;.;.;.;.;.;0	6993;.;0	9014
3;3;2;4;4;4;4;4;4;2;2;2;2;2;58	33;25	00;75	00;41	67;.;1;1;4;.;.;.;.;.;2;47;2	00;.;.;.;.;.;.;.;.;.;.;.;.;0	6672;.;0	6870
2;3;3;3;3;3;3;3;3;3;5;2;4;3;50	00;50	00;50	00;66	67;.;4;4;3;.;.;.;.;.;2;21;5	00;.;.;.;.;.;.;.;.;.;.;.;.;1	4991;.;0	8594
2;3;2;2;2;4;4;4;4;4;4;3;3;4;25	00;58	33;75	00;75	00;.;4;2;4;.;.;.;.;.;2;23;2	00;.;.;.;.;.;.;.;.;.;.;.;.;1	3016;.;0	8232
3;3;3;5;5;1;1;1;1;2;2;1;2;4;83	33;33	33;0	00;16	67;.;1;3;3;.;.;.;.;.;2;40;4	00;.;.;.;.;.;.;.;.;.;.;.;.;1	6956;.;0	5627
2;3;5;3;5;4;4;1;3;3;1;3;3;4;83	33;58	33;50	00;33	33;.;2;2;2;.;.;.;.;.;2;44;5	00;.;.;.;.;.;.;.;.;.;.;.;.;1	2299;.;2	1020
2;3;2;4;4;4;4;2;1;1;1;2;3;2;58	33;33	33;58	33;0	00;.;2;2;3;.;.;.;.;.;2;57;2	00;.;.;.;.;.;.;.;.;.;.;.;.;0	5619;.;0	7450
3;3;1;1;1;4;4;4;1;1;1;1;2;2;0	00;16	67;75	00;0	00;.;1;1;1;.;.;.;.;.;2;58;2	00;.;.;.;.;.;.;.;.;.;.;.;.;0	5328;.;0	3776
4;3;2;4;4;3;2;3;1;1;1;1;2;3;58	33;25	00;41	67;0	00;.;2;3;2;.;.;.;.;.;2;56;2	00;.;.;.;.;.;.;.;.;.;.;.;.;0	8610;.;2	9249
2;3;1;5;2;4;4;2;1;1;1;4;4;4;41	67;75	00;58	33;0	00;.;2;4;3;.;.;.;.;.;2;33;3	00;.;.;.;.;.;.;.;.;.;.;.;.;1	7642;.;5	6759
3;3;2;3;3;4;3;3;2;2;2;1;3;3;41	67;33	33;58	33;25	00;.;1;1;1;.;.;.;.;.;2;44;4	00;.;.;.;.;.;.;.;.;.;.;.;.;0	6607;.;0	4368
3;3;3;4;4;4;4;2;1;1;1;1;1;1;66	67;0	00;58	33;0	00;.;1;2;4;.;.;.;.;.;2;48;2	00;.;.;.;.;.;.;.;.;.;.;.;.;0	6064;.;2	529
3;3;3;4;5;4;2;2;1;2;3;1;1;3;75	00;16	67;41	67;25	00;.;1;1;3;.;.;.;.;.;2;32;4	00;.;.;.;.;.;.;.;.;.;.;.;.;0	8133;.;0	4434
3;3;3;4;4;4;4;3;2;2;2;2;4;4;66	67;58	33;66	67;25	00;.;2;3;3;.;.;.;.;.;2;31;5	00;.;.;.;.;.;.;.;.;.;.;.;.;0	8133;.;0	9014
4;3;5;5;5;1;1;1;1;1;1;1;1;1;100	00;0	00;0	00;0	00;.;1;1;1;.;.;.;.;.;2;29;2	00;.;.;.;.;.;.;.;.;.;.;.;.;0	8054;.;0	6305
2;3;3;4;2;2;2;4;2;3;3;4;4;3;50	00;66	67;41	67;41	67;.;3;3;5;.;.;.;.;.;1;36;2	00;.;.;.;.;.;.;.;.;.;.;.;.;1	2386;.;0	3680
3;3;5;5;5;3;2;3;3;2;4;1;3;2;100	00;25	00;41	67;50	00;.;2;3;6;.;.;.;.;.;2;41;3	00;.;.;.;.;.;.;.;.;.;.;.;.;0	6672;.;0	5627
2;3;3;3;3;2;4;4;1;1;1;2;2;2;50	00;25	00;58	33;0	00;.;1;1;2;.;.;.;.;.;2;68;5	00;.;.;.;.;.;.;.;.;.;.;.;.;0	3593;.;7	5849
3;3;1;2;4;1;5;5;1;1;1;3;1;1;33	33;16	67;66	67;0	00;.;1;1;5;.;.;.;.;.;2;67;1	00;.;.;.;.;.;.;.;.;.;.;.;.;1	6922;.;0	8245
3;3;2;2;2;4;3;3;3;3;3;3;4;3;25	00;58	33;58	33;50	00;.;3;3;3;.;.;.;.;.;1;57;3	00;.;.;.;.;.;.;.;.;.;.;.;.;0	5595;.;0	6110
2;3;3;2;3;4;3;3;3;4;2;3;3;3;41	67;50	00;58	33;50	00;.;3;3;5;.;.;.;.;.;1;68;3	00;.;.;.;.;.;.;.;.;.;.;.;.;0	3950;.;1	3112
3;3;2;4;3;2;4;3;4;4;3;3;5;4;50	00;75	00;50	00;66	67;.;2;3;2;.;.;.;.;.;2;25;5	00;.;.;.;.;.;.;.;.;.;.;.;.;0	7391;.;0	5875
3;3;2;2;2;4;4;4;3;3;2;1;3;2;25	00;25	00;75	00;41	67;.;2;2;3;.;.;.;.;.;2;52;4	00;.;.;.;.;.;.;.;.;.;.;.;.;0	5328;.;0	6110
3;3;3;4;4;3;4;3;2;2;1;2;2;2;66	67;25	00;58	33;16	67;.;2;2;3;.;.;.;.;.;1;66;3	00;.;.;.;.;.;.;.;.;.;.;.;.;0	8449;.;0	5959
2;3;3;3;3;5;5;3;2;3;3;2;3;3;50	00;41	67;83	33;41	67;.;3;2;4;.;.;.;.;.;2;58;2	00;.;.;.;.;.;.;.;.;.;.;.;.;0	9917;.;7	3377
3;3;3;5;3;2;2;5;2;1;1;2;2;3;66	67;33	33;50	00;8	33;.;2;2;6;.;.;.;.;.;2;39;5	00;.;.;.;.;.;.;.;.;.;.;.;.;1	4578;.;2	529
3;3;3;5;5;2;2;2;2;2;3;2;2;3;83	33;33	33;25	00;33	33;.;2;2;2;.;.;.;.;.;2;35;5	00;.;.;.;.;.;.;.;.;.;.;.;.;0	6064;.;0	3996
3;3;3;4;4;4;4;4;2;2;4;2;4;4;66	67;58	33;75	00;41	67;.;1;4;2;.;.;.;.;.;1;40;2	00;.;.;.;.;.;.;.;.;.;.;.;.;0	6306;.;0	8717
2;3;3;3;3;3;3;3;3;3;3;3;3;3;50	00;50	00;50	00;50	00;.;3;3;4;.;.;.;.;.;2;55;5	00;.;.;.;.;.;.;.;.;.;.;.;.;0	5380;.;0	9151
3;3;3;4;4;3;3;4;3;3;2;2;3;2;66	67;33	33;58	33;41	67;.;2;2;4;.;.;.;.;.;1;32;3	00;.;.;.;.;.;.;.;.;.;.;.;.;0	8457;.;0	6507
3;3;5;5;5;1;5;1;2;5;5;5;5;5;100	00;100	00;33	33;75	00;.;5;5;3;.;.;.;.;.;1;30;4	00;.;.;.;.;.;.;.;.;.;.;.;.;0	8111;.;1	8801
3;3;4;5;5;4;2;2;1;1;1;1;1;1;91	67;0	00;41	67;0	00;.;1;2;4;.;.;.;.;.;2;27;2	00;.;.;.;.;.;.;.;.;.;.;.;.;1	3758;.;2	367
4;3;5;5;5;2;3;2;5;1;1;1;1;1;100	00;0	00;33	33;33	33;.;1;1;1;.;.;.;.;.;2;29;1	00;.;.;.;.;.;.;.;.;.;.;.;.;1	3758;.;0	4123
3;3;4;4;4;3;3;3;3;3;3;3;3;3;75	00;50	00;50	00;50	00;.;6;6;5;.;.;.;.;.;2;73;2	00;.;.;.;.;.;.;.;.;.;.;.;.;0	7779;.;2	367
3;3;5;5;5;1;1;2;1;1;1;1;1;1;100	00;0	00;8	33;0	00;.;1;1;5;.;.;.;.;.;2;36;1	00;.;.;.;.;.;.;.;.;.;.;.;.;0	6672;.;0	6985
3;3;4;4;4;2;2;2;1;1;1;2;2;2;75	00;25	00;25	00;0	00;.;1;1;3;.;.;.;.;.;2;77;2	00;.;.;.;.;.;.;.;.;.;.;.;.;1	7088;.;0	6255
2;3;3;4;4;3;3;3;1;2;1;1;1;1;66	67;0	00;50	00;8	33;.;1;1;2;.;.;.;.;.;2;39;3	00;.;.;.;.;.;.;.;.;.;.;.;.;0	5737;.;0	4165
3;3;3;4;4;3;4;4;1;1;1;1;2;2;66	67;16	67;66	67;0	00;.;1;1;3;.;.;.;.;.;2;68;1	00;.;.;.;.;.;.;.;.;.;.;.;.;1	7088;.;2	367
2;3;3;5;5;2;2;2;1;1;1;1;1;2;83	33;8	33;25	00;0	00;.;1;2;2;.;.;.;.;.;2;49;1	00;.;.;.;.;.;.;.;.;.;.;.;.;0	6969;.;0	4091
3;3;5;3;3;1;1;4;1;1;1;1;1;1;66	67;0	00;25	00;0	00;.;1;1;1;.;.;.;.;.;2;25;4	00;.;.;.;.;.;.;.;.;.;.;.;.;1	3016;.;0	8518
3;3;5;5;5;1;5;5;1;1;1;1;1;1;100	00;0	00;66	67;0	00;.;1;3;2;.;.;.;.;.;1;72;5	00;.;.;.;.;.;.;.;.;.;.;.;.;0	3950;.;0	6572
2;3;5;5;5;1;1;1;1;1;1;1;1;1;100	00;0	00;0	00;0	00;.;1;1;1;.;.;.;.;.;1;57;2	00;.;.;.;.;.;.;.;.;.;.;.;.;1	0414;.;3	4186
3;3;2;2;2;5;5;5;4;3;4;3;4;4;25	00;66	67;100	00;66	67;.;3;3;5;.;.;.;.;.;2;51;5	00;.;.;.;.;.;.;.;.;.;.;.;.;0	4626;.;0	5771
3;3;3;5;5;1;1;2;1;1;1;1;1;1;83	33;0	00;8	33;0	00;.;1;1;4;.;.;.;.;.;2;59;5	00;.;.;.;.;.;.;.;.;.;.;.;.;0	8610;.;0	9444
4;3;3;4;4;4;3;4;2;3;1;3;1;2;66	67;25	00;66	67;25	00;.;2;2;1;.;.;.;.;.;2;27;2	00;.;.;.;.;.;.;.;.;.;.;.;.;1	5139;.;0	7219
2;3;5;5;5;1;1;1;1;1;1;1;1;1;100	00;0	00;0	00;0	00;.;1;1;1;.;.;.;.;.;2;19;5	00;.;.;.;.;.;.;.;.;.;.;.;.;1	5139;.;1	560
3;3;2;4;4;3;4;3;1;1;1;1;2;3;58	33;25	00;58	33;0	00;.;1;1;4;.;.;.;.;.;2;23;1	00;.;.;.;.;.;.;.;.;.;.;.;.;1	4931;.;0	9316
3;3;1;3;3;5;5;5;4;1;1;1;3;4;33	33;41	67;100	00;25	00;.;1;4;3;.;.;.;.;.;1;29;2	00;.;.;.;.;.;.;.;.;.;.;.;.;1	8345;.;0	6764
3;3;3;3;3;2;4;4;1;1;1;2;2;3;50	00;33	33;58	33;0	00;.;3;3;2;.;.;.;.;.;2;28;4	00;.;.;.;.;.;.;.;.;.;.;.;.;1	7815;.;0	9151
3;3;3;4;3;4;5;4;2;1;2;3;4;4;58	33;66	67;83	33;16	67;.;1;3;6;.;.;.;.;.;1;41;1	00;.;.;.;.;.;.;.;.;.;.;.;.;1	2915;.;0	6866
3;3;3;5;5;4;4;4;4;4;4;1;2;4;83	33;33	33;75	00;75	00;.;1;3;2;.;.;.;.;.;2;44;5	00;.;.;.;.;.;.;.;.;.;.;.;.;0	6672;.;0	5192
2;3;4;3;4;3;3;3;3;1;1;2;3;3;66	67;41	67;50	00;16	67;.;2;3;3;.;.;.;.;.;2;42;5	00;.;.;.;.;.;.;.;.;.;.;.;.;1	1287;.;2	5266
3;3;4;4;4;2;2;3;1;1;1;1;1;1;75	00;0	00;33	33;0	00;.;1;2;1;.;.;.;.;.;2;32;4	00;.;.;.;.;.;.;.;.;.;.;.;.;0	8133;.;0	9151
3;3;3;3;3;3;3;3;2;2;1;2;3;3;50	00;41	67;50	00;16	67;.;2;2;3;.;.;.;.;.;1;58;4	00;.;.;.;.;.;.;.;.;.;.;.;.;1	1137;.;0	9614
3;3;3;4;3;4;2;3;3;2;2;3;3;2;58	33;41	67;50	00;33	33;.;2;2;3;.;.;.;.;.;2;31;2	00;.;.;.;.;.;.;.;.;.;.;.;.;0	8054;.;2	735
2;3;5;5;5;2;3;3;2;1;1;2;2;3;100	00;33	33;41	67;8	33;.;1;3;3;.;.;.;.;.;2;40;2	00;.;.;.;.;.;.;.;.;.;.;.;.;2	6164;.;0	6921
3;3;3;5;4;1;2;1;1;1;1;1;1;1;75	00;0	00;8	33;0	00;.;1;1;2;.;.;.;.;.;2;23;1	00;.;.;.;.;.;.;.;.;.;.;.;.;0	8021;.;0	6696
3;3;2;2;4;4;2;4;2;2;2;2;2;2;41	67;25	00;58	33;25	00;.;2;2;4;.;.;.;.;.;2;44;3	00;.;.;.;.;.;.;.;.;.;.;.;.;0	6672;.;0	4514
3;3;5;5;5;1;1;1;1;1;1;1;1;1;100	00;0	00;0	00;0	00;.;1;1;1;.;.;.;.;.;2;27;2	00;.;.;.;.;.;.;.;.;.;.;.;.;1	5139;.;0	5680
2;3;2;3;3;4;4;4;3;2;3;2;3;3;41	67;41	67;75	00;41	67;.;3;4;4;.;.;.;.;.;1;57;3	00;.;.;.;.;.;.;.;.;.;.;.;.;0	4810;.;0	9303
3;3;5;5;5;2;2;3;1;1;1;1;1;1;100	00;0	00;33	33;0	00;.;1;1;2;.;.;.;.;.;2;40;4	00;.;.;.;.;.;.;.;.;.;.;.;.;0	6581;.;0	6696
2;3;1;2;1;4;4;4;3;2;3;3;3;2;8	33;41	67;75	00;41	67;.;3;2;3;.;.;.;.;.;1;40;3	00;.;.;.;.;.;.;.;.;.;.;.;.;1	1103;.;2	1020
2;3;2;4;3;4;4;3;2;4;3;3;3;3;50	00;50	00;66	67;50	00;.;3;4;4;.;.;.;.;.;2;66;1	00;.;.;.;.;.;.;.;.;.;.;.;.;0	8125;.;0	7595
3;3;4;5;5;1;2;2;1;1;1;1;1;2;91	67;8	33;16	67;0	00;.;1;1;1;.;.;.;.;.;2;44;3	00;.;.;.;.;.;.;.;.;.;.;.;.;1	2420;.;2	531
2;3;3;3;3;3;3;3;3;3;3;3;3;3;50	00;50	00;50	00;50	00;.;3;3;6;.;.;.;.;.;1;26;2	00;.;.;.;.;.;.;.;.;.;.;.;.;1	4307;.;0	4298
4;3;4;4;4;4;4;4;3;3;3;2;2;3;75	00;33	33;75	00;50	00;.;2;3;2;.;.;.;.;.;2;25;1	00;.;.;.;.;.;.;.;.;.;.;.;.;1	7815;.;0	4123
3;3;1;4;4;4;4;4;2;1;2;1;4;2;50	00;33	33;75	00;16	67;.;1;3;4;.;.;.;.;.;1;33;2	00;.;.;.;.;.;.;.;.;.;.;.;.;3	4242;.;0	7503
3;3;2;4;4;4;4;4;3;2;2;2;2;3;58	33;33	33;75	00;33	33;.;1;1;2;.;.;.;.;.;2;34;2	00;.;.;.;.;.;.;.;.;.;.;.;.;0	8054;.;0	6305
2;3;1;1;2;3;2;1;3;3;4;3;3;3;8	33;50	00;25	00;58	33;.;3;3;5;.;.;.;.;.;2;21;5	00;.;.;.;.;.;.;.;.;.;.;.;.;1	3016;.;0	4514
4;3;5;5;5;1;1;1;1;1;1;1;1;1;100	00;0	00;0	00;0	00;.;1;1;2;.;.;.;.;.;2;18;3	00;.;.;.;.;.;.;.;.;.;.;.;.;2	8590;.;0	7503
3;3;4;4;4;5;5;5;3;3;4;3;4;4;75	00;66	67;100	00;58	33;.;2;3;3;.;.;.;.;.;1;32;4	00;.;.;.;.;.;.;.;.;.;.;.;.;0	8375;.;0	6866
2;3;3;1;4;4;5;4;4;5;2;5;3;1;41	67;50	00;83	33;66	67;.;3;3;4;.;.;.;.;.;1;36;2	00;.;.;.;.;.;.;.;.;.;.;.;.;2	4389;.;0	5808
2;3;2;2;2;5;5;5;4;4;4;4;4;5;25	00;83	33;100	00;75	00;.;5;4;5;.;.;.;.;.;2;36;4	00;.;.;.;.;.;.;.;.;.;.;.;.;0	6607;.;0	4331
3;3;4;3;3;1;3;3;3;3;3;1;3;3;58	33;33	33;33	33;50	00;.;1;1;2;.;.;.;.;.;1;32;5	00;.;.;.;.;.;.;.;.;.;.;.;.;0	8457;.;0	4165
2;3;3;4;3;2;3;3;1;1;2;2;2;3;58	33;33	33;41	67;8	33;.;2;2;1;.;.;.;.;.;2;66;5	00;.;.;.;.;.;.;.;.;.;.;.;.;1	0475;.;0	5771
2;3;2;5;5;4;4;2;5;3;2;1;2;1;75	00;8	33;58	33;58	33;.;1;2;4;.;.;.;.;.;2;27;4	00;.;.;.;.;.;.;.;.;.;.;.;.;0	8133;.;0	5636
4;3;5;5;5;1;1;1;1;1;1;1;1;1;100	00;0	00;0	00;0	00;.;1;1;1;.;.;.;.;.;1;41;3	00;.;.;.;.;.;.;.;.;.;.;.;.;0	6871;.;0	8938
3;3;1;3;1;4;4;4;1;3;2;2;2;3;16	67;33	33;75	00;25	00;.;3;4;3;.;.;.;.;.;1;36;5	00;.;.;.;.;.;.;.;.;.;.;.;.;0	6938;.;0	8712
4;3;5;5;5;5;2;1;3;1;1;1;1;1;100	00;0	00;41	67;16	67;.;1;1;1;.;.;.;.;.;2;27;1	00;.;.;.;.;.;.;.;.;.;.;.;.;2	0668;.;1	375
2;3;2;3;3;4;3;4;4;2;2;1;4;3;41	67;41	67;66	67;41	67;.;2;4;3;.;.;.;.;.;2;24;1	00;.;.;.;.;.;.;.;.;.;.;.;.;0	8054;.;0	8232
2;3;3;3;4;4;3;4;2;2;2;2;2;2;58	33;25	00;66	67;25	00;.;2;2;1;.;.;.;.;.;2;20;2	00;.;.;.;.;.;.;.;.;.;.;.;.;1	3758;.;0	6255
2;3;4;4;4;2;2;1;1;1;2;1;1;2;75	00;8	33;16	67;8	33;.;1;1;1;.;.;.;.;.;2;29;2	00;.;.;.;.;.;.;.;.;.;.;.;.;1	4991;.;0	7743
3;3;3;5;4;4;2;3;2;3;2;2;3;2;75	00;33	33;50	00;33	33;.;1;2;4;.;.;.;.;.;2;19;5	00;.;.;.;.;.;.;.;.;.;.;.;.;1	4519;.;0	4434
4;3;2;4;4;4;4;4;2;3;2;1;4;3;58	33;41	67;75	00;33	33;.;1;2;4;.;.;.;.;.;2;35;3	00;.;.;.;.;.;.;.;.;.;.;.;.;1	4473;.;0	9316
2;3;2;3;2;4;4;4;4;3;4;4;4;5;33	33;83	33;75	00;66	67;.;2;4;4;.;.;.;.;.;1;38;4	00;.;.;.;.;.;.;.;.;.;.;.;.;0	6938;.;0	9151
4;3;5;5;5;2;2;2;3;2;2;1;2;3;100	00;25	00;25	00;33	33;.;1;1;1;.;.;.;.;.;1;24;5	00;.;.;.;.;.;.;.;.;.;.;.;.;0	7686;.;2	735
2;3;5;5;5;2;1;1;1;1;2;1;1;4;100	00;25	00;8	33;8	33;.;1;1;1;.;.;.;.;.;1;34;2	00;.;.;.;.;.;.;.;.;.;.;.;.;0	7686;;
4;3;5;5;5;1;1;1;1;1;1;1;1;3;100	00;16	67;0	00;0	00;.;1;2;2;.;.;.;.;.;2;24;2	00;.;.;.;.;.;.;.;.;.;.;.;.;1	5139;;
3;3;3;4;3;4;4;3;2;1;2;1;3;3;58	33;33	33;66	67;16	67;.;1;1;4;.;.;.;.;.;2;64;2	00;.;.;.;.;.;.;.;.;.;.;.;.;0	5328;;
2;3;2;3;3;4;3;4;2;1;1;1;1;1;41	67;0	00;66	67;8	33;.;1;2;6;.;.;.;.;.;2;21;1	00;.;.;.;.;.;.;.;.;.;.;.;.;1	3758;;
3;3;4;4;4;2;3;3;1;1;2;1;2;3;75	00;25	00;41	67;8	33;.;1;2;1;.;.;.;.;.;2;45;1	00;.;.;.;.;.;.;.;.;.;.;.;.;0	6672;;
2;3;5;5;5;2;2;1;1;1;1;1;1;1;100	00;0	00;16	67;0	00;.;1;1;1;.;.;.;.;.;2;23;4	00;.;.;.;.;.;.;.;.;.;.;.;.;1	5139;;
